# Supplementary material for: PTEN interacts with the transcription machinery on chromatin and regulates RNA polymerase II-mediated transcription
Source: Nucleic Acids Res. 2019 Apr 24;47(11):5573–86. doi: 10.1093/nar/gkz272 (PMC6582409; doi:10.1093/nar/gkz272)
Supplement: gkz272_Supplemental_Files [file gkz272_supplemental_files.zip]

Archive with 6 entries (6 files):
- Supplement combined 6.4.pdf
- Table S1.xlsx
- Table S2.xlsx
- Table S3.xlsx
- Table S4.xlsx
- Table S5.xlsx
