# Supplementary material for: PTEN interacts with the transcription machinery on chromatin and regulates RNA polymerase II-mediated transcription
Source: Nucleic Acids Res. 2019 Apr 24;47(11):5573–86. doi: 10.1093/nar/gkz272 (PMC6582409; doi:10.1093/nar/gkz272)
Supplement: gkz272_Supplemental_Files [file gkz272_supplemental_files.zip › Table S1.xlsx]

## Sheet: AT879451_HFBR_RP1_hgx3450v1_pB5
ULTImate Y2H SCREEN Homo sapiens - PTEN (aa 187-403) vs Human Fetal Brain_RP1
Clone Name	Type Seq	Contig(s) Name	Gene Name (Best Match)	GenBank ID (NCBI)	Gene ID (NCBI)	Other ID when available	Global PBS	Additional Gene Notes	Start	Stop	Frame	Sense	UTR Inclusion	% Id 5p/3p	Alu Warning 5p	Alu Warning 3p	5p Sequence	3p Sequence	Frag theoretical Sequence
HFBR_RP1_hgx3450v1_pB57_B-43	5p 3p	65449804	Homo sapiens - AFF4	GID: 98985830	27125		D	AFF4; [gi|98985830|ref|NM_014423.3| Homo sapiens AF4/FMR2 family, member 4 (AFF4), mRNA]	1842	2354	IF	Sense		100.0 / 100.0			GAAGGAGTCTAAGTCTTCCCCTCGACCTACAGCAGAGAAAAAGAAATATAAGTCAACAAGTAAATCTTCCCAGAAATCAAGGGAAATCATAGAAACAGATACCTCATCCTCAGATTCAGATGAAAGTGAGAGCCTTCCTCCTTCCTCACAAACTCCTAAGTACCCCGAGAGCAATAGGACTCCTGTTAAACCCTCCTCAGTGGAGGAAGAAGATAGCTTTTTTCGGCAACGAATGTTCTCTCCTATGGAAGAGAAGGAACTTCTTTCACCCCTCAGTGAGCCTGATGACAGGTACCCACTTATTGTGAAGATTGACCTGAATCTTTTGACTAGAATACCAGGAAAGCCTTACAAAGAAACAGAGCCGCCCAAGGGGGAAAAGAAAAATGTGCCAGAAAA…	GAAGGAGTCTAAGTCTTCCCCTCGACCTACAGCAGAGAAAAAGAAATATAAGTCAACAAGTAAATCTTCCCAGAAATCAAGGGAAATCATAGAAACAGATACCTCATCCTCAGATTCAGATGAAAGTGAGAGCCTTCCTCCTTCCTCACAAACTCCTAAGTACCCCGAGAGCAATAGGACTCCTGTTAAACCCTCCTCAGTGGAGGAAGAAGATAGCTTTTTTCGGCAACGAATGTTCTCTCCTATGGAAGAGAAGGAACTTCTTTCACCCCTCAGTGAGCCTGATGACAGGTACCCACTTATTGTGAAGATTGACCTGAATCTTTTGACTAGAATACCAGGAAAGCCTTACAAAGAAACAGAGCCGCCCAAGGGGGAAAAGAAAAATGTGCCAGAAAA…	GAAGGAGTCTAAGTCTTCCCCTCGACCTACAGCAGAGAAAAAGAAATATAAGTCAACAAGTAAATCTTCCCAGAAATCAAGGGAAATCATAGAAACAGATACCTCATCCTCAGATTCAGATGAAAGTGAGAGCCTTCCTCCTTCCTCACAAACTCCTAAGTACCCCGAGAGCAATAGGACTCCTGTTAAACCCTCCTCAGTGGAGGAAGAAGATAGCTTTTTTCGGCAACGAATGTTCTCTCCTATGGAAGAGAAGGAACTTCTTTCACCCCTCAGTGAGCCTGATGACAGGTACCCACTTATTGTGAAGATTGACCTGAATCTTTTGACTAGAATACCAGGAAAGCCTTACAAAGAAACAGAGCCGCCCAAGGGGGAAAAGAAAAATGTGCCAGAAAA…
HFBR_RP1_hgx3450v1_pB57_B-11	5p 3p	65449880	Homo sapiens - CAB39	GID: 195927018	51719		N/A	CAB39; [gi|195927018|ref|NM_016289.3| Homo sapiens calcium binding protein 39 (CAB39), transcript variant 1, mRNA]	-182	726	OOF2	Sense		99.2 / 98.8			GGAGCGGGCGGAAGACAACGGAGGGGCCGAGCGTCCGAGCCACTCCGCGGGGACCGAACGAGCAGCCCGAAGCGGCGGCGGCCGAGGACGGGGACAGCGACGACGCGGAGGCAGAGAAGGGAACGCCCGGCCCAGCCCCGTAGCACAGGCGGAGTGCAGCGGAGGCCCCTGCCGCTGCCGTCATGCCGTTCCCGTTTGGGAAGTCTCACAAATCTCCAGCAGACATTGTGAAGAATCTGAAGGAGAGCATGGCTGTTCTGGAAAAGCAAGACATTTCTGATAAAAAAGCAGAAAAGGCTACAGAAGAAGTTTCCAAAAATCTGGTTGCCATGAAAGAAATTCTGTATGGCACAAATGAAAAAGAGCCTCAGACAGAAGCAGTAGCTCAACTTGCTCAAG…	CAGCAGACATTGTGAAGAATCTGAAGAGAGCATGCTGTCTGAAAAGCAGACATTCTGATAAAAAGCAGAAAAGCTACAGAAGAAGTTTCCAAAAATCTGGTTGCCATGAAAGAAATTCTGTATGGCACAAATGAAAAAGAGCCTCAGACAGAAGCAGTAGCTCAACTTGCTCAAGAACTCTATAATAGTGGGCTCCTTAGCACCCTGGTAGCTGATTTACAGCTCATTGACTTTGAGGGCAAAAAAGACGTGGCTCAAATTTTCAACAATATTCTCAGAAGACAAATTGGTACGAGAACTCCTACTGTTGAATACATCTGCACCCAACAGAATATTTTGTTCATGTTATTGAAAGGGTATGAATCTCCAGAAATAGCTCTAAATTGTGGAATAATGTTA…	GGAGCGGGCGGAAGACAACGGAGGGGCCGAGCGTCCGAGCCACTCCGCGGGGACCGAACGAGCAGCCCGAAGCGGCGGCGGCCGAGGACGGGGACAGCGACGACGCGGAGGCAGAGAAGGGAACGCCCGGCCCAGCCCCGTAGCACAGGCGGAGTGCAGCGGAGGCCCCTGCCGCTGCCGTCATGCCGTTCCCGTTTGGGAAGTCTCACAAATCTCCAGCAGACATTGTGAAGAATCTGAAGGAGAGCATGGCTGTTCTGGAAAAGCAAGACATTTCTGATAAAAAAGCAGAAAAGGCTACAGAAGAAGTTTCCAAAAATCTGGTTGCCATGAAAGAAATTCTGTATGGCACAAATGAAAAAGAGCCTCAGACAGAAGCAGTAGCTCAACTTGCTCAAG…
HFBR_RP1_hgx3450v1_pB57_B-15	5p 3p	65449875	Homo sapiens - CD68	GID: 91199549	968		D	CD68; [gi|91199549|ref|NM_001040059.1| Homo sapiens CD68 molecule (CD68), transcript variant 2, mRNA]	162	515	IF	Sense		100.0 / 100.0			CACCACCACCAGCCATGGAAACGTCACAGTTCATCCAACAAGCAATAGCACTGCCACCAGCCAGGGACCCTCAACTGCCACTCACAGTCCTGCCACCACTAGTCATGGAAATGCCACGGTTCATCCAACAAGCAACAGCACTGCCACCAGCCCAGGATTCACCAGTTCTGCCCACCCAGAACCACCTCCACCCTCTCCGAGTCCTAGCCCAACCTCCAAGGAGACCATTGGAGACTACACGTGGACCAATGGTTCCCAGCCCTGTGTCCACCTCCAAGCCCAGATTCAGATTCGAGTCATGTACACAACCCAGGGTGGAGGAGAGGCCTGGGGCATCTCTGTACTGAACCCCAA	CACCACCACCAGCCATGGAAACGTCACAGTTCATCCAACAAGCAATAGCACTGCCACCAGCCAGGGACCCTCAACTGCCACTCACAGTCCTGCCACCACTAGTCATGGAAATGCCACGGTTCATCCAACAAGCAACAGCACTGCCACCAGCCCAGGATTCACCAGTTCTGCCCACCCAGAACCACCTCCACCCTCTCCGAGTCCTAGCCCAACCTCCAAGGAGACCATTGGAGACTACACGTGGACCAATGGTTCCCAGCCCTGTGTCCACCTCCAAGCCCAGATTCAGATTCGAGTCATGTACACAACCCAGGGTGGAGGAGAGGCCTGGGGCATCTCTGTACTGAACCCCAA	CACCACCACCAGCCATGGAAACGTCACAGTTCATCCAACAAGCAATAGCACTGCCACCAGCCAGGGACCCTCAACTGCCACTCACAGTCCTGCCACCACTAGTCATGGAAATGCCACGGTTCATCCAACAAGCAACAGCACTGCCACCAGCCCAGGATTCACCAGTTCTGCCCACCCAGAACCACCTCCACCCTCTCCGAGTCCTAGCCCAACCTCCAAGGAGACCATTGGAGACTACACGTGGACCAATGGTTCCCAGCCCTGTGTCCACCTCCAAGCCCAGATTCAGATTCGAGTCATGTACACAACCCAGGGTGGAGGAGAGGCCTGGGGCATCTCTGTACTGAACCCCAA
HFBR_RP1_hgx3450v1_pB57_B-1	5p 3p	65449897	Homo sapiens - CLASP1	GID: 214010172	23332		D	CLASP1; [gi|214010172|ref|NM_001142273.1| Homo sapiens cytoplasmic linker associated protein 1 (CLASP1), transcript variant 2, mRNA]	1656	2011	IF	Sense		100.0 / 100.0			AGACCGCTCATCTTCCAGCTCTCAAGAGAGTCTAAATCGTCCGCTGTCTGCCAAAAGAAGTCCTACTGGAAGTACCACATCTAGAGCTTCTACAGTTAGTACCAAATCTGTGTCAACGACTGGGTCCCTCCAGCGATCTCGAAGTGATATTGATGTGAACGCAGCAGCCAGTGCCAAATCCAAAGTCTCCTCATCTTCGGGCACGACGCCTTTCAGCTCTGCAGCAGCTTTGCCTCCAGGGTCATACGCATCCTTAGATGGTACTACCACTAAAGCGGAGGGTAAGCGGTTTGTTTCTGTGATTGAGGTGTGTCTCACTTTCTCTGGTCCTCTGTTCTCACCGAGTGTTGCCCAGC	AGACCGCTCATCTTCCAGCTCTCAAGAGAGTCTAAATCGTCCGCTGTCTGCCAAAAGAAGTCCTACTGGAAGTACCACATCTAGAGCTTCTACAGTTAGTACCAAATCTGTGTCAACGACTGGGTCCCTCCAGCGATCTCGAAGTGATATTGATGTGAACGCAGCAGCCAGTGCCAAATCCAAAGTCTCCTCATCTTCGGGCACGACGCCTTTCAGCTCTGCAGCAGCTTTGCCTCCAGGGTCATACGCATCCTTAGATGGTACTACCACTAAAGCGGAGGGTAAGCGGTTTGTTTCTGTGATTGAGGTGTGTCTCACTTTCTCTGGTCCTCTGTTCTCACCGAGTGTTGCCCAGC	AGACCGCTCATCTTCCAGCTCTCAAGAGAGTCTAAATCGTCCGCTGTCTGCCAAAAGAAGTCCTACTGGAAGTACCACATCTAGAGCTTCTACAGTTAGTACCAAATCTGTGTCAACGACTGGGTCCCTCCAGCGATCTCGAAGTGATATTGATGTGAACGCAGCAGCCAGTGCCAAATCCAAAGTCTCCTCATCTTCGGGCACGACGCCTTTCAGCTCTGCAGCAGCTTTGCCTCCAGGGTCATACGCATCCTTAGATGGTACTACCACTAAAGCGGAGGGTCGGATCCGCACAAGACGGCAAAGCTCTGGGAGTGCCACCAACGTCGCCTCTACACCTGATAACCGGGGCCGCA
HFBR_RP1_hgx3450v1_pB57_B-42	5p 3p	65449891 / 65449886	Homo sapiens - CLPTM1	GID: 313747434	1209		N/A	CLPTM1; [gi|313747434|ref|NM_001294.2| Homo sapiens cleft lip and palate associated transmembrane protein 1 (CLPTM1), transcript variant 2, mRNA]	1834	729	??	AntiSense		98.0 / 97.6			CCACGGGGGCGGCAGCTGTGGGGTCTTCTCCACTCATGCCAAACTCGTTGACTCGGGTGGGGTCGACGCGGTAGATCCACCGTTGGTAGAGGTAGATGAAGAAAACCACATCGTCCCGCAGGCAGCCGATCCGGTACATAACGGGCATCTTGATGACAAAGGCGAACAGGTCGTCGATGAATGTGTTGAGGGCCTTGTAGGTGAGCATGCGCCAGGGAAGGTGGGCCACAGACTTGAGCTTGTAGTTGATGAAGAGCTGGGGCGTCATGGTGATGAAGCCGAAGGTCAGCAGGAAGCCGTAGAGCATGCTGAGCACCCAGGAGTACCAGCCCTTGTGCTCCAGGTACAGAAGACTGTAGACGGCATAGCAGCCCAGGAGCGGGAAGAGGATCCAGGACA…	GTACCGGAATGCCATATCATCATACACTTGTCGAGGACTCGATATACGTGACTGTCTGAGATAGCGGGGAGATCTGCACTGTGCTCTCGGTCCAGCCGGACGTCCATGACCTTGGTGATCTTCCAGAGGTCGATGAGGACCCCAATGAAGACGCTGACCTGGACCACGAAGTTGGTCTCGTTGTCCAGGATGTAGAGGAGGACCACGAATGACTGGAAAACGCCGAAGAAGACGGAGCGCACGGACAGGCCCTCCAGGGACTGCCGGCTGTTCCAGAACTGGATATCATTCTTGAAGGCCAGGAACTCGAAGACACTGTGAACGATAGACACGATGATGGTGAGCGCCAGCAGGTAGGGGTTGGTCTCCAGCAGGGCCACCTTCACCGAGTCCTGCTCC…	CCACGGGGGCGGCAGCTGTGGGGTCTTCTCCACTCATGCCAAACTCGTTGACTCGGGTGGGGTCGACGCGGTAGATCCACCGTTGGTAGAGGTAGATGAAGAAAACCACATCGTCCCGCAGGCAGCCGATCCGGTACATAACGGGCATCTTGATGACAAAGGCGAACAGGTCGTCGATGAATGTGTTGAGGGCCTTGTAGGTGAGCATGCGCCAGGGAAGGTGGGCCACAGACTTGAGCTTGTAGTTGATGAAGAGCTGGGGCGTCATGGTGATGAAGCCGAAGGTCAGCAGGAAGCCGTAGAGCATGCTGAGCACCCAGGAGTACCAGCCCTTGTGCTCCAGGTACAGAAGACTGTAGACGGCATAGCAGCCCAGGAGCGGGAAGAGGATCCAGGACA…
HFBR_RP1_hgx3450v1_pB57_B-4	5p 3p	65449888	Homo sapiens - DLG2	GID: 218156337	1740		D	DLG2; [gi|218156337|ref|NM_001142699.1| Homo sapiens discs, large homolog 2 (Drosophila) (DLG2), transcript variant 1, mRNA]	378	1090	IF	Sense		99.3 / 97.2			GGACGCTCCACATGATCATTCCTTACCTCGACTAACCCACGAAGTAAGAGGCCCAGAACTCGTGCATGTATCAGAAAAGAACCTCTCTCAAATAGAAAATGTCCATGGATATGTCTTGCAGTCTCATATTTCTCCTCTGAAGGCCAGTCCTGCTCCTATAATTGTCAACACAGATACTTTGGACACAATTCCTTATGTCAATGGGACAGAAATTGAATATGAATTTGAAGAAATTACACTGGAGAGGGGGAATTCTGGCCTGGGATTCAGTATTGCTGGGGGGACAGATAATCCCCACATTGGAGATGACCCTGGCATATTTATTACGAAGATTATACCAGGAGGTGCTGCAGCAGAGGATGGCAGACTCAGGGTCAATGATTGTATCTTGCGGGTGAA…	CGCTCACATGATCATCTACTCGACTACCACGAGGTAGAGCCCAGACTCGTGCATGTATCAGAAAAAGAACTCTCTCAAATAGAAAATGTCCATGATATGTCTGCAGTCTCATATTTCTCCTCTGAAGGCCCAGTCCTGCTCCTATAATTGTCAACACAGATACTTTGGGACACAATTCCTTATGTCAATGGGACAGAAATTGAATATGAATTTGAAGAAATTACACTGGAGAGGGGGAATTCTGGCCTGGGATTCAGTATTGCTGGGGGGACAGATAATCCCCACATTGGAGATGACCCTGGCATATTTATTACGAAGATTATACCAGGAGGTGCTGCAGCAGAGGATGGCAGACTCAGGGTCAATGATTGTATCTTGCGGGTGAATGAGGTTGATGTG…	GGACGCTCCACATGATCATTCCTTACCTCGACTAACCCACGAAGTAAGAGGCCCAGAACTCGTGCATGTATCAGAAAAGAACCTCTCTCAAATAGAAAATGTCCATGGATATGTCTTGCAGTCTCATATTTCTCCTCTGAAGGCCAGTCCTGCTCCTATAATTGTCAACACAGATACTTTGGACACAATTCCTTATGTCAATGGGACAGAAATTGAATATGAATTTGAAGAAATTACACTGGAGAGGGGGAATTCTGGCCTGGGATTCAGTATTGCTGGGGGGACAGATAATCCCCACATTGGAGATGACCCTGGCATATTTATTACGAAGATTATACCAGGAGGTGCTGCAGCAGAGGATGGCAGACTCAGGGTCAATGATTGTATCTTGCGGGTGAA…
HFBR_RP1_hgx3450v1_pB57_B-38	5p 3p	65449827	Homo sapiens - FABP7	GID: 36054052	2173		B	FABP7; [gi|36054052|ref|NM_001446.3| Homo sapiens fatty acid binding protein 7, brain (FABP7), mRNA]	141	607	IF	Sense		100.0 / 100.0			AGACAAAGTGGTCATCAGGACTCTCAGCACATTCAAGAACACGGAGATTAGTTTCCAGCTGGGAGAAGAGTTTGATGAAACCACTGCAGATGATAGAAACTGTAAGTCTGTTGTTAGCCTGGATGGAGACAAACTTGTTCACATACAGAAATGGGATGGCAAAGAAACAAATTTTGTAAGAGAAATTAAGGATGGCAAAATGGTTATGACCCTTACTTTTGGTGATGTGGTTGCTGTTCGCCACTATGAGAAGGCATAAAAATGTTCCTGGTCGGGGCTTGGAAGAGCTCTTCAGTTTTTCTGTTTCCTCAAGTCTCAGTGCTATCCTATTACAACATGGCTGATCATTAATTAGAAGGTTATCCTTGGTGTGGAGGTGGAAAATGGTGATTTAAAAAC…	AGACAAAGTGGTCATCAGGACTCTCAGCACATTCAAGAACACGGAGATTAGTTTCCAGCTGGGAGAAGAGTTTGATGAAACCACTGCAGATGATAGAAACTGTAAGTCTGTTGTTAGCCTGGATGGAGACAAACTTGTTCACATACAGAAATGGGATGGCAAAGAAACAAATTTTGTAAGAGAAATTAAGGATGGCAAAATGGTTATGACCCTTACTTTTGGTGATGTGGTTGCTGTTCGCCACTATGAGAAGGCATAAAAATGTTCCTGGTCGGGGCTTGGAAGAGCTCTTCAGTTTTTCTGTTTCCTCAAGTCTCAGTGCTATCCTATTACAACATGGCTGATCATTAATTAGAAGGTTATCCTTGGTGTGGAGGTGGAAAATGGTGATTTAAAAAC…	AGACAAAGTGGTCATCAGGACTCTCAGCACATTCAAGAACACGGAGATTAGTTTCCAGCTGGGAGAAGAGTTTGATGAAACCACTGCAGATGATAGAAACTGTAAGTCTGTTGTTAGCCTGGATGGAGACAAACTTGTTCACATACAGAAATGGGATGGCAAAGAAACAAATTTTGTAAGAGAAATTAAGGATGGCAAAATGGTTATGACCCTTACTTTTGGTGATGTGGTTGCTGTTCGCCACTATGAGAAGGCATAAAAATGTTCCTGGTCGGGGCTTGGAAGAGCTCTTCAGTTTTTCTGTTTCCTCAAGTCTCAGTGCTATCCTATTACAACATGGCTGATCATTAATTAGAAGGTTATCCTTGGTGTGGAGGTGGAAAATGGTGATTTAAAAAC…
HFBR_RP1_hgx3450v1_pB57_B-7	5p 3p	65449827	Homo sapiens - FABP7	GID: 36054052	2173		B	FABP7; [gi|36054052|ref|NM_001446.3| Homo sapiens fatty acid binding protein 7, brain (FABP7), mRNA]	144	622	IF	Sense		100.0 / 100.0			CAAAGTGGTCATCAGGACTCTCAGCACATTCAAGAACACGGAGATTAGTTTCCAGCTGGGAGAAGAGTTTGATGAAACCACTGCAGATGATAGAAACTGTAAGTCTGTTGTTAGCCTGGATGGAGACAAACTTGTTCACATACAGAAATGGGATGGCAAAGAAACAAATTTTGTAAGAGAAATTAAGGATGGCAAAATGGTTATGACCCTTACTTTTGGTGATGTGGTTGCTGTTCGCCACTATGAGAAGGCATAAAAATGTTCCTGGTCGGGGCTTGGAAGAGCTCTTCAGTTTTTCTGTTTCCTCAAGTCTCAGTGCTATCCTATTACAACATGGCTGATCATTAATTAGAAGGTTATCCTTGGTGTGGAGGTGGAAAATGGTGATTTAAAAACTTG…	CAAAGTGGTCATCAGGACTCTCAGCACATTCAAGAACACGGAGATTAGTTTCCAGCTGGGAGAAGAGTTTGATGAAACCACTGCAGATGATAGAAACTGTAAGTCTGTTGTTAGCCTGGATGGAGACAAACTTGTTCACATACAGAAATGGGATGGCAAAGAAACAAATTTTGTAAGAGAAATTAAGGATGGCAAAATGGTTATGACCCTTACTTTTGGTGATGTGGTTGCTGTTCGCCACTATGAGAAGGCATAAAAATGTTCCTGGTCGGGGCTTGGAAGAGCTCTTCAGTTTTTCTGTTTCCTCAAGTCTCAGTGCTATCCTATTACAACATGGCTGATCATTAATTAGAAGGTTATCCTTGGTGTGGAGGTGGAAAATGGTGATTTAAAAACTTG…	CAAAGTGGTCATCAGGACTCTCAGCACATTCAAGAACACGGAGATTAGTTTCCAGCTGGGAGAAGAGTTTGATGAAACCACTGCAGATGATAGAAACTGTAAGTCTGTTGTTAGCCTGGATGGAGACAAACTTGTTCACATACAGAAATGGGATGGCAAAGAAACAAATTTTGTAAGAGAAATTAAGGATGGCAAAATGGTTATGACCCTTACTTTTGGTGATGTGGTTGCTGTTCGCCACTATGAGAAGGCATAAAAATGTTCCTGGTCGGGGCTTGGAAGAGCTCTTCAGTTTTTCTGTTTCCTCAAGTCTCAGTGCTATCCTATTACAACATGGCTGATCATTAATTAGAAGGTTATCCTTGGTGTGGAGGTGGAAAATGGTGATTTAAAAACTTG…
HFBR_RP1_hgx3450v1_pB57_B-28	5p 3p	65449851	Homo sapiens - HDLBP	GID: 345199284	3069		D	HDLBP; [gi|345199284|ref|NM_203346.3| Homo sapiens high density lipoprotein binding protein (HDLBP), transcript variant 2, mRNA]	2379	3331	IF	Sense		98.0 / 98.7			GATCCAAAACCTGGATAATGTGGTGGAAGACTCCATGCTGGTGGACCCCAAGCACCACCGCCACTTCGTCATCCGCAGAGGCCAGGTCTTGCGGGAGATTGCTGAAGAGTATGGCGGGGTGATGGTCAGCTTCCCACGCTCTGGCACACAGAGCGACAAAGTCACCCTCAAGGGCGCCAAGGACTGTGTGGAGGCAGCCAAGAAACGCATTCAGGAGATCATTGAGGACCTGGAAGCTCAGGTGACATTAGAATGTGCTATACCCCAGAAATTCCATCGATCTGTCATGGGCCCCAAAGGTTCCAGAATCCAGCAGATTACTCGGGATTTCAGTGTTCAAATTAAATTCCCAGACAGAGAGGAGAACGCAGTTCACAGTACAGAGCCAGTTGTCCAGGA…	TGACATTAGAATGTTGCTATACCCCAGAAATCCATCGATCTGTCATGGGCCCAAGTCAGATCCAGCAGATTACTCGGGATTTCAGTGTTCAAATTAAATTCCCAGACAGAGAGGAGAACGCAGTTCACAGTACAGAGCCAGTTGTCCAGGAGAATGGGGACGAAGCTGGGGAGGGGAGAGAGGCTAAAGATTGTGACCCCGGCTCTCCAAGGAGGTGTGACATCATCATCATCTCTGGCCGGAAAGAAAAGTGTGAGGCTGCCAAGGAAGCTCTGGAGGCATTGGTTCCTGTCACCATTGAAGTAGAGGTGCCCTTTGACCTTCACCGTTACGTTATTGGGCAGAAAGGAAGTGGGATCCGCAAGATGATGGATGAGTTTGAGGTGAACATACATGTCC…	GATCCAAAACCTGGATAATGTGGTGGAAGACTCCATGCTGGTGGACCCCAAGCACCACCGCCACTTCGTCATCCGCAGAGGCCAGGTCTTGCGGGAGATTGCTGAAGAGTATGGCGGGGTGATGGTCAGCTTCCCACGCTCTGGCACACAGAGCGACAAAGTCACCCTCAAGGGCGCCAAGGACTGTGTGGAGGCAGCCAAGAAACGCATTCAGGAGATCATTGAGGACCTGGAAGCTCAGGTGACATTAGAATGTGCTATACCCCAGAAATTCCATCGATCTGTCATGGGCCCCAAAGGTTCCAGAATCCAGCAGATTACTCGGGATTTCAGTGTTCAAATTAAATTCCCAGACAGAGAGGAGAACGCAGTTCACAGTACAGAGCCAGTTGTCCAGGA…
HFBR_RP1_hgx3450v1_pB57_B-16	5p 3p	65449869	Homo sapiens - LMO7	GID: 221316633	4008		D	LMO7; [gi|221316633|ref|NM_015842.2| Homo sapiens LIM domain 7 (LMO7), transcript variant 2, mRNA]	2040	2425	IF	Sense		100.0 / 100.0			ACTGGCTTCAAGCTTATCTAGCCAGAAAGAGGTAGCAGCAACAGAAGAAGATGTGACAAGGCTGCCCTCTCCTACATCCCCCTTCTCATCTCTTTCCCAAGACCAGGCTGCCACTTCTAAAGCCACATTGTCTTCCACATCTGGTCTTGATTTAATGTCTGAATCTGGAGAAGGGGAAATCTCCCCACAAAGAGAAGTCTCAAGATCCCAGGATCAGTTCAGTGATATGAGAATCAGCATAAACCAGACGCCTGGGAAGAGTCTTGACTTTGGGTTTACAATAAAATGGGATATTCCTGGGATCTTCGTAGCATCAGTTGAAGCAGGTAGCCCAGCAGAATTTTCTCAGCTACAAGTAGATGATGAAATTATTGCTATTAACAACG	ACTGGCTTCAAGCTTATCTAGCCAGAAAGAGGTAGCAGCAACAGAAGAAGATGTGACAAGGCTGCCCTCTCCTACATCCCCCTTCTCATCTCTTTCCCAAGACCAGGCTGCCACTTCTAAAGCCACATTGTCTTCCACATCTGGTCTTGATTTAATGTCTGAATCTGGAGAAGGGGAAATCTCCCCACAAAGAGAAGTCTCAAGATCCCAGGATCAGTTCAGTGATATGAGAATCAGCATAAACCAGACGCCTGGGAAGAGTCTTGACTTTGGGTTTACAATAAAATGGGATATTCCTGGGATCTTCGTAGCATCAGTTGAAGCAGGTAGCCCAGCAGAATTTTCTCAGCTACAAGTAGATGATGAAATTATTGCTATTAACAACG	ACTGGCTTCAAGCTTATCTAGCCAGAAAGAGGTAGCAGCAACAGAAGAAGATGTGACAAGGCTGCCCTCTCCTACATCCCCCTTCTCATCTCTTTCCCAAGACCAGGCTGCCACTTCTAAAGCCACATTGTCTTCCACATCTGGTCTTGATTTAATGTCTGAATCTGGAGAAGGGGAAATCTCCCCACAAAGAGAAGTCTCAAGATCCCAGGATCAGTTCAGTGATATGAGAATCAGCATAAACCAGACGCCTGGGAAGAGTCTTGACTTTGGGTTTACAATAAAATGGGATATTCCTGGGATCTTCGTAGCATCAGTTGAAGCAGGTAGCCCAGCAGAATTTTCTCAGCTACAAGTAGATGATGAAATTATTGCTATTAACAACA
HFBR_RP1_hgx3450v1_pB57_B-30	5p 3p	65449849	Homo sapiens - MACF1	GID: 15824726			D	MACF1; [gi|15824726|gb|AF317696.1|AF317696 Homo sapiens macrophin 1 isoform 4 (MACF1) mRNA, complete cds]	4014	4749	IF	Sense		98.6 / 99.3			TAGAAATAACATGGGAAATGATACAAATGAAGAGCAGGAAAAAGCAGTGACAAAAATAGAAATTATTTCTCATATGAAGCAGTCTACCTCATGTCTAGATTCTGAAGAAATAAGAGAAAATCAAGGGGAAGTGATTTTGGAAGTACAAGAAACATATTGTGAAACGTCAGGCAAATTGCCGAGTGAGCAGGTTTTGCAGCAACCAATGAATGCTCGGGTGAAAAGTAAGAGAGAGAAGAGGGAGGTGATTGTAGAAGAAAGTATCAGAACATGCAAACCAGCATTTCTTTCTGAAGAAAAGTTGTATCAGGAAACTGCCATTAGAGATGAGCATGACTCCCATATAAAGAGCCAACCTAGGGAAATGACCTCAAGTGAAAAAGGGAAAGAAGCTGATAC…	AAAAAGCAGTGACAAAAAATAGAAATTATTTCTCATATGAAGCAGTCTACTCATGTCTAGATCTGAAGAAATAGAGAAATCAAGGGGAAGTGATTTTGGAAGTACAAGAAACATATTGTGAAACGTCAGGCAAATTGCCGAGTGAGCAGGTTTTGCAGCAACCAATGAATGCTCGGGTGAAAAGTAAGAGAGAGAAGAGGGAGGTGATTGTAGAAGAAAGTATCAGAACATGCAAACCAGCATTTCTTTCTGAAGAAAAGTTGTATCAGGAAACTGCCATTAGAGATGAGCATGACTCCCATATAAAGAGCCAACCTAGGGAAATGACCTCAAGTGAAAAAGGGAAAGAAGCTGATACAGAAATGGGATTTTCTATTACTTTTAAAATTGAAGAGTCCT…	TAGAAATAACATGGGAAATGATACAAATGAAGAGCAGGAAAAAGCAGTGACAAAAATAGAAATTATTTCTCATATGAAGCAGTCTACCTCATGTCTAGATTCTGAAGAAATAAGAGAAAATCAAGGGGAAGTGATTTTGGAAGTACAAGAAACATATTGTGAAACGTCAGGCAAATTGCCGAGTGAGCAGGTTTTGCAGCAACCAATGAATGCTCGGGTGAAAAGTAAGAGAGAGAAGAGGGAGGTGATTGTAGAAGAAAGTATCAGAACATGCAAACCAGCATTTCTTTCTGAAGAAAAGTTGTATCAGGAAACTGCCATTAGAGATGAGCATGACTCCCATATAAAGAGCCAACCTAGGGAAATGACCTCAAGTGAAAAAGGGAAAGAAGCTGATAC…
HFBR_RP1_hgx3450v1_pB57_B-5	5p 3p	65449882	Homo sapiens - MAGI2	GID: 66346709	9863		B	MAGI2; [gi|66346709|ref|NM_012301.3| Homo sapiens membrane associated guanylate kinase, WW and PDZ domain containing 2 (MAGI2), mRNA]	1290	2218	IF	Sense		99.5 / 98.9			AAAGAGCAACATGGCCTTTGGATTTACCATCATTGGTGGAGACGAGCCTGATGAGTTTCTGCAGGTGAAAAGTGTGATTCCGGATGGGCCTGCAGCACAGGATGGAAAAATGGAAACAGGTGATGTCATTGTCTATATTAATGAAGTTTGTGTCCTTGGACACACTCATGCAGATGTTGTCAAACTTTTCCAGTCTGTTCCTATTGGTCAGAGTGTCAACCTGGTGTTGTGTCGTGGCTACCCTTTGCCCTTTGATCCTGAAGACCCTGCTAACAGCATGGTGCCACCCCTTGCAATAATGGAGAGGCCACCTCCAGTGATGGTCAATGGAAGACACAACTATGAAACATATTTGGAGTACATTTCTCGGACCTCACAGTCAGTTCCAGATATAACAGA…	GTTGTTGTGGTTCGTGGCTACCTTTGCCCTTGATCCTGAAGAACCTGCTAACAGCATGGTGCCACCCCTTGCAATAATGAGAGGCCACTCCAGTGATGGTCAATGGAAGACACAACTATGAAACATATTTGGAGTACATTTCTCGGACCTCACAGTCAGTTCCAGATATAACAGATCGGCCGCCTCATTCTCTGCACTCCATGCCAACTGATGGTCAGCTAGACGGCACGTATCCACCGCCCGTCCATGATGACAATGTGTCTATGGCTTCATCTGGGGCCACCCAAGCTGAACTTATGACCTTAACCATTGTGAAAGGTGCCCAGGGCTTCGGCTTCACTATTGCCGACAGTCCTACAGGACAGCGGGTGAAACAAATACTTGACATTCAGGGATGCC…	AAAGAGCAACATGGGCTTTGGATTTACCATCATTGGTGGAGACGAGCCTGATGAGTTTCTGCAGGTGAAAAGTGTGATTCCGGATGGGCCTGCAGCACAGGATGGAAAAATGGAAACAGGTGATGTCATTGTCTATATTAATGAAGTTTGTGTCCTTGGACACACTCATGCAGATGTTGTCAAACTTTTCCAGTCTGTTCCTATTGGTCAGAGTGTCAACCTGGTGTTGTGTCGTGGCTACCCTTTGCCCTTTGATCCTGAAGACCCTGCTAACAGCATGGTGCCACCCCTTGCAATAATGGAGAGGCCACCTCCAGTGATGGTCAATGGAAGACACAACTATGAAACATATTTGGAGTACATTTCTCGGACCTCACAGTCAGTTCCAGATATAACAGA…
HFBR_RP1_hgx3450v1_pB57_B-21	5p 3p	65449882	Homo sapiens - MAGI2	GID: 66346709	9863		B	MAGI2; [gi|66346709|ref|NM_012301.3| Homo sapiens membrane associated guanylate kinase, WW and PDZ domain containing 2 (MAGI2), mRNA]	1815	2510	IF	Sense		99.9 / 97.1			CTTAACCATTGTGAAAGGTGCCCAGGGCTTCGGCTTCACTATTGCCGACAGTCCTACAGGACAGCGGGTGAAACAAATACTTGACATTCAGGGATGCCCTGGCCTGTGTGAAGGCGACCTCATTGTTGAGATCAACCAGCAGAATGTACAGAACCTGAGCCATACAGAAGTAGTGGATATACTTAAGGACTGTCCCATTGGAAGTGAAACTTCTTTGATTATCCATCGAGGAGGTTTCTTTTCTCCATGGAAAACTCCAAAGCCTATAATGGACCGATGGGAGAATCAAGGCAGTCCTCAAACGAGTTTATCTGCTCCGGCCATACCGCAGAACCTGCCCTTCCCACCTGCCCTTCACAGGAGCTCCTTTCCTGACTCAACAGAGGCCTTTGACCCACG…	CGCAGGGGCACGACTACATGTGAAGTGCCCAGGGCTCGCTCACTATGGCGGACAGTCTACAGACAGCGGGTGAACAATACTGACATCAGGGATGCCTGGCTGTGTGAAGGCGACTCATGTTGAGATCAACCAGCAGAATGTACAGAACTGAGCCATACAGAAGTAGTGGATATACTTAAGGACTGTCCCATTGGAAGTGAAACTTCTTTGATTATCCATCGAGGAGGTTTCTTTTCTCCATGGAAAACTCCAAAGCCTATAATGGACCGATGGGAGAATCAAGGCAGTCCTCAAACGAGTTTATCTGCTCCGGCCATACCGCAGAACCTGCCCTTCCCACCTGCCCTTCACAGGAGCTCCTTTCCTGACTCAACAGAGGCCTTTGACCCACGGAAGCCT…	CTTAACCATTGTGAAAGGTGCCCAGGGCTTCGGCTTCACTATTGCCGACAGTCCTACAGGACAGCGGGTGAAACAAATACTTGACATTCAGGGATGCCCTGGCCTGTGTGAAGGCGACCTCATTGTTGAGATCAACCAGCAGAATGTACAGAACCTGAGCCATACAGAAGTAGTGGATATACTTAAGGACTGTCCCATTGGAAGTGAAACTTCTTTGATTATCCATCGAGGAGGTTTCTTTTCTCCATGGAAAACTCCAAAGCCTATAATGGACCGATGGGAGAATCAAGGCAGTCCTCAAACGAGTTTATCTGCTCCGGCCATACCGCAGAACCTGCCCTTCCCACCTGCCCTTCACAGGAGCTCCTTTCCTGACTCAACAGAGGCCTTTGACCCACG…
HFBR_RP1_hgx3450v1_pB57_B-35	5p 3p	65449903 / 65449901	Homo sapiens - MAGI3	GID: 218505834	260425		D	MAGI3; [gi|218505834|ref|NM_001142782.1| Homo sapiens membrane associated guanylate kinase, WW and PDZ domain containing 3 (MAGI3), transcript variant 1, mRNA]	1041	No Data	IF	Sense		99.5 / 58.7			AATAGAGGACCCTCAGTATGGGACATACTATGTTGATCACCTTAACCAGAAAACCCAGTTTGAAAATCCAGTGGAGGAAGCCAAAAGGAAAAAGCAGTTAGGACAGGTTGAAATTGGGTCTTCAAAACCAGATATGGAAAAATCACACTTCACAAGAGATCCATCCCAGCTTAAAGGTGTCCTTGTTCGAGCATCACTGAAAAAAAGCACAATGGGATTTGGTTTTACTATTATTGGTGGAGATAGACCTGATGAGTTCCTACAAGTGAAAAATGTGCTGAAAGATGGTCCCGCAGCTCAGGATGGGAAAATTGCACCAGGCGATGTTATTGTAGACATCAATGGCAACTGTGTCCTCGGTCACACTCATGCAGATGTTGTCCAGATGTTTCAATTGGT…	CCCTTCTGTTATTTCTTTTGAAAAATTCTGATTCATGGCTTTAATGATTAGAGAGAGTCACAGCATTGTGATACTCAAATGAAATACATCCTCTAATTTCATTTCTCTGTTGATGACAGTAATAGAAATTGACTCTTTCAACCAATGGTGTGTCATCTGGACCTCTGTAATGCACCAAAGATGTTTTGAAAGAGCTAGCATCTCTGTGGATAAGTAAAATGTTGGATGGTGTGTTAATCTGTTCTGCAGAGGCAATCATGATAGCATGTGCTCATAAAGTTTTCATCTTAAGCTCTAGTATCTGACTGTAAATGTTAATTAAACCACACAGTGCTTATGTGAGAGAAATATAATTTTTATTTTCCAAGGTCATCAGCTGACATGAACTCCTCCCAGACA…
HFBR_RP1_hgx3450v1_pB57_B-36	5p 3p	65449837	Homo sapiens - MAST1	GID: 239047826	22983		D	MAST1; [gi|239047826|ref|NM_014975.2| Homo sapiens microtubule associated serine/threonine kinase 1 (MAST1), mRNA]	2670	3434	IF	Sense		99.2 / 97.9			GCAGATGTCAGGGGATGTGGCAGTAGAGAAGAGGCCTTCTCGAACTGGGGGCAAAGTCATCAAATCAGCCTCAGCCACTGCCTTATCTGTCATGATTCCTGCAGTGGACCCACATGGAAGTTCACCCCTTGCTAGTCCCATGTCTCCACGATCTCTGTCCTCCAACCCATCCTCACGGGACTCCTCACCCAGCCGGGACTACTCACCAGCTGTCAGTGGGCTCCGCTCCCCCATCACCATCCAGCGCTCGGGCAAGAAGTATGGCTTCACACTGCGTGCCATCCGTGTCTACATGGGTGACACGGATGTCTATAGTGTCCACCACATTGTCTGGCATGTGGAGGAAGGAGGCCCAGCCCAGGAGGCAGGACTCTGTGCTGGGGACCTCATCACCCACGT…	ATTCAGCTCAGCCACTGCTATCTGTCATGATCTGCAGTGGACCCACATGAAGTCACCCCTGCTAGTCCATGTCTCACGATCTCGTCTCAACCCATCCTCACGGGACTCCTCACCCAGCCGGGACTACTCACCAGCTGTCAGTGGGCTCCGCTCCCCCATCACCATCCAGCGCTCGGGCAAGAAGTATGGCTTCACACTGCGTGCCATCCGTGTCTACATGGGTGACACGGATGTCTATAGTGTCCACCACATTGTCTGGCATGTGGAGGAAGGAGGCCCAGCCCAGGAGGCAGGACTCTGTGCTGGGGACCTCATCACCCACGTGAATGGGGAGCCTGTGCATGGCATGGTGCATCCTGAGGTCGTGGAGCTGATCCTTAAGAGTGGCAACAAGGTAGC…	GCAGATGTCAGGGGATGTGGCAGTAGAGAAGAGGCCTTCTCGAACTGGGGGCAAAGTCATCAAATCAGCCTCAGCCACTGCCTTATCTGTCATGATTCCTGCAGTGGACCCACATGGAAGTTCACCCCTTGCTAGTCCCATGTCTCCACGATCTCTGTCCTCCAACCCATCCTCACGGGACTCCTCACCCAGCCGGGACTACTCACCAGCTGTCAGTGGGCTCCGCTCCCCCATCACCATCCAGCGCTCGGGCAAGAAGTATGGCTTCACACTGCGTGCCATCCGTGTCTACATGGGTGACACGGATGTCTATAGTGTCCACCACATTGTCTGGCATGTGGAGGAAGGAGGCCCAGCCCAGGAGGCAGGACTCTGTGCTGGGGACCTCATCACCCACGT…
HFBR_RP1_hgx3450v1_pB57_B-45	5p 3p	65449795	Homo sapiens - NGLY1	GID: 223941802	55768		D	NGLY1; [gi|223941802|ref|NM_001145294.1| Homo sapiens N-glycanase 1 (NGLY1), transcript variant 3, mRNA]	1545	1927	IF	Sense		100.0 / 100.0			TGGGTCAGTTGGCCTAAAAGTAGATAGCATTTCTATTAGAACAAGTAGTCAAACTTTTCAGACTGGAACAGTAGAATGGAAATTGCGATCTGATACAGCACAAGTAGAACTGACAGGCGATAACAGTCTTCACTCCTATGCTGATTTTTCTGGTGCCACTGAAGTTATTTTGGAAGCAGAATTAAGCAGAGGAGATGGTGATGTCGCTTGGCAACACACCCAGCTGTTTAGACAAAGCTTAAATGACCATGAAGAAAATTGTTTGGAGATAATTATAAAATTCAGTGACCTTTGAGAACCTGAACATTATAGAAAAGCTGGCAATAATCAAGGACTTACTGAAGTAGTCTGTTGGTTCAGTGCATGCTTAGTTGGCAGTTACC	TGGGTCAGTTGGCCTAAAAGTAGATAGCATTTCTATTAGAACAAGTAGTCAAACTTTTCAGACTGGAACAGTAGAATGGAAATTGCGATCTGATACAGCACAAGTAGAACTGACAGGCGATAACAGTCTTCACTCCTATGCTGATTTTTCTGGTGCCACTGAAGTTATTTTGGAAGCAGAATTAAGCAGAGGAGATGGTGATGTCGCTTGGCAACACACCCAGCTGTTTAGACAAAGCTTAAATGACCATGAAGAAAATTGTTTGGAGATAATTATAAAATTCAGTGACCTTTGAGAACCTGAACATTATAGAAAAGCTGGCAATAATCAAGGACTTACTGAAGTAGTCTGTTGGTTCAGTGCATGCTTAGTTGGCAGTTACC	TGGGTCAGTTGGCCTAAAAGTAGATAGCATTTCTATTAGAACAAGTAGTCAAACTTTTCAGACTGGAACAGTAGAATGGAAATTGCGATCTGATACAGCACAAGTAGAACTGACAGGCGATAACAGTCTTCACTCCTATGCTGATTTTTCTGGTGCCACTGAAGTTATTTTGGAAGCAGAATTAAGCAGAGGAGATGGTGATGTCGCTTGGCAACACACCCAGCTGTTTAGACAAAGCTTAAATGACCATGAAGAAAATTGTTTGGAGATAATTATAAAATTCAGTGACCTTTGAGAACCTGAACATTATAGAAAAGCTGGCAATAATCAAGGACTTACTGAAGTAGTCTGTTGGTTCAGTGCATGCTTAGTTGGCAGTTACC
HFBR_RP1_hgx3450v1_pB57_B-39	5p 3p	65449823	Homo sapiens - NRXN1	GID: 208609954	9378		D	NRXN1; [gi|208609954|ref|NM_004801.4| Homo sapiens neurexin 1 (NRXN1), transcript variant alpha1, mRNA]	690	1600	IF	Sense		99.2 / 99.1			CGGAGGTGTGTGCTCCGTGGTGGACGACCAGGCCGTGTGCGACTGCTCGCGAACCGGCTTCCGCGGCAAGGACTGCAGCCAAGAAGACAACAATGTGGAAGGTCTGGCGCACCTGATGATGGGCGACCAAGGTAAAAGTAAAGGAAAAGAAGAATATATTGCCACGTTCAAAGGATCTGAATACTTCTGCTACGACTTGTCTCAAAACCCCATTCAAAGCAGCAGTGATGAAATAACTCTGTCATTTAAAACCCTTCAGAGGAATGGACTGATGCTTCACACTGGGAAATCGGCTGATTATGTCAATCTTGCCCTGAAAAATGGAGCTGTCTCTCTGGTCATTAATTTGGGATCAGGGGCCTTTGAAGCACTAGTGGAGCCTGTGAATGGAAAGTTTAA…	TGATGAAAATAACTCTGTCATTTAAAACCCTTCAGAGGAATGGACTGATGCTTCACACTGGGAAATCGGCTGATTATGTCAATCTGCCTGAAAAATGAGCTGTCTCTCTGGTCATTAATTTGGGATCAGGGGCCTTTGAAGCACTAGTGGAGCCTGTGAATGGAAAGTTTAATGATAATGCTGGCATGATGTGAAAGTCACCAGGAATCTGCGTCAGCACTCAGGCATTGGACACGCTATGGTGACAATATCAGTGGATGGGATTCTTACCACAACGGGCTACACGCAAGAAGATTATACCATGCTGGGGTCTGATGACTTTTTCTATGTTGGAGGCAGTCCCAGCACAGCCGACCTTCCAGGGTCACCAGTCAGTAACAACTTTATGGGCTGTCTCAA…	CGGAGGTGTGTGCTCCGTGGTGGACGACCAGGCCGTGTGCGACTGCTCGCGAACCGGCTTCCGCGGCAAGGACTGCAGCCAAGAAGACAACAATGTGGAAGGTCTGGCGCACCTGATGATGGGCGACCAAGGTAAAAGTAAAGGAAAAGAAGAATATATTGCCACGTTCAAAGGATCTGAATACTTCTGCTACGACTTGTCTCAAAACCCCATTCAAAGCAGCAGTGATGAAATAACTCTGTCATTTAAAACCCTTCAGAGGAATGGACTGATGCTTCACACTGGGAAATCGGCTGATTATGTCAATCTTGCCCTGAAAAATGGAGCTGTCTCTCTGGTCATTAATTTGGGATCAGGGGCCTTTGAAGCACTAGTGGAGCCTGTGAATGGAAAGTTTAA…
HFBR_RP1_hgx3450v1_pB57_B-44	5p 3p	65449800	Homo sapiens - PCDHGC3	GID: 14277676	5098		D	PCDHGC3; [gi|14277676|ref|NM_032402.1| Homo sapiens protocadherin gamma subfamily C, 3 (PCDHGC3), transcript variant 2, mRNA]	282	562	IF	Sense		100.0 / 100.0			AGAGGAGCTGTGTGGGACACTGCCCTCTTGCACTGTAACTCTGGAGTTGGTAGTGGAGAACCCGCTGGAGCTGTTCAGCGTGGAAGTGGTGATCCAGGACATCAACGACAACAATCCTGCTTTCCCTACCCAGGAAATGAAATTGGAGATTAGCGAGGCCGTGGCTCCGGGGACGCGCTTTCCGCTCGAGAGCGCGCACGATCCCGATGTGGGAAGCAACTCTTTACAAACCTATGAGCTGAGCCGAAATGAATACTTTGCGCTTCGCGTGCAGACGCGGG	AGAGGAGCTGTGTGGGACACTGCCCTCTTGCACTGTAACTCTGGAGTTGGTAGTGGAGAACCCGCTGGAGCTGTTCAGCGTGGAAGTGGTGATCCAGGACATCAACGACAACAATCCTGCTTTCCCTACCCAGGAAATGAAATTGGAGATTAGCGAGGCCGTGGCTCCGGGGACGCGCTTTCCGCTCGAGAGCGCGCACGATCCCGATGTGGGAAGCAACTCTTTACAAACCTATGAGCTGAGCCGAAATGAATACTTTGCGCTTCGCGTGCAGACGCGGG	AGAGGAGCTGTGTGGGACACTGCCCTCTTGCACTGTAACTCTGGAGTTGGTAGTGGAGAACCCGCTGGAGCTGTTCAGCGTGGAAGTGGTGATCCAGGACATCAACGACAACAATCCTGCTTTCCCTACCCAGGAAATGAAATTGGAGATTAGCGAGGCCGTGGCTCCGGGGACGCGCTTTCCGCTCGAGAGCGCGCACGATCCCGATGTGGGAAGCAACTCTTTACAAACCTATGAGCTGAGCCGAAATGAATACTTTGCGCTTCGCGTGCAGACGCGGG
HFBR_RP1_hgx3450v1_pB57_B-2	5p 3p	65449894	Homo sapiens - PRDM2	GID: 208022692	7799		D	PRDM2; [gi|208022692|ref|NM_015866.4| Homo sapiens PR domain containing 2, with ZNF domain (PRDM2), transcript variant 2, mRNA]	1044	1844	IF	Sense		98.5 / 97.2			AGAGGCCAATGGTGATGTATTTGAAACGTTTATGTTTCCGTGTCAACATTGTGAAAGGAAGTTTACAACCAAACAGGGGCTTGAGCGTCACATGCATATCCATATATCCACCGTCAATCATGCTTTCAAATGCAAGTACTGTGGGAAAGCCTTTGGCACACAGATTAACCGGCGGCGACATGAGCGGCGCCATGAAGCAGGGTTAAAGCGGAAACCCAGCCAAACACTACAGCCGTCAGAGGATCTGGCTGATGGCAAAGCATCTGGAGAAAACGTTGCTTCAAAAGATGATTCGAGTCCTCCCAGTCTTGGGCCAGACTGTCTGATCATGAATTCAGAGAAGGCTTCCCAAGACACAATAAATTCTTCTGTCGTAGAAGAGAATGGGGAAGTTAAAGA…	ATCATGCTTCAATGCAGTACTGTGGGAAGCTTGCACACAGATACGCGCGACATGAGCGCGCATGAGCAGGGTAAAGCGAAACCCAGCCAAACACTACAGCCGTCAGAGGATCTGGCTGATGGCAAAGCATCTGGAGAAAACGTTGCTTCAAAAGATGATTCGAGTCCTCCCAGTCTTGGGCCAGACTGTCTGATCATGAATTCAGAGAAGGCTTCCCAAGACACAATAAATTCTTCTGTCGTAGAAGAGAATGGGGAAGTTAAAGAACTTCATCCGTGCAAATATTGTAAAAAGGTTTTTGGAACTCATACTAATATGAGACGGCATCAGCGTAGAGTTCACGAACGTCATCTGATTCCCAAAGGTGTACGGCGAAAAGGAGGCCTTGAAGAGCCCCAG…	AGAGGCCAATGGTGATGTATTTGAAACGTTTATGTTTCCGTGTCAACATTGTGAAAGGAAGTTTACAACCAAACAGGGGCTTGAGCGTCACATGCATATCCATATATCCACCGTCAATCATGCTTTCAAATGCAAGTACTGTGGGAAAGCCTTTGGCACACAGATTAACCGGCGGCGACATGAGCGGCGCCATGAAGCAGGGTTAAAGCGGAAACCCAGCCAAACACTACAGCCGTCAGAGGATCTGGCTGATGGCAAAGCATCTGGAGAAAACGTTGCTTCAAAAGATGATTCGAGTCCTCCCAGTCTTGGGCCAGACTGTCTGATCATGAATTCAGAGAAGGCTTCCCAAGACACAATAAATTCTTCTGTCGTAGAAGAGAATGGGGAAGTTAAAGA…
HFBR_RP1_hgx3450v1_pB57_B-31	5p 3p	65449847	Homo sapiens - PTPN13	GID: 194688154	5783		D	PTPN13; [gi|194688154|ref|NM_080684.2| Homo sapiens protein tyrosine phosphatase, non-receptor type 13 (APO-1/CD95 (Fas)-associated phosphatase) (PTPN13), transcript variant 3, mRNA]	3327	4057	IF	Sense		99.0 / 96.3			CCAAAGCAAAACTAAAAAGCCAGGCATTTCTGATGTAACTGATTACTCAGACCGTGGAGATTCAGACATGGATGAAGCCACTTACTCCAGCAGTCAGGATCATCAAACACCAAAACAGGAATCTTCCTCTTCAGTGAATACATCCAACAAGATGAATTTTAAAACTTTTTCTTCATCACCTCCTAAGCCTGGAGATATCTTTGAGGTTGAACTGGCTAAAAATGATAACAGCTTGGGGATAAGTGTCACGGGAGGTGTGAATACGAGTGTCAGACATGGTGGCATTTATGTGAAAGCTGTTATTCCCCAGGGAGCAGCAGAGTCTGATGGTAGAATTCACAAAGGTGATCGCGTCCTAGCTGTCAATGGAGTTAGTCTAGAAGGAGCCACCCATAAGCA…	GGAGATTTCAGACCTGGGAGGAAGCCAACTAACTCCCAGCCAGTTCAGGGATCAATCAAACACCGAAAACAGGGAATCTTCCTTTTCAGTGAATACATCCCAACAAGATGAATTTTAAAACTTTTTTCTTCCTTCACCTCTTAAGCCCGGGAGAATATCTTTGAGGTTGAACTGGCTAAAAATTGATAAACAGCTTGGGGATAAGTGTCACGGGAGGTGTGAATACGAGTGTCAGACATGGTGGCATTTTATGTGAAAGCTGTTATTCCCCAGGGAGCAGCAGAGTCTGATGGTAGAATTCACAAAGGTGATCGCGTCCCTAGCTGTCAATGGAGTTAGTCTAGAAGGAGCCACCCATAAGCAAGCTGTGGAAACACTGAGAAATACAGGACAGGTGGT…	CCAAAGCAAAACTAAAAAGCCAGGCATTTCTGATGTAACTGATTACTCAGACCGTGGAGATTCAGACATGGATGAAGCCACTTACTCCAGCAGTCAGGATCATCAAACACCAAAACAGGAATCTTCCTCTTCAGTGAATACATCCAACAAGATGAATTTTAAAACTTTTTCTTCATCACCTCCTAAGCCTGGAGATATCTTTGAGGTTGAACTGGCTAAAAATGATAACAGCTTGGGGATAAGTGTCACGGGAGGTGTGAATACGAGTGTCAGACATGGTGGCATTTATGTGAAAGCTGTTATTCCCCAGGGAGCAGCAGAGTCTGATGGTAGAATTCACAAAGGTGATCGCGTCCTAGCTGTCAATGGAGTTAGTCTAGAAGGAGCCACCCATAAGCA…
HFBR_RP1_hgx3450v1_pB57_B-34	5p 3p	65449906 / 65449904	Homo sapiens - RYR2	GID: 112799846	6262		N/A	RYR2; [gi|112799846|ref|NM_001035.2| Homo sapiens ryanodine receptor 2 (cardiac) (RYR2), mRNA]	14762	15550	OOF2	Sense		97.9 / 55.1			GGGTCACCTTGAGCCCCCTGAAATGACTGCTTGGAGAATCCCTGTTCACTGGATTCACTGTTTTTCTTCATGATTGGAAACAGCAGCTCAGGACCCAGGATTTGAATAACCCATGTAATAACCCGAAGTATTCTCCACAGAAGCCCCAGCTCTGCAGGAGGCCACGGCGTTTGGCTTCTTCGTGTGGCCACACACCTTTCCGTTGTTGTACAGGTGGGGACTGAGAGCCTCTTCCTCTGCCATCTGTGACTATAAATATATAAAACTCTGCTTGCTGCAAGCAATTGGTTTGTGTAGGTTCCAGTTGCCCTTTTGTATTTACTTTGAGACTAAAGACTGAAGAATAATCTAAATTCATACTCAGACAAAAAAAGGAATTCTGGAAAGAAAACCATTCTG…	GTCAGACCCAGAATCGAATAACGCAGTGATAGCATATGCATTCCCAGCGACATCAGTTCGCATGAGTTCACGATTACGATCTGCATGGACAAACCACTTTACGTCTTATTAGCAGACGCACAGACTCTCTCTGCCTCTCTATGAGAGTACATGTCAGAATCTGTAATGCACAGCCGATGGATCAGTCGCTGCAGCTGTTTCCACTGTTCACATGAGAGCGCAGCTCGCCTCATTCATTCTCCTACTATATGCTGTTCCAAAAGAAGAAGTTGAAGACAAAGAAACTTTGTCAGGGCCCAGGCAACCTGTTCATCATGATTTTCCAGTGTTATCCGCACGTTTTATAAACCAGCACACCCTCTGGATTCAGCAGGGCACCCCCACTCACCCCGCCAGTGA…	TTCTGATGTATCTTATAAACAAAGATGAAACAGAACACACAGGACAGGAATCTTATGTCTGGAAGATGTATCAAGAAAGGTGTTGGGAATTTTTCCCAGCAGGGGATTGCTTCCGGAAACAGTATGAAGACCAGCTAAATTAAACTCAGACCCAATCACCTCTAAAAACCAAAACCCTACCCCTCTCTCTCCCTCTCTCAATTTCTCTGCTCTCTTGGAAACATTTTGCTGATTTTGTGAATTGCCAGCGTTGTGTGTTTTCTGGGAGCATCGAAGCTCTGTTTCGGAAGAGCTGTTTCCTCCCCCCACCTTTTGTATTTACTTTGAGACTAAAGACTGAAGAATAATCTAAATTCATACTCAGACAAAAAAAGGAATTCTGGAAAGAAAACCATTCTG…
HFBR_RP1_hgx3450v1_pB57_B-47	5p 3p	65449808	Homo sapiens - SYT1	GID: 209447072	6857		A	SYT1; [gi|209447072|ref|NM_001135806.1| Homo sapiens synaptotagmin I (SYT1), transcript variant 3, mRNA]	321	999	IF	Sense		98.5 / 99.0			AAAAGACTTAGGGAAGACGATGAAAGATCAGGCCCTCAAGGATGATGATGCTGAAACTGGATTGACAGATGGAGAAGAAAAAGAAGAACCCAAAGAAGAGGAGAAACTGGGAAAACTTCAGTATTCACTGGATTATGATTTCCAAAATAACCAGCTGCTGGTAGGGATCATTCAGGCTGCCGAACTGCCCGCCTTGGACATGGGGGGCACATCTGATCCTTACGTGAAAGTGTTTCTGCTACCTGATAAGAAGAAGAAATTTGAGACAAAAGTCCACCGAAAAACCCTTAATCCTGTCTTCAATGAGCAATTTACTTTCAAGGTACCATACTCGGAATTGGGTGGCAAAACCCTAGTGATGGCTGTATATGATTTTGATCGTTTCTCTAAGCATGACAT…	AAAAAGACTTAGGAAGACGATGAAAGATCAGCCCTCATATGATGATGCTGAAACTGATTGACAGATGAGAAGAAAAAGAAGAACCCAAAGAAGAGGAGAAACTGGGAAAACTTCAGTATTCACTGGATTATGATTTCCAAAATAACCAGCTGCTGGTAGGGATCATTCAGGCTGCCGAACTGCCCGCCTTGGACATGGGGGGCACATCTGATCCTTACGTGAAAGTGTTTCTGCTACCTGATAAGAAGAAGAAATTTGAGACAAAAGTCCACCGAAAAACCCTTAATCCTGTCTTCAATGAGCAATTTACTTTCAAGGTACCATACTCGGAATTGGGTGGCAAAACCCTAGTGATGGCTGTATATGATTTTGATCGTTTCTCTAAGCATGACATCATTG…	AAAAGACTTAGGGAAGACGATGAAAGATCAGGCCCTCAAGGATGATGATGCTGAAACTGGATTGACAGATGGAGAAGAAAAAGAAGAACCCAAAGAAGAGGAGAAACTGGGAAAACTTCAGTATTCACTGGATTATGATTTCCAAAATAACCAGCTGCTGGTAGGGATCATTCAGGCTGCCGAACTGCCCGCCTTGGACATGGGGGGCACATCTGATCCTTACGTGAAAGTGTTTCTGCTACCTGATAAGAAGAAGAAATTTGAGACAAAAGTCCACCGAAAAACCCTTAATCCTGTCTTCAATGAGCAATTTACTTTCAAGGTACCATACTCGGAATTGGGTGGCAAAACCCTAGTGATGGCTGTATATGATTTTGATCGTTTCTCTAAGCATGACAT…
HFBR_RP1_hgx3450v1_pB57_B-41	5p 3p	65449808	Homo sapiens - SYT1	GID: 209447072	6857		A	SYT1; [gi|209447072|ref|NM_001135806.1| Homo sapiens synaptotagmin I (SYT1), transcript variant 3, mRNA]	321	999	IF	Sense		99.0 / 97.3			AAAAGACTTAGGGAAGACGATGAAAGATCAGGCCCTCAAGGATGATGATGCTGAAACTGGATTGACAGATGGAGAAGAAAAAGAAGAACCCAAAGAAGAGGAGAAACTGGGAAAACTTCAGTATTCACTGGATTATGATTTCCAAAATAACCAGCTGCTGGTAGGGATCATTCAGGCTGCCGAACTGCCCGCCTTGGACATGGGGGGCACATCTGATCCTTACGTGAAAGTGTTTCTGCTACCTGATAAGAAGAAGAAATTTGAGACAAAAGTCCACCGAAAAACCCTTAATCCTGTCTTCAATGAGCAATTTACTTTCAAGGTACCATACTCGGAATTGGGTGGCAAAACCCTAGTGATGGCTGTATATGATTTTGATCGTTTCTCTAAGCATGACAT…	TAGGCATTGCGGCAGGGCCACGAAAAAAAGACTAGGGAGGACGATGAAGATCAAGCGTCAGATGATGATGCTGAAACTGATGACAGATGAGAGAAAAGAAGAACCCAAAGAGAGAGAAACTGGGAAAACTTCAGTATTCACTGGATTATGATTCCCAAAATAACCAGCTGCTGGTAGGGATCATTCAGGCTGCCGAACTGCCCGCCTTGGACATGGGGGGCACATCTGATCCTTACGTGAAAGTGTTTCTGCTACCTGATAAGAAGAAGAAATTTGAGACAAAAGTCCACCGAAAAACCCTTAATCCTGTCTTCAATGAGCAATTTACTTTCAAGGTACCATACTCGGAATTGGGTGGCAAAACCCTAGTGATGGCTGTATATGATTTTGATCGTTTCT…	AAAAGACTTAGGGAAGACGATGAAAGATCAGGCCCTCAAGGATGATGATGCTGAAACTGGATTGACAGATGGAGAAGAAAAAGAAGAACCCAAAGAAGAGGAGAAACTGGGAAAACTTCAGTATTCACTGGATTATGATTTCCAAAATAACCAGCTGCTGGTAGGGATCATTCAGGCTGCCGAACTGCCCGCCTTGGACATGGGGGGCACATCTGATCCTTACGTGAAAGTGTTTCTGCTACCTGATAAGAAGAAGAAATTTGAGACAAAAGTCCACCGAAAAACCCTTAATCCTGTCTTCAATGAGCAATTTACTTTCAAGGTACCATACTCGGAATTGGGTGGCAAAACCCTAGTGATGGCTGTATATGATTTTGATCGTTTCTCTAAGCATGACAT…
HFBR_RP1_hgx3450v1_pB57_B-12	5p 3p	65449808	Homo sapiens - SYT1	GID: 209447072	6857		A	SYT1; [gi|209447072|ref|NM_001135806.1| Homo sapiens synaptotagmin I (SYT1), transcript variant 3, mRNA]	327	999	IF	Sense		99.4 / 99.0			CTTTGGGAAGACGATGAAAGATCAGGCCCTCAAGGATGATGATGCTGAAACTGGATTGACAGATGGAGAAGAAAAAGAAGAACCCAAAGAAGAGGAGAAACTGGGAAAACTTCAGTATTCACTGGATTATGATTTCCAAAATAACCAGCTGCTGGTAGGGATCATTCAGGCTGCCGAACTGCCCGCCTTGGACATGGGGGGCACATCTGATCCTTACGTGAAAGTGTTTCTGCTACCTGATAAGAAGAAGAAATTTGAGACAAAAGTCCACCGAAAAACCCTTAATCCTGTCTTCAATGAGCAATTTACTTTCAAGGTACCATACTCGGAATTGGGTGGCAAAACCCTAGTGATGGCTGTATATGATTTTGATCGTTTCTCTAAGCATGACATCATTGG…	CATGGCCGCAGGGGCACGAACTTTGGGAAGACGATGAAAGATCAGGCCCTCATGATGATGATGCTGAAACTGATGACAGATGAGAAGAAAAAGAAGAACCCAAAGAAGAGGAGAAACTGGGAAAACTTCAGTATTCACTGGATTATGATTTCCAAAATAACCAGCTGCTGGTAGGGATCATTCAGGCTGCCGAACTGCCCGCCTTGGACATGGGGGGCACATCTGATCCTTACGTGAAAGTGTTTCTGCTACCTGATAAGAAGAAGAAATTTGAGACAAAAGTCCACCGAAAAACCCTTAATCCTGTCTTCAATGAGCAATTTACTTTCAAGGTACCATACTCGGAATTGGGTGGCAAAACCCTAGTGATGGCTGTATATGATTTTGATCGTTTCTCTA…	CTTAGGGAAGACGATGAAAGATCAGGCCCTCAAGGATGATGATGCTGAAACTGGATTGACAGATGGAGAAGAAAAAGAAGAACCCAAAGAAGAGGAGAAACTGGGAAAACTTCAGTATTCACTGGATTATGATTTCCAAAATAACCAGCTGCTGGTAGGGATCATTCAGGCTGCCGAACTGCCCGCCTTGGACATGGGGGGCACATCTGATCCTTACGTGAAAGTGTTTCTGCTACCTGATAAGAAGAAGAAATTTGAGACAAAAGTCCACCGAAAAACCCTTAATCCTGTCTTCAATGAGCAATTTACTTTCAAGGTACCATACTCGGAATTGGGTGGCAAAACCCTAGTGATGGCTGTATATGATTTTGATCGTTTCTCTAAGCATGACATCATTGG…
HFBR_RP1_hgx3450v1_pB57_B-6	5p 3p	65449808	Homo sapiens - SYT1	GID: 209447072	6857		A	SYT1; [gi|209447072|ref|NM_001135806.1| Homo sapiens synaptotagmin I (SYT1), transcript variant 3, mRNA]	360	1007	IF	Sense		100.0 / 98.6			GGATGATGATGCTGAAACTGGATTGACAGATGGAGAAGAAAAAGAAGAACCCAAAGAAGAGGAGAAACTGGGAAAACTTCAGTATTCACTGGATTATGATTTCCAAAATAACCAGCTGCTGGTAGGGATCATTCAGGCTGCCGAACTGCCCGCCTTGGACATGGGGGGCACATCTGATCCTTACGTGAAAGTGTTTCTGCTACCTGATAAGAAGAAGAAATTTGAGACAAAAGTCCACCGAAAAACCCTTAATCCTGTCTTCAATGAGCAATTTACTTTCAAGGTACCATACTCGGAATTGGGTGGCAAAACCCTAGTGATGGCTGTATATGATTTTGATCGTTTCTCTAAGCATGACATCATTGGAGAATTTAAAGTCCCTATGAACACAGTGGATTT…	AAACCCAAAAAAAGAGATCCTAGAACTAGCCATGGCGCAGGGGCACGAAGGATGATGATGCTGAAACTGATGACAGATGAGAGAAAAAGAAGAACCCAAAGAAGAGGAGAAACTGGGAAAACTTCAGTATTCACTGGATTATGATTTCCAAAATAACCAGCTGCTGGTAGGGATCATTCAGGCTGCCGAACTGCCCGCCTTGGACATGGGGGGCACATCTGATCCTTACGTGAAAGTGTTTCTGCTACCTGATAAGAAGAAGAAATTTGAGACAAAAGTCCACCGAAAAACCCTTAATCCTGTCTTCAATGAGCAATTTACTTTCAAGGTACCATACTCGGAATTGGGTGGCAAAACCCTAGTGATGGCTGTATATGATTTTGATCGTTTCTCTAAGCA…	GGATGATGATGCTGAAACTGGATTGACAGATGGAGAAGAAAAAGAAGAACCCAAAGAAGAGGAGAAACTGGGAAAACTTCAGTATTCACTGGATTATGATTTCCAAAATAACCAGCTGCTGGTAGGGATCATTCAGGCTGCCGAACTGCCCGCCTTGGACATGGGGGGCACATCTGATCCTTACGTGAAAGTGTTTCTGCTACCTGATAAGAAGAAGAAATTTGAGACAAAAGTCCACCGAAAAACCCTTAATCCTGTCTTCAATGAGCAATTTACTTTCAAGGTACCATACTCGGAATTGGGTGGCAAAACCCTAGTGATGGCTGTATATGATTTTGATCGTTTCTCTAAGCATGACATCATTGGAGAATTTAAAGTCCCTATGAACACAGTGGATTT…
HFBR_RP1_hgx3450v1_pB57_B-29	5p 3p	65449808	Homo sapiens - SYT1	GID: 209447072	6857		A	SYT1; [gi|209447072|ref|NM_001135806.1| Homo sapiens synaptotagmin I (SYT1), transcript variant 3, mRNA]	366	1016	IF	Sense		99.7 / 98.8			TGGTGCTGAAACTGGATTGACAGATGGAGAAGAAAAAGAAGAACCCAAAGAAGAGGAGAAACTGGGAAAACTTCAGTATTCACTGGATTATGATTTCCAAAATAACCAGCTGCTGGTAGGGATCATTCAGGCTGCCGAACTGCCCGCCTTGGACATGGGGGGCACATCTGATCCTTACGTGAAAGTGTTTCTGCTACCTGATAAGAAGAAGAAATTTGAGACAAAAGTCCACCGAAAAACCCTTAATCCTGTCTTCAATGAGCAATTTACTTTCAAGGTACCATACTCGGAATTGGGTGGCAAAACCCTAGTGATGGCTGTATATGATTTTGATCGTTTCTCTAAGCATGACATCATTGGAGAATTTAAAGTCCCTATGAACACAGTGGATTTTGGCCA…	TGTGCTGAAACTGGATGACAGATGAGAGAAAAGAGAACCCAAAGAAGAGGAGAAACTGGGAAAACTTCAGTATTCACTGGATTATGATTTCCAAAATAACCAGCTGCTGGTAGGGATCATTCAGGCTGCCGAACTGCCCGCCTTGGACATGGGGGGCACATCTGATCCTTACGTGAAAGTGTTTCTGCTACCTGATAAGAAGAAGAAATTTGAGACAAAAGTCCACCGAAAAACCCTTAATCCTGTCTTCAATGAGCAATTTACTTTCAAGGTACCATACTCGGAATTGGGTGGCAAAACCCTAGTGATGGCTGTATATGATTTTGATCGTTTCTCTAAGCATGACATCATTGGAGAATTTAAAGTCCCTATGAACACAGTGGATTTTGGCCATGTAAC…	TGATGCTGAAACTGGATTGACAGATGGAGAAGAAAAAGAAGAACCCAAAGAAGAGGAGAAACTGGGAAAACTTCAGTATTCACTGGATTATGATTTCCAAAATAACCAGCTGCTGGTAGGGATCATTCAGGCTGCCGAACTGCCCGCCTTGGACATGGGGGGCACATCTGATCCTTACGTGAAAGTGTTTCTGCTACCTGATAAGAAGAAGAAATTTGAGACAAAAGTCCACCGAAAAACCCTTAATCCTGTCTTCAATGAGCAATTTACTTTCAAGGTACCATACTCGGAATTGGGTGGCAAAACCCTAGTGATGGCTGTATATGATTTTGATCGTTTCTCTAAGCATGACATCATTGGAGAATTTAAAGTCCCTATGAACACAGTGGATTTTGGCCA…
HFBR_RP1_hgx3450v1_pB57_B-25	5p 3p	65449808	Homo sapiens - SYT1	GID: 209447072	6857		A	SYT1; [gi|209447072|ref|NM_001135806.1| Homo sapiens synaptotagmin I (SYT1), transcript variant 3, mRNA]	396	1016	IF	Sense		100.0 / 100.0			AGAAAAAGAAGAACCCAAAGAAGAGGAGAAACTGGGAAAACTTCAGTATTCACTGGATTATGATTTCCAAAATAACCAGCTGCTGGTAGGGATCATTCAGGCTGCCGAACTGCCCGCCTTGGACATGGGGGGCACATCTGATCCTTACGTGAAAGTGTTTCTGCTACCTGATAAGAAGAAGAAATTTGAGACAAAAGTCCACCGAAAAACCCTTAATCCTGTCTTCAATGAGCAATTTACTTTCAAGGTACCATACTCGGAATTGGGTGGCAAAACCCTAGTGATGGCTGTATATGATTTTGATCGTTTCTCTAAGCATGACATCATTGGAGAATTTAAAGTCCCTATGAACACAGTGGATTTTGGCCATGTAACTGAGGAATGGCGTGACCTGCAAAG…	AGAAAAAGAAGAACCCAAAGAAGAGGAGAAACTGGGAAAACTTCAGTATTCACTGGATTATGATTTCCAAAATAACCAGCTGCTGGTAGGGATCATTCAGGCTGCCGAACTGCCCGCCTTGGACATGGGGGGCACATCTGATCCTTACGTGAAAGTGTTTCTGCTACCTGATAAGAAGAAGAAATTTGAGACAAAAGTCCACCGAAAAACCCTTAATCCTGTCTTCAATGAGCAATTTACTTTCAAGGTACCATACTCGGAATTGGGTGGCAAAACCCTAGTGATGGCTGTATATGATTTTGATCGTTTCTCTAAGCATGACATCATTGGAGAATTTAAAGTCCCTATGAACACAGTGGATTTTGGCCATGTAACTGAGGAATGGCGTGACCTGCAAAG…	AGAAAAAGAAGAACCCAAAGAAGAGGAGAAACTGGGAAAACTTCAGTATTCACTGGATTATGATTTCCAAAATAACCAGCTGCTGGTAGGGATCATTCAGGCTGCCGAACTGCCCGCCTTGGACATGGGGGGCACATCTGATCCTTACGTGAAAGTGTTTCTGCTACCTGATAAGAAGAAGAAATTTGAGACAAAAGTCCACCGAAAAACCCTTAATCCTGTCTTCAATGAGCAATTTACTTTCAAGGTACCATACTCGGAATTGGGTGGCAAAACCCTAGTGATGGCTGTATATGATTTTGATCGTTTCTCTAAGCATGACATCATTGGAGAATTTAAAGTCCCTATGAACACAGTGGATTTTGGCCATGTAACTGAGGAATGGCGTGACCTGCAAAG…
HFBR_RP1_hgx3450v1_pB57_B-19	5p 3p	65449808	Homo sapiens - SYT1	GID: 209447072	6857		A	SYT1; [gi|209447072|ref|NM_001135806.1| Homo sapiens synaptotagmin I (SYT1), transcript variant 3, mRNA]	396	1016	IF	Sense		100.0 / 99.4			AGAAAAAGAAGAACCCAAAGAAGAGGAGAAACTGGGAAAACTTCAGTATTCACTGGATTATGATTTCCAAAATAACCAGCTGCTGGTAGGGATCATTCAGGCTGCCGAACTGCCCGCCTTGGACATGGGGGGCACATCTGATCCTTACGTGAAAGTGTTTCTGCTACCTGATAAGAAGAAGAAATTTGAGACAAAAGTCCACCGAAAAACCCTTAATCCTGTCTTCAATGAGCAATTTACTTTCAAGGTACCATACTCGGAATTGGGTGGCAAAACCCTAGTGATGGCTGTATATGATTTTGATCGTTTCTCTAAGCATGACATCATTGGAGAATTTAAAGTCCCTATGAACACAGTGGATTTTGGCCATGTAACTGAGGAATGGCGTGACCTGCAAAG…	GAAGATACCCCCACCAACCCAAAAAAGAGATCCTAGACTAGCATGCGCAGGGGCACGAAAGAAAAAGAGACCCAAAGAAGAGGAGAAACTGGGAAAACTTCAGTATTCACTGGATTATGATTCCCAAAATAACCAGCTGCTGGTAGGGATCATTCAGGCTGCCGAACTGCCCGCCTTGGACATGGGGGGCACATCTGATCCTTACGTGAAAGTGTTTCTGCTACCTGATAAGAAGAAGAAATTTGAGACAAAAGTCCACCGAAAAACCCTTAATCCTGTCTTCAATGAGCAATTTACTTTCAAGGTACCATACTCGGAATTGGGTGGCAAAACCCTAGTGATGGCTGTATATGATTTTGATCGTTTCTCTAAGCATGACATCATTGGAGAATTTAAAGT…	AGAAAAAGAAGAACCCAAAGAAGAGGAGAAACTGGGAAAACTTCAGTATTCACTGGATTATGATTTCCAAAATAACCAGCTGCTGGTAGGGATCATTCAGGCTGCCGAACTGCCCGCCTTGGACATGGGGGGCACATCTGATCCTTACGTGAAAGTGTTTCTGCTACCTGATAAGAAGAAGAAATTTGAGACAAAAGTCCACCGAAAAACCCTTAATCCTGTCTTCAATGAGCAATTTACTTTCAAGGTACCATACTCGGAATTGGGTGGCAAAACCCTAGTGATGGCTGTATATGATTTTGATCGTTTCTCTAAGCATGACATCATTGGAGAATTTAAAGTCCCTATGAACACAGTGGATTTTGGCCATGTAACTGAGGAATGGCGTGACCTGCAAAG…
HFBR_RP1_hgx3450v1_pB57_B-27	5p 3p	65449808	Homo sapiens - SYT1	GID: 209447072	6857		A	SYT1; [gi|209447072|ref|NM_001135806.1| Homo sapiens synaptotagmin I (SYT1), transcript variant 3, mRNA]	414	1016	IF	Sense		99.8 / 99.8			AGAAGAGGAGAAACTGGGAAAACTTCAGTATTCACTGGATTATGATTTCCAAAATAACCAGCTGCTGGTAGGGATCATTCAGGCTGCCGAACTGCCCGCCTTGGACATGGGGGGCACATCTGATCCTTACGTGAAAGTGTTTCTGCTACCTGATAAGAAGAAGAAATTTGAGACAAAAGTCCACCGAAAAACCCTTAATCCTGTCTTCAATGAGCAATTTACTTTCAAGGTACCATACTCGGAATTGGGTGGCAAAACCCTAGTGATGGCTGTATATGATTTTGATCGTTTCTCTAAGCATGACATCATTGGAGAATTTAAAGTCCCTATGAACACAGTGGATTTTGGCCATGTAACTGAGGAATGGCGTGACCTGCAAAGTGCTGAGAAGGAAGAGCA…	AGAAGAGGAGAAACTGGGAAAACTTCAGTATTCACTGGATTATGATTTCCAAAATAACCAGCTGCTGGTAGGGATCATTCAGGCTGCCGAACTGCCCGCCTTGGACATGGGGGGCACATCTGATCCTTACGTGAAAGTGTTTCTGCTACCTGATAAGAAGAAGAAATTTGAGACAAAAGTCCACCGAAAAACCCTTAATCCTGTCTTCAATGAGCAATTTACTTTCAAGGTACCATACTCGGAATTGGGTGGCAAAACCCTAGTGATGGCTGTATATGATTTTGATCGTTTCTCTAAGCATGACATCATTGGAGAATTTAAAGTCCCTATGAACACAGTGGATTTTGGCCATGTAACTGAGGAATGGCGTGACCTGCAAAGTGCTGAGAAGGAAGAGCA…	AGAAGAGGAGAAACTGGGAAAACTTCAGTATTCACTGGATTATGATTTCCAAAATAACCAGCTGCTGGTAGGGATCATTCAGGCTGCCGAACTGCCCGCCTTGGACATGGGGGGCACATCTGATCCTTACGTGAAAGTGTTTCTGCTACCTGATAAGAAGAAGAAATTTGAGACAAAAGTCCACCGAAAAACCCTTAATCCTGTCTTCAATGAGCAATTTACTTTCAAGGTACCATACTCGGAATTGGGTGGCAAAACCCTAGTGATGGCTGTATATGATTTTGATCGTTTCTCTAAGCATGACATCATTGGAGAATTTAAAGTCCCTATGAACACAGTGGATTTTGGCCATGTAACTGAGGAATGGCGTGACCTGCAAAGTGCTGAGAAGGAAGAGCA…
HFBR_RP1_hgx3450v1_pB57_B-22	5p 3p	65449859	Homo sapiens - SYT16	GID: 123173751	83851		D	SYT16; [gi|123173751|ref|NM_031914.2| Homo sapiens synaptotagmin XVI (SYT16), mRNA]	915	1618	IF	Sense		99.1 / 99.0			GGAGATGGAGACAGCTTTTAATAGCCGGGGATTTGAAGATTCCTATGCCACTGACAGCTCCTCCATGTGGAGTCCAGAGGAACAGGACAGGACCAATTTGCAGGTGCCATCCGGGGTCTCAGAGCCCATCTCAAAGTGTGGTGACCTAGATGTCATCTTTGAATATAGAGCCGCCAGCCAGAAGCTCACAGTGACCATTGTGAGGGCACAGGGCCTCCCAGATAAGGACCGAAGTGGTGTCAACTCCTGGCAAGTTCATGTAGTGCTGCTGCCTGGTAAGAAACACAGGGGCAGGACGAACATACAGAGAGGGCCCAACCCCGTCTTCAGGGAGAAGGTCACCTTTGCCAAGCTGGAGCCCAGAGATGTGGCTGCCTGTGCTGTCCGCTTCCGCCTGTA…	GGAGATGAGACAGCTTTTATAGCCGGGGATTGAAGATCTATGCACTGACAGCTCCTCCATGTGGAGTCCAGAGGACAGGACAGGACCAATTTGCAGGTGCCATCCGGGGTCTCAGAGCCCATCTCAAAGTGTGGTGACCTAGATGTCATCTTTGAATATAGAGCCGCCAGCCAGAAGCTCACAGTGACCATTGTGAGGGCACAGGGCCTCCCAGATAAGGACCGAAGTGGTGTCAACTCCTGGCAAGTTCATGTAGTGCTGCTGCCTGGTAAGAAACACAGGGGCAGGACGAACATACAGAGAGGGCCCAACCCCGTCTTCAGGGAGAAGGTCACCTTTGCCAAGCTGGAGCCCAGAGATGTGGCTGCCTGTGCTGTCCGCTTCCGCCTGTACGCTGCC…	GGAGATGGAGACAGCTTTTAATAGCCGGGGATTTGAAGATTCCTATGCCACTGACAGCTCCTCCATGTGGAGTCCAGAGGAACAGGACAGGACCAATTTGCAGGTGCCATCCGGGGTCTCAGAGCCCATCTCAAAGTGTGGTGACCTAGATGTCATCTTTGAATATAGAGCCGCCAGCCAGAAGCTCACAGTGACCATTGTGAGGGCACAGGGCCTCCCAGATAAGGACCGAAGTGGTGTCAACTCCTGGCAAGTTCATGTAGTGCTGCTGCCTGGTAAGAAACACAGGGGCAGGACGAACATACAGAGAGGGCCCAACCCCGTCTTCAGGGAGAAGGTCACCTTTGCCAAGCTGGAGCCCAGAGATGTGGCTGCCTGTGCTGTCCGCTTCCGCCTGTA…
HFBR_RP1_hgx3450v1_pB57_B-18	5p 3p	65449791 / 65449789	Homo sapiens - TAF1	GID: 187761328	6872		F	TAF1; [gi|187761328|ref|NM_138923.2| Homo sapiens TAF1 RNA polymerase II, TATA box binding protein (TBP)-associated factor, 250kDa (TAF1), transcript variant 2, mRNA]	2574	3862	IF	Sense		98.9 / 99.0			CTCAAACTGGTGGGTGCTTAAGTCTGATTTTCGTTTACCAACGGAAGAAGAGATCAGAGCTATGGTGTCACCAGAGCAGTGCTGTGCTTATTATAGCATGATAGCTGCAGAGCAACGACTGAAGGATGCTGGCTATGGTGAGAAATCCTTTTTTGCTCCAGAAGAAGAAAATGAGGAAGATTTCCAGATGAAGATTGATGATGAAGTTCGCACTGCCCCTTGGAACACCACAAGGGCCTTCATTGCTGCCATGAAGGGCAAGTGTCTGCTAGAGGTGACTGGGGTGGCAGATCCCACGGGGTGTGGTGAAGGATTCTCCTATGTGAAGATTCCAAACAAACCAACACAGCAGAAGGATGATAAAGAACCGCAGCCAGTGAAGAAGACAGTGACAGGAAC…	CTGAGGCATCCAAGAGCCGTTACAAAAGAGGAATGTTCAGCGCATCTTTGACCTACAGAACAAGGTCTGTCATCAACTGAAGTCTATCAACTGACACAGACAGCAGCTCAGCTGAAGATAGTGACTTTGAAGAAATGGGAAAGAACATTGAGAACATGTTGCAGAACAAGAAAACCAGCTCTCAGCTTTCACGTGAACGGGAGGAACAGGAGCGGAAGGAACTACAGCGAATGCTACTGGCAGCAGGCTCAGCAGCATCCGGAAACAATCACAGAGATGATGACACAGCTTCCGTGACTAGCCTTAACTCTTCTGCCACTGGACGCTGTCTCAAGATTTATCGCACGTTTCGAGATGAAGAGGGGAAAGAGTATGTTCGCTGTGAGACAGTCCGAAAAC…	CTCAAACTGGTGGGTGCTTAAGTCTGATTTTCGTTTACCAACGGAAGAAGAGATCAGAGCTATGGTGTCACCAGAGCAGTGCTGTGCTTATTATAGCATGATAGCTGCAGAGCAACGACTGAAGGATGCTGGCTATGGTGAGAAATCCTTTTTTGCTCCAGAAGAAGAAAATGAGGAAGATTTCCAGATGAAGATTGATGATGAAGTTCGCACTGCCCCTTGGAACACCACAAGGGCCTTCATTGCTGCCATGAAGGGCAAGTGTCTGCTAGAGGTGACTGGGGTGGCAGATCCCACGGGGTGTGGTGAAGGATTCTCCTATGTGAAGATTCCAAACAAACCAACACAGCAGAAGGATGATAAAGAACCGCAGCCAGTGAAGAAGACAGTGACAGGAAC…
HFBR_RP1_hgx3450v1_pB57_B-32	5p 3p	65449845	Homo sapiens - WNK1	GID: 300797779	65125		D	WNK1; [gi|300797779|ref|NM_213655.4| Homo sapiens WNK lysine deficient protein kinase 1 (WNK1), transcript variant 3, mRNA]	459	877	IF	Sense		100.0 / 100.0			CTCGACTGTCCCCAGCAGTACCAGCAAAGACCGCCCAGTGTCCCAGCCTAGCCTTGTGGGGAGCAAAGAGGAGCCGCCGCCGGCGAGAAGTGGCAGCGGCGGCGGCAGCGCCAAGGAGCCACAGGAGGAACGGAGCCAGCAGCAGGATGATATCGAAGAGCTGGAGACCAAGGCCGTGGGAATGTCTAACGATGGCCGCTTTCTCAAGTTTGACATCGAAATCGGCAGAGGCTCCTTTAAGACGGTCTACAAAGGTCTGGACACTGAAACCACCGTGGAAGTCGCCTGGTGTGAACTGCAGGATCGAAAATTAACAAAGTCTGAGAGGCAGAGATTTAAAGAAGAAGCTGAAATGTTAAAAGGTCTTCAGCATCCCAATATTGTTAGATTTTATGATTC…	CTCGACTGTCCCCAGCAGTACCAGCAAAGACCGCCCAGTGTCCCAGCCTAGCCTTGTGGGGAGCAAAGAGGAGCCGCCGCCGGCGAGAAGTGGCAGCGGCGGCGGCAGCGCCAAGGAGCCACAGGAGGAACGGAGCCAGCAGCAGGATGATATCGAAGAGCTGGAGACCAAGGCCGTGGGAATGTCTAACGATGGCCGCTTTCTCAAGTTTGACATCGAAATCGGCAGAGGCTCCTTTAAGACGGTCTACAAAGGTCTGGACACTGAAACCACCGTGGAAGTCGCCTGGTGTGAACTGCAGGATCGAAAATTAACAAAGTCTGAGAGGCAGAGATTTAAAGAAGAAGCTGAAATGTTAAAAGGTCTTCAGCATCCCAATATTGTTAGATTTTATGATTC…	CTCGACTGTCCCCAGCAGTACCAGCAAAGACCGCCCAGTGTCCCAGCCTAGCCTTGTGGGGAGCAAAGAGGAGCCGCCGCCGGCGAGAAGTGGCAGCGGCGGCGGCAGCGCCAAGGAGCCACAGGAGGAACGGAGCCAGCAGCAGGATGATATCGAAGAGCTGGAGACCAAGGCCGTGGGAATGTCTAACGATGGCCGCTTTCTCAAGTTTGACATCGAAATCGGCAGAGGCTCCTTTAAGACGGTCTACAAAGGTCTGGACACTGAAACCACCGTGGAAGTCGCCTGGTGTGAACTGCAGGATCGAAAATTAACAAAGTCTGAGAGGCAGAGATTTAAAGAAGAAGCTGAAATGTTAAAAGGTCTTCAGCATCCCAATATTGTTAGATTTTATGATTC…
HFBR_RP1_hgx3450v1_pB57_B-46	5p 3p	65449879 / 65449873	Homo sapiens - YAF2	GID: 300244516	10138		D	YAF2; [gi|300244516|ref|NM_005748.4| Homo sapiens YY1 associated factor 2 (YAF2), transcript variant 2, mRNA]	69	1646	IF	Sense		99.7 / 98.8			GGACTGTAGCGTCTGCACCTTCCGGAACAGCGCCGAGGCCTTCAAGTGCATGATGTGCGATGTGCGGAAGGGCACCTCCACCCGGAAACCTCGACCTGTCTCCCAGTTGGTTGCACAGCAGGTTACTCAGCAGTTTGTGCCTCCTACACAGTCAAAGAAAGAGAAAAAAGATAAAGTAGAAAAAGAAAAAAGTGAAAAGGAAACAACTAGCAAAAAGAATAGCCATAAGAAAACCAGGCCAAGATTGAAAAATGTGGATCGGAGTAGTGCTCAGCATTTGGAAGTTACTGTTGGAGATCTGACAGTCATTATTACAGACTTTAAGGAGAAAACAAAGTCACCGCCTGCATCTAGTGCTGCTTCTGCAGATCAACACAGTCAAAGCGGCTCTAGCTCTGA…	CCAAGTCAAAGAACAACTTAACTATTGCTGCAACAGTTTTCTTAATGTATCTCTAAATACACTGCTGTACTTGGTGTGGTTAAATAGGAAAATTGTTATTAAATAAAGAATTTGTATGAACCTTTGCCAATGTTTTTGACACGTTTTACTAATTATTGTTCCTGAATTATGTTTCTGGTTTTATCTATTTTTTGAGGTTTTTTTGTTTGCTTATTTTTCAAAACATTCATTTATTGTAATGTTTACTAGCGGACTAGTAAACAATAAAACATTGATTATTTAGCTTTATAATTCAGGTTTAGTGCTATTGTCATTGAACACTGGTATTTTCTGTATCATATAAAACATTAAAATTCAAATAATTATAAGCATTTGGCAAAAACAAGAGAAAAGAAACTT…	GGACTGTAGCGTCTGCACCTTCCGGAACAGCGCCGAGGCCTTCAAGTGCATGATGTGCGATGTGCGGAAGGGCACCTCCACCCGGAAACCTCGACCTGTCTCCCAGTTGGTTGCACAGCAGGTTACTCAGCAGTTTGTGCCTCCTACACAGTCAAAGAAAGAGAAAAAAGATAAAGTAGAAAAAGAAAAAAGTGAAAAGGAAACAACTAGCAAAAAGAATAGCCATAAGAAAACCAGGCCAAGATTGAAAAATGTGGATCGGAGTAGTGCTCAGCATTTGGAAGTTACTGTTGGAGATCTGACAGTCATTATTACAGACTTTAAGGAGAAAACAAAGTCACCGCCTGCATCTAGTGCTGCTTCTGCAGATCAACACAGTCAAAGCGGCTCTAGCTCTGA…
HFBR_RP1_hgx3450v1_pB57_B-9	5p 3p	65449871	Homo sapiens - ZNF350	GID: 59710106	59348		E	ZNF350; [gi|59710106|ref|NM_021632.3| Homo sapiens zinc finger protein 350 (ZNF350), mRNA]	924	2027	IF	Sense		98.8 / 98.6			CCAGCGAATTCATACAGGTGAGAAACCTTATATATGCAATGAATGTGGAAAAGGCTTCATTCAGAAGACGTGTCTCATAGCACATCAGAGATTTCACACAGGAAAGACGCCCTTTGTGTGCAGTGAATGTGGAAAATCCTGTTCTCAGAAATCAGGTCTCATTAAACATCAAAGAATTCACACAGGAGAGAAACCCTTTGAATGTAGTGAATGTGGGAAAGCCTTTAGCACAAAGCAAAAGCTCATTGTCCATCAAAGGACTCATACAGGAGAGAGACCCTATGGCTGTAACGAGTGTGGGAAAGCGTTTGCGTATATGTCGTGTCTGGTTAAGCATAAGAGAATACACACAAGGGAGAAACAAGAGGCAGCCAAGGTGGAAAATCCTCCTGCAGAGAG…	GGAGCACAGCTCCATTACACACCCAGGTGATGTTCATGCAGGAGAAAACTCTGCTACGGGGCGACTACACAGTGCTTCTGTGCCCCTCAGACATCATTAAACATCAGCGGCCTCCTCGCAAACAGGAACGTAGTCCTTGTGGGACAGCCAGTGGTCAGATGTGCAGCCTCAGGAGATAACAGAGGATTTGCACAGGACAGAAACCTTGTGAATGCAGTGAATGTGGTTGTGCCTTCCGTGATCAATTATGTCTTATTTTATGTTACAGAAAACCCATAGGAAGAAAACTCAGATCTATGTGGAAAAGGGTTGAGCAAAAATTTGTAGTTCATTATGTGGCCGAAAAGCATACACTGAGAGAACATGTATAAGGCTGAGATAGCCTGATAAACTCATCCT…	CCAGCGAATTCATACAGGTGAGAAACCTTATATATGCAATGAATGTGGAAAAGGCTTCATTCAGAAGACGTGTCTCATAGCACATCAGAGATTTCACACAGGAAAGACGCCCTTTGTGTGCAGTGAATGTGGAAAATCCTGTTCTCAGAAATCAGGTCTCATTAAACATCAAAGAATTCACACAGGAGAGAAACCCTTTGAATGTAGTGAATGTGGGAAAGCCTTTAGCACAAAGCAAAAGCTCATTGTCCATCAAAGGACTCATACAGGAGAGAGACCCTATGGCTGTAACGAGTGTGGGAAAGCGTTTGCGTATATGTCGTGTCTGGTTAAGCATAAGAGAATACACACAAGGGAGAAACAAGAGGCAGCCAAGGTGGAAAATCCTCCTGCAGAGAG…
HFBR_RP1_hgx3450v1_pB57_B-13	5p 3p	65449794 / 65449792	Homo sapiens - GenMatch	GI:292494879			D	unknown; [prey1612396 - Human - GenMatch]	-1	1026	IF	Sense		100.0 / 90.1			CGCTTCCCCAGTAGCTGGGACTACAGGCACCTGCCACCACGCCCAGTTAATTTCTGTATTTTCAGTAGAGACAGGGTTTTACCATGCTGGCCAGGCTGGTCTCGAACCTCTGACCTCAAGTGATCCACCCAAACTGGCCTCCCCAAGTGCTAGGATTACAGGCATGAGCCACCGCGCCTGTTCTTGATTTTAACATTTAAAATGAGTATAGAGGTGTCTAATCCTTTGTAAGAATGGCAAACTCCAGCTAAAACACTGTCTAAATGAGACACAAGAACTGCTTTATGAAGTCTGCTTTACAACATAATTTCTAATATTAAAGTGTCAGAACATTGGCTCCAAACTAAAAATTCTAACATCCATCTACCACCTCACATAGGCCTTTACATTTAAAACTGC…	CTGAATGGTTGATTTTGAATAACCCACACTCTAATCTACTTTTAATATCATAAATTCGCACTTTCTTTATATTCCATTACTATAAGAGGGTAAACAAACAATCCAAAGAAAACAATCTGACCTTCATCACCTCAAAAATGCAAATATATACACACATACATATAATAAAAATATTAGCTTGAGGAATTGAAAATAACACTATTTTAGAAAAATGTGTTGTCAATTTGTTCCAAAAACAAACTGTGTTCCACAGGCACATTAACATGTGTCTCACATCAAAGATATCTAATAATAATGTGAGTATAGTCATTTCCTCTGAAGTGCTCTAAGAACTTTCAAATGCAAAGGAGCTTTTCAAATAGTTCCATAATTG
HFBR_RP1_hgx3450v1_pB57_B-40	5p 3p	65449821	Homo sapiens - GenMatch	GI:262359927			D	unknown; [prey1612420 - Human - GenMatch]	-1	502	IF	Sense		99.8 / 100.0			CTGTAAGTCAAGTGGTTACAACCTCTGCCTCTCTAGGATTAAAATCTTTGGCACTGGAGCGAATTTTATGATCCATCTTCCTGAAGGAAACCAATAAAAATAATAGTAAAATTGACAACTAACTACACTGTATTGAGCATTTCCTAAGTACTTGTCATGGGTTGTAAACAACATCTCACTCAGTTCTCAGTACAGTTTGATGGGACAGGTACTATTATCTCCATTTCACTGAAAAAAAAGGAAACCTGAAGTGAACGATAATTAAGTTTCGGGCCCAAGTTCTCCCTTCTTATGATATGATGGTTAGGTTTTGTAACCAGGGTTATGATTTAAAAATCTCTGTTCCATTTCCCCCCATGAACTCTTCACTTATACTCTAAAATATCTCAAAAGATGCTT…	CTGTAAGTCAAGTGGTTACAACCTCTGCCTCTCTAGGATTAAAATCTTTGGCACTGGAGCGAATTTTATGATCCATCTTCCTGAAGGAAACCAATAAAAATAATAGTAAAATTGACAACTAACTACACTGTATTGAGCATTTCCTAAGTACTTGTCATGGGTTGTAAACAACATCTCACTCAGTTCTCAGTACAGTTTGATGGGACAGGTACTATTATCTCCATTTCACTGAAAAAAAAGGAAACCTGAAGTGAACGATAATTAAGTTTCGGGCCCAAGTTCTCCCTTCTTATGATATGATGGTTAGGTTTTGTAACCAGGGTTATGATTTAAAAATCTCTGTTCCATTTCCCCCCATGAACTCTTCACTTATACTCTAAAATATCTCAAAAGATGCTT…
HFBR_RP1_hgx3450v1_pB57_B-37	5p 3p	65449833	Homo sapiens - GenMatch	GI:297206744			D	unknown; [prey1612441 - Human - GenMatch]	-1	409	IF	Sense		100.0 / 100.0			CGGCTATGAAATCAATGGTAATATGGATATAACATGTGGGTTGAGGCATAACAGAGAATTCCTAATTATACAGTACCCACATGGTGTGAATCTTAAGGAAGAAACAATATCCATTACTTATTCTTTTAATACCAAATGATTCTAAACTGAGTTTATGTTATCACAATGGCATGCTTTTCAAAACAGTTGTCATTTTCCCTTGAATATTATTATCAAATACTCCTGCCTGGTGAGGTTCTTGGGACACTTGACCTGCCCTTTCTGCCATCACCGGGGAACTCCACACATTTATTCCCAACTCATAAGCAGTACTAAGGTACAGTGACAGTGTCTTTAATTTCTTGCACACAAACAATGTAAAAGAAAAATGTTTTAATATTACTTTGAAACACGGCAGGG…	CGGCTATGAAATCAATGGTAATATGGATATAACATGTGGGTTGAGGCATAACAGAGAATTCCTAATTATACAGTACCCACATGGTGTGAATCTTAAGGAAGAAACAATATCCATTACTTATTCTTTTAATACCAAATGATTCTAAACTGAGTTTATGTTATCACAATGGCATGCTTTTCAAAACAGTTGTCATTTTCCCTTGAATATTATTATCAAATACTCCTGCCTGGTGAGGTTCTTGGGACACTTGACCTGCCCTTTCTGCCATCACCGGGGAACTCCACACATTTATTCCCAACTCATAAGCAGTACTAAGGTACAGTGACAGTGTCTTTAATTTCTTGCACACAAACAATGTAAAAGAAAAATGTTTTAATATTACTTTGAAACACGGCAGGG…
HFBR_RP1_hgx3450v1_pB57_B-33	5p 3p	65449841	Homo sapiens - GenMatch	GI:225131083			D	unknown; [prey1612444 - Human - GenMatch]	-1	698	IF	Sense		99.6 / 99.7			AGAAAATATAGAAGGAAAATGGTATCATAATGATGTGGAGCTTAAATCCAATGGCAAATATACAATTACATCTCGTCGTGGACGTCAGAACCTCACGGTCAAGGATGTAACCAAGGAGGACCAGGGAGAATACAGCTTTGTCATCGACGGGAAAAAGACAACCTGTACAGAAACTCAAAATGTGGTGTTTGAGGTTGAGCTGTCCCACTCTGGAATTGATGTCCTGTGGAATTTTAAGGACAAGGAAATCAAGCCCAGTTCTAAATATAAAATTGAAGCACATGGAAAAATATATAAATTGACAGTTCTAAATATGATGAAAGATGATGAAGGAAAATACACATTTTACGCGGGAGAAAATATGACATCTGGAAAACTTACTGTGGCAGGTTGGTATAT…	TATTAGAAGGGAAATGGTATCATAATGATGTGGAGCTTAAATCCAATGGCAAATATACAATTACATCTCGTCGTGACGTCAGAACCTCACGGTCAAGGATGTAACCAAGGAGGACCAGGGAGAATACAGCTTTGTCATCGACGGGAAAAAGACAACCTGTACAGAAACTCAAAATGTGGTGTTTGAGGTTGAGCTGTCCCACTCTGGAATTGATGTCCTGTGGAATTTTAAGGACAAGGAAATCAAGCCCAGTTCTAAATATAAAATTGAAGCACATGGAAAAATATATAAATTGACAGTTCTAAATATGATGAAAGATGATGAAGGAAAATACACATTTTACGCGGGAGAAAATATGACATCTGGAAAACTTACTGTGGCAGGTTGGTATATTTATTA…
HFBR_RP1_hgx3450v1_pB57_B-24	5p 3p	65449853	Homo sapiens - GenMatch	GI:3452571			C	unknown; [prey1612459 - Human - GenMatch]	-1	402	IF	Sense		100.0 / 100.0			ACCATCCACAGGAGAGGTGTGTGGACAGACACAGAGGGATGACGAGGTGAACAGATGGAAAATTCAGATCAAAAGCTGCAAAGGAGAATACTTGATTTTGCTTTCTGTAGAACTTTTATAAACTTAGTTGCCAGATAATGTAACCCATGAAATTTGAAGTATATACTGCTCTCCAAAATGGAGTTGCTTTGTTAAATTAAGAAATACTATACTGTTTTTAAAATGAGATATGTAATGGATGGTTTTATGCTTACAAAATTTGACCTGCTACAGGCGTTTTGTTTTGGTTTGGTTTGGTTTGGTTTGGTTTGGTTTTTCCCTGAGGGGATAAAGGGAGTCAGGATCAACAGTGCTGGCCAGTCAGGCTGTCTTCTGTAAACTTAACTTGTTAACTAAAGG…	ACCATCCACAGGAGAGGTGTGTGGACAGACACAGAGGGATGACGAGGTGAACAGATGGAAAATTCAGATCAAAAGCTGCAAAGGAGAATACTTGATTTTGCTTTCTGTAGAACTTTTATAAACTTAGTTGCCAGATAATGTAACCCATGAAATTTGAAGTATATACTGCTCTCCAAAATGGAGTTGCTTTGTTAAATTAAGAAATACTATACTGTTTTTAAAATGAGATATGTAATGGATGGTTTTATGCTTACAAAATTTGACCTGCTACAGGCGTTTTGTTTTGGTTTGGTTTGGTTTGGTTTGGTTTGGTTTTTCCCTGAGGGGATAAAGGGAGTCAGGATCAACAGTGCTGGCCAGTCAGGCTGTCTTCTGTAAACTTAACTTGTTAACTAAAGG…
HFBR_RP1_hgx3450v1_pB57_B-26	5p 3p	65449853	Homo sapiens - GenMatch	GI:3452571			C	unknown; [prey1612459 - Human - GenMatch]	-1	402	IF	Sense		100.0 / 100.0			ACCATCCACAGGAGAGGTGTGTGGACAGACACAGAGGGATGACGAGGTGAACAGATGGAAAATTCAGATCAAAAGCTGCAAAGGAGAATACTTGATTTTGCTTTCTGTAGAACTTTTATAAACTTAGTTGCCAGATAATGTAACCCATGAAATTTGAAGTATATACTGCTCTCCAAAATGGAGTTGCTTTGTTAAATTAAGAAATACTATACTGTTTTTAAAATGAGATATGTAATGGATGGTTTTATGCTTACAAAATTTGACCTGCTACAGGCGTTTTGTTTTGGTTTGGTTTGGTTTGGTTTGGTTTGGTTTTTCCCTGAGGGGATAAAGGGAGTCAGGATCAACAGTGCTGGCCAGTCAGGCTGTCTTCTGTAAACTTAACTTGTTAACTAAAGG…	ACCATCCACAGGAGAGGTGTGTGGACAGACACAGAGGGATGACGAGGTGAACAGATGGAAAATTCAGATCAAAAGCTGCAAAGGAGAATACTTGATTTTGCTTTCTGTAGAACTTTTATAAACTTAGTTGCCAGATAATGTAACCCATGAAATTTGAAGTATATACTGCTCTCCAAAATGGAGTTGCTTTGTTAAATTAAGAAATACTATACTGTTTTTAAAATGAGATATGTAATGGATGGTTTTATGCTTACAAAATTTGACCTGCTACAGGCGTTTTGTTTTGGTTTGGTTTGGTTTGGTTTGGTTTGGTTTTTCCCTGAGGGGATAAAGGGAGTCAGGATCAACAGTGCTGGCCAGTCAGGCTGTCTTCTGTAAACTTAACTTGTTAACTAAAGG…
HFBR_RP1_hgx3450v1_pB57_B-23	5p 3p	65449856	Homo sapiens - GenMatch	GI:15193202			D	unknown; [prey1612463 - Human - GenMatch]	-1	188	IF	Sense		100.0 / 100.0			ATTCAGTGTCCGAATTGAGGCCATTTGGGAAGAAAATTCTAGCACTGGTGGAGAATTATAGAATAAAGATTATAAATGGTTGGATAAGACAAATGTAAGCTTATTTCATAAACATTTAAAGCTGATTCAGAACATGTTAAAAACTGTTCCCAATTCCAACTATGTAAATAGATCCTATGTTCACATTTT	ATTCAGTGTCCGAATTGAGGCCATTTGGGAAGAAAATTCTAGCACTGGTGGAGAATTATAGAATAAAGATTATAAATGGTTGGATAAGACAAATGTAAGCTTATTTCATAAACATTTAAAGCTGATTCAGAACATGTTAAAAACTGTTCCCAATTCCAACTATGTAAATAGATCCTATGTTCACATTTT
HFBR_RP1_hgx3450v1_pB57_B-20	5p 3p	65449861	Homo sapiens - GenMatch	GI:118441607			D	unknown; [prey1612473 - Human - GenMatch]	-1	857	IF	Sense		99.2 / 98.0			TCAAGGTTCAAAAGCCTCTGAAAACAACGAAAACAAAAAAGAAACAGATGAAGTTTCCAACACTAAATCATCTTCCCAAATACCTGCCCAACCATCAGTAGCAAAAGTTCCCTATGGGAAAGGACCTTCATTTAATCAGGTTTGTTGGACTCATGGAGATCCTTGTTATTGCAAGGATCTCCTTATTGTAATTACTGTGTAATACTATGGATAATTATTCTTACCACAGAGTGGAACGGGACTTAGAAAAAGGAAACTGTGTATTTTTTTCTTGAATAGTCTTGAATCTATCATAATTTTTATTGCATTTAACCGGAATTATCAATACAGTAGCTAAAGTTATCAAGTGAAAACTAAAGCTTCACATTTTTTTTACCTTATGATATAGCTCAATCATAG…	GCAAGGATTCTCCCTTATTTGGTAATTACTGTGGTAATACTATGGATATATTCTTACCACAAGAGTGCACGGACTAGAAAAAGGAAACTGTGTATTTTTTTCTTGATAGTCTTGAATCTATCATAATTTTTATTGCATTTAACCGGAATTATCAATACAGTAGCTAAAGTTATCAAGTGAAAACTAAAGCTTCACATTTTTTTTACCTTATGATATAGCTCAATCATAGCAAAGTGTAGGGATAATATTTTTCTAAAATAAAATAAACATTGCTGAAGTGCTTTATGGTTTATTGAATACTTAAATACTAGTCAGTCTTTTTGTGTGAATGGTACACTATCTGTAGGGAAATCACATAGTGAGTAGGGAGATCTAAAGTCTGAATCATTTTGAAGAACA…
HFBR_RP1_hgx3450v1_pB57_B-17	5p 3p	65449866	Homo sapiens - GenMatch	GI:189218002			D	unknown; [prey1612476 - Human - GenMatch]	-1	361	IF	Sense		97.3 / 100.0			GGTGCCCACAGCAGAGATGACGGTGGTCTTGGAGCCGCTGGCGCTGGTGGTGACCGTGACAACAGCTGGCAGGGTGGCTGTGGTGGTGAGGATGGTGATGAGTGGGGATGATTATGGTGATGGTGGTGGTGATGGTGATTGTTGTGATGGTGATGGTGGTGATGACAGTGCGTGGTGCGCCTTATTCATCCCCACTCATCATCATCACCATCACCATCACCATGACCCTCACCACTCATTGTTATCACCACCATCACCATCACAACAATCACCATCACCACAACAATCACCGGAAGCAGCCC	GGTGCCCACAGCAGAGATGACGGTGGTCTTGGAGCCGCTGGCGCTGGTGGTGACCGTGACAACAGCTGGCAGGGTGGCTGTGGTGGTGAGGATGGTGATGAGTGGGGATGATTATGGTGATGGTGGTGGTGATGGTGATTGTTGTGATGGTGATGGTGGTGATGACAGTGAGTGGTGAGGGTCATGGTGATGGTGATGGTGATGATGATGAGTGGGGATGATTATGGTGATGGTGGTGGTGATGGTGATTGTTGTGATGGTGATGGTGGTGATGACAGTGAGTGGTGAGGGTCATGGTGATGGTGATGGTGATGATGATGAGTGGGGATGAGTTGCCCACGATGTGGTGGTGGTGGTGGTGA
HFBR_RP1_hgx3450v1_pB57_B-10	5p 3p	65449868 / 65449863	Homo sapiens - GenMatch	GI:18543149			C	unknown; [prey1612477 - Human - GenMatch]	-1	1015	IF	Sense		100.0 / 74.7			CCGGGTTCTGAGCAGTTCTTCAGGCTTGGAGTTCTGCATTCAGTTCGTGGAGACTATTTGCAGCCCATTCGCAGAAAAGGAACCAGAAACCACGTCATATAAATGAGTGCCCAAGCGTTATTGTGGTTGTTTAATCGGGCAAGACTTTGAGGGTAGTAGTATTCATCAATTATTTGAACATCTGCTTTGTGTTGTAAGGTTGAGTAGAATAGAGCTAGGGTCAGTTGGTACAAGCTACAGGGAAACAAATTTCAGTGAAGGAAGTGTTTCATGATAGAATGTATCCAAGATGAGTTAGCCAGCCTCAGAAGGTAATGAGCTTCCCGGCTCCAGCAGTGTTTGAATGGATCTGATAGCGACTTAATAGGGTTAGAGGGATTCAGCTATTCAGCTATCAAA…	CTTAGAGATAAGCTGCGTCACAGGTAAGATCGAAGCACTTAACGATAGGATACGTTCGTCAAGTGCGGTTACGGATGACTTTAGGCTCTATCACAATATCATAAATCTTGTGAAGGATGAAATTCAGTTTGGAACACCAGAAATTCTTTTCTCTACCATTTTCATTGCCATAAACCAAATTCAAAAGTGGGAGGTTTAAAAGGGTTTTTTTACGGGGGATTTTTTTTAAAAAGTTTAAAAAACAAAAAAAACGGGGTTGGGCCCCCTTTTTTTTTTTTTTTTTTGGGAGACAGAGTGTCGCTCTGTTGCCCAGGCTGGAGTGCAGTGGCGTGATCTTGGCTCACTGCATTGTTTTATACATATGATCATTCAGTAAACACTTGTTTTGATTTTATTTAA…
HFBR_RP1_hgx3450v1_pB57_B-48	5p 3p	65449868 / 65449863	Homo sapiens - GenMatch	GI:18543149			C	unknown; [prey1612477 - Human - GenMatch]	-1	1016	IF	Sense		99.7 / 71.1			CCGGGTTCTGAGCAGTTCTTCAGGCTTGGAGTTCTGCATTCAGTTCGTGGAGACTATTTGCAGCCCATTCGCAGAAAAGGAACCAGAAACCACGTCATATAAATGAGTGCCCAAGCGTTATTGTGGTTGTTTAATCGGGCAAGACTTTGAGGGTAGTAGTATTCATCAATTATTTGAACATCTGCTTTGTGTTGTAAGGTTGAGTAGAATAGAGCTAGGGTCAGTTGGTACAAGCTACAGGGAAACAAATTTCAGTGAAGGAAGTGTTTCATGATAGAATGTATCCAAGATGAGTTAGCCAGCCTCAGAAGGTAATGAGCTTCCCGGCTCCAGCAGTGTTTGAATGGATCTGATAGCGACTTAATAGGGTTAGAGGGATTCAGCTATTCAGCTATCAAA…	ACTCGGTCACGTTGAGATCGAGCCTACGTAGATCGATCGCTCAGTCGTATTCGAGACTTAGACCTTCTTATCCAGAGATTCCTGATTTGTAAAGGAGAAATTCAGTTTGGCCCCGAGATTCTTTCATCACATTTTCAATGGCAAAAACAAATATAAAAATGGGGAGTTTAAAGGTTTTTTTTTTCGAGGTATTTTTTTAAAAATTTCAAAAAAAAAAAAAAAGGGGTTTTTCCCCCCTTTTTTTTTTTTTTTTTTGGGAGACAGAGTGTCGCTCTGTTGCCCAGGCTGGAGTGCAGTGGCGTGATCTTGGCTCACTGCATTGTTTTATACATATGATCATTCAGTAAACACTTGTTTTGATTTTATTTAACTTCATTATTTATCTGTGGTAACAAAAAT…
HFBR_RP1_hgx3450v1_pB57_B-8	5p 3p	65449877	Homo sapiens - GenMatch	GI:15022176			D	unknown; [prey1612485 - Human - GenMatch]	-1	752	IF	Sense		99.9 / 98.3			TGTGCATATAAACTATACATTTAATGACTTTTCCCTCAAAATCTCTGTAAGTTAAGTAATATCACCTCTGAGCTTAAATAATTTAAGTAGCTCATAGAAGTTCACACAAAACCAAGGTCTGAATTCAGGTTTAATAACAAGCTATTTTCAGTTCCAAAGGTTCTTAGAAAGCTAAACATAAAATTTTATTAGTATATATTTTCTAAACTTCACTTGATGCCCCTTTTGTTTGTATTTCTCTTAGGACTCAATATTATTTATTCTATTATGTTTAGAAACAATAAACTCTTCGTAAATTTTATGTGCCATTGTTTTTTCCATAGTGGAATTTATCACCAAATCCGTTTAATATAAATAAGTTTCATAATGGAGGTGTATCTTTTTCATTGTAGAGTACCA…	ATATCACCCTCTGAGCTTAAATAATTAAGTAGCTCATAGAAGTTCACACAAAACCAAGTCTGATCAGTTTATACAGCTATTTTCAGTTCCAAAGGTTCTTAGAAAGCTAAACATAAAATTTTATTAGTATATATTTTCTAAACTTCACTTGATGCCCCTTTTGTTTGTATTTCTCTTAGGACTCAATATTATTTATTCTATTATGTTTAGAAACAATAAACTCTTCGTAAATTTATGTGCCATTGTTTTTTCCATAGTGGAATTTATCACCAAATCCGTTTAATATAAATAAGTTTCATAATGGAGGTGTATCTTTTTCATTGTAGAGTACCAGGATGATTAAAAGGAAATGTTACAAAGCTTAGTAAGGAGAATTAATGCATTTGAAACCATCTATCA…
HFBR_RP1_hgx3450v1_pB57_B-3	5p 3p	65449892	Homo sapiens - GenMatch	GI:27978811			D	unknown; [prey1612500 - Human - GenMatch]	-1	582	IF	Sense		89.5 / 93.5			CCAGGAGTTTGAGGTTGTAGTGAGCTATGATCACACCACTGTTACCATCTCATTTTGTATACCATCTTAATTTGTGATTTGTAAAAGGAAAAATAAAAAATATTAAAAAAAATAATAAAGATCATGCCACTGCACTCCAGCCTGGGTGACAGAGTGAGACCCTGTCTCAAAAAATAATAATAATTTAAAAGTATATATCTCCTGCTCAAAAAAAAAAAAAAAAATTTCCCCCCCTAAAGAAAAAATGGAAAAAACCCCGGTTTTTTTTTCAAAAAAGGGGGCGGGGGGTTCCTAGGGATCAAAAAATTAAAAAACTCCTTCCCCCCCCCCCCCCCCCCCCGGGAACCCTTTAATTGTGCCTTTTGGGGAAAAAATGAGGCCCTTTTTAAAATTTGTCGA…	ACGATATCTCATGATGTTAACTCTCATAGAATGCCGACTCAAAAGTCGACTACATGCGCAGTCCAGAACAAGACTAGGTGTAGTGACTAGATCACACACGTACATCTCATTGTAACATCTAGTTTGATGTAAAGAAAAATAAAAAATTTAAAAAAAATAATAAAGTCATGCCACTGCACTCCAGCCCGGGGTGACAGAGTGAGACCCCTTTTCAAAAAATAATAAAAATTTAAAAGTAATTTTCTCCTCCTAAAAAAAAAAAAAAAAAATTCACCAGCTAGAGTAGCAATGGGAAACAGCCAGGCTTTTTACTCAATAAAGGGGTCAGGCAGTTCCTAGGGATCACAACATTAGACAACTCCATCCTCACCACCCACACCACCCTGGAGCACTCTGATT…
Summary of PBS categories
A : Very high confidence in the interaction
B : High confidence in the interaction
C : Good confidence in the interaction
D : Moderate confidence in the interaction
This category is the most difficult to interpret because it mixes two classes of interactions :
* False-positive interactions
* Interactions hardly detectable by the Y2H technique (low representation of the mRNA in the library, prey folding, prey toxicity in yeast...)
E : Interactions involving highly connected (or relatively highly connected) prey domains, warning of non-specific interaction.
The total number of screens performed on each organism is taken into account to set this connectivity threshold: 20
interactions to different bait proteins in our entire database for Human, 10 for Mouse, Drosophila and Arabidopsis and 6 for all other organisms.
They can be classified in different categories:
* Prey proteins that are known to be highly connected due to their biological function
* Proteins with a prey interacting domain that contains a known protein interaction motif or a biochemically promiscuous motif
F : Experimentally proven technical artifacts
N/A : The PBS is a score that is automatically computed through algorithms and cannot be attributed for the following reasons :
* All the fragments of the same reference CDS are antisense
* The 5p sequence is missing
* All the fragments of the same reference CDS are either all OOF1 or all OOF2
* All the fragments of the same reference CDS lie in the 5' or 3' UTR
