# Supplementary material for: PTEN interacts with the transcription machinery on chromatin and regulates RNA polymerase II-mediated transcription
Source: Nucleic Acids Res. 2019 Apr 24;47(11):5573–86. doi: 10.1093/nar/gkz272 (PMC6582409; doi:10.1093/nar/gkz272)
Supplement: gkz272_Supplemental_Files [file gkz272_supplemental_files.zip › Table S2.xlsx]

## Sheet: Reads processed
	PTEN WT1	PTEN WT2	PTEN WT3	CRISPR-PTEN1	CRISPR-PTEN2	CRISPR-PTEN3
# of aligned reads	34771342	29798434	22160740	38536369	40817895	28058097

## Sheet: RNA-seq data
gene	PTEN WT1	PTEN WT2	PTEN WT3	CRISPR-PTEN1	CRISPR-PTEN2	CRISPR-PTEN3
LINC01132	0.67	0.38	0.73	3	2.9	2.67
S100A11	1034.91	1107.25	1107.25	1406.95	1488.39	1472.73
AGT	0	0.24	0.05	2.76	2	2.14
EPHB2	2.35	1.14	1.48	5.14	4.5	5.43
S100A10	1013.17	947.09	1020.13	1367	1590.92	1555.36
ANKRD34A	3	3.52	3.27	4.76	4.73	5.31
KIAA0040	3.71	2.95	4.4	0.57	0.47	1.09
TARDBP	155.56	158.06	150.88	139.54	133.53	132.31
NEK2	64.37	61.01	62.64	56.52	55.81	54.76
TRAF5	9.17	9.64	8.47	5.34	6.55	5.31
MANEAL	50.59	44.97	47.2	21.81	31.97	27.52
DOCK7	9.81	9.69	9.56	5.02	7.16	5.57
RAB3GAP2	36.52	33.73	33.34	28.92	27.14	27.82
MEGF6	10.46	7.79	8.19	3.38	4.14	3.99
MDM4	12.18	11.07	11.2	9.02	9.39	8.38
LINC01356	1.57	1.32	1.48	0.82	1.04	0.88
GSTM4	29.29	32	30.19	39.5	42.89	47.07
SLC6A17	1.57	1.57	1.71	0	0.07	0.76
KCNK2	0.31	0.38	0.28	0	0.07	0.13
ARHGEF11	22.64	23.04	21.75	19.12	20.22	20.04
EDN2	3.58	2	3.95	8.59	6.83	9.5
SRGAP2B	7.34	4.62	7.15	12.71	10.77	12.9
WNT9A	9.47	6.07	7.64	12.54	13.66	12.82
SSR2	351.68	378.89	355.41	422	441.12	410.22
KCTD3	109.33	109.19	109.81	94.23	87.72	76.64
ELF3	53.33	56.98	56.33	72.23	90.35	77.8
CRABP2	1.04	0.93	0.28	7.14	3.59	5.83
FAM46B	14.24	12.54	13.27	32.99	23.09	25.04
CACYBP	159	158.28	161.16	129.93	146.61	134.95
SLC2A1-AS1	0.31	0.24	0.28	1.04	0.68	1.21
PPP2R5A	34.4	32.47	33.34	37.07	41.26	39.64
CRTC2	35.08	32.37	39.01	48.64	43.99	45.13
IPO9-AS1	56.45	58.08	55.4	43.16	50.02	48.16
GLUL	16.69	18.66	14.21	6.02	5.97	10.81
TADA1	24.85	26.75	25.53	22.76	21.81	20
MAP7D1	35.01	39.78	44.64	59.56	51.09	55.54
MOV10	37.54	39.4	37.94	44.64	46.28	41.73
2017-03-01	461.06	459.02	455.8	340.62	403.57	316.84
MRPL20	134.36	133.46	128.79	144.79	158.54	147.5
PCNX2	3.88	3.26	3.27	5.02	6.58	5.14
POGK	72.71	80.69	73.97	66.35	65.16	60.59
FAM167B	8.35	8.81	10.83	27.7	30.35	17.17
FAM110D	0.4	0.64	0.65	2.64	1.45	1.76
TDRKH	3.88	7.52	4.4	12.38	10.52	9.31
ALDH9A1	119.82	117.21	109.43	94.06	98.91	79.78
SNRPE	200.07	216.81	187.87	163.26	173.66	167.44
C1orf53	16.56	16.07	16.6	13.38	14	15.28
MIA3	20.32	20.67	20.66	19.12	18.29	19.64
B4GALT2	62.19	65.12	61.71	50.63	56.59	56.56
NAV1	5.64	3.63	4.97	7.81	10.69	12.54
NPPA-AS1	0.52	0.58	1.09	1.77	3.38	3.37
IFI16	3.58	1.04	6.4	9.39	10.31	9.09
SLC45A3	2.33	1.51	1.33	3.13	2.77	3.59
SH2D5	1.45	1.21	1.88	0.82	0.68	0.33
SLC30A7	8.69	7.48	8.32	6.47	7.04	6.26
IPO13	15.44	13.76	13.78	16.19	18.21	17.62
LINC01348	1.23	0.74	1.64	4.62	4.21	2.5
RASSF5	10.01	18.22	15.76	25.4	35.88	26.97
MMP23B	0.58	0.46	0.77	0.32	0.25	0.2
LINC00339	22.86	25.98	22.93	18.31	19.5	14.52
GNG5	170.12	170.88	171.92	182.41	197.93	184.6
DYRK3	17.16	16.19	14.77	19.64	18.09	19.96
CTTNBP2NL	22.79	26.75	20.61	14.76	16.43	17.85
ACTL8	4.63	5.49	4.07	8.02	6.39	9.09
SNIP1	16.45	19.26	15.03	12.83	11.19	12.64
2017-03-02	20.32	17.24	15.84	13.43	9.57	12.18
PGBD5	11.19	15.43	13.19	8.64	7.04	9.47
SH3GLB1	11.85	9.97	9.95	6.95	7.66	4.07
RGL1	0.81	0.73	0.05	2	1.47	1.35
AMIGO1	8.81	6.54	8.19	5.02	5.35	5.81
SH3BGRL3	109.38	156.02	109.43	193.14	190.27	168.5
SRGAP2C	13.26	14.58	15.32	18.73	16.82	20.82
TCEA3	12.3	16.07	10.83	21.12	24.53	18.09
TOMM20	181.57	156.24	196.45	141.04	139.54	131.66
NUP133	53.52	54.85	51.16	42.2	47.52	36.83
LHX9	1.86	0.9	1.93	0.66	0	0.13
ABL2	31.83	33.26	36.15	28.92	25.14	29.07
ADGRB2	3.26	2.64	5.45	12.2	6.71	11.29
COA6	89.07	86.57	87.58	102.13	93.99	94.31
GNG4	4.01	5.09	2.9	2.14	1.16	0
TGFBR3	37.69	24.95	23.98	15.07	14.93	12.41
TOR3A	65.71	65.19	63.7	67.41	70.01	72.33
TMEM53	3.78	4.4	1.93	6.86	6.12	5.43
COG2	31.7	30.48	29.59	36.51	33.47	33.41
KIAA2013	41.74	36.22	34.34	44.24	46.57	44.26
PCSK9	216.43	222.17	216.65	178.97	161.88	108.66
KIAA1107	0.58	1.31	0.86	0.17	0.07	0.33
KLF17	2.14	1.56	3.01	0.73	1.04	0.13
AGO4	3	2.5	3.52	1.45	2.03	2.09
TXNIP	23.83	12.14	25.15	50.49	66.51	36.26
AGL	20	20.21	20.12	18.88	15.76	15.59
S100A2	17.31	17.16	13.19	25.32	20.35	21.21
MFSD14A	65.07	63.57	54.54	45.19	53.22	44.49
CERS2	212.67	211.2	207.99	147.37	179.12	188.57
TTLL7	5.45	7.74	7.02	9.85	12.31	9.07
HES2	1.35	0.24	1.14	2.33	1.88	3.12
CFAP45	1.04	0.88	1.33	3.38	2	4.4
OTUD7B	19.16	19.28	20.9	17.4	17.77	15.22
FOXD3	1.45	0.73	1.36	0.64	0.18	0
EGLN1	51.7	46.1	42.23	37.62	35.31	39.51
SPRTN	21	19.83	16.81	13.71	16.24	14.34
EXTL1	0	0.24	0.05	0.62	0.28	0.64
TATDN3	14.04	17.12	17.24	12.64	12.54	9.16
LRRIQ3	1.04	1.88	1.09	0.17	0.4	0.66
SETDB1	34.85	30.02	30.94	26.51	27.14	28.14
SLC9A1	7.5	8.38	10.9	12.38	11.85	11.85
PIGM	15.93	16.59	16.19	14.85	13.82	11.77
CEP170	21.69	24.09	20.31	32.46	30.04	25.16
USP1	105.14	96.67	103.19	84.71	90.57	69.64
FAM69A	3.58	0.88	0.86	4.16	4.59	5.97
NR1I3	13.43	13.04	13.66	15.52	18.42	15.28
RBMXL1	18.73	21.47	17.24	15.01	15.66	12.03
ECE1	98.52	93.62	103.64	110.6	110.07	125.03
HMCN1	0.46	0.64	0.65	0	0.07	0.42
ARHGEF2	46.28	39.94	44.23	57.64	56.73	47.88
SARS	43.73	41.79	43.51	46.5	46.93	52.07
TAGLN2	857.12	785.62	938.66	1237.57	1100.33	984.6
TNFAIP8L2-SCNM1	57.88	57.82	58.5	66.57	64.54	77.26
IFNLR1	1.31	1.88	1.88	0.88	1.21	1.14
TRNP1	2.59	2.33	2.9	3.93	3	4.07
FAM159A	0.31	0.38	0.28	0.73	0.63	0.42
GNL2	68.26	62.22	66.33	54.22	61.58	51.44
NUCKS1	357.47	396.88	393.16	326.32	312.13	226.43
NOTCH2	76.31	67.22	69.94	76.84	81.18	81
SLC25A24	70.38	63.81	63.22	55	59.26	46.66
PAQR6	11.9	8.64	17.41	24	24	17.66
TGFB2	2.14	2	1.09	3	5.33	7.03
ZBTB40	14.85	17.47	19.28	14.44	12.69	11.07
PYCR2	87.76	108.89	90.24	80.21	76.14	70.42
S100A1	2.5	1.92	2.5	2.88	4.76	4.14
BTG2	13.97	7.14	10.83	14.59	23.35	23.94
SRGAP2D	9.42	12.19	9.99	12.31	14.52	15.93
GUK1	96.39	90.21	93.4	106.88	108.69	131.84
MTMR9LP	3.71	6.14	4.77	11.64	11.59	6.48
AKR7A3	0	0.05	0.28	0.28	0.68	0.57
2.HIST2H3C	3.71	2.14	2.14	3.75	4.5	5.2
TYW3	21.31	21.85	23.28	26.54	24.38	23.81
ILF2	427.82	426.08	425.16	399.71	402.68	356.74
TFAP2E	0.31	0.73	0.28	0.82	0.8	0.89
KIF26B	0	0.05	0.05	0.17	0.18	0.42
FBXO6	1.76	2.5	3.15	1.6	1.21	1.21
HIST2H2BC	5.83	4.01	7.6	10.33	10.37	7.69
ORC1	31.26	39.9	41.47	30.19	29.15	25.48
HHIPL2	3.14	9.64	3.95	13.23	11.59	21.69
ZBTB7B	43.85	44.04	54.54	61.71	53.89	63.66
RHOC	168.5	180.12	170.21	206.61	203.46	261.71
SF3A3	77.66	86.71	82.21	75.87	72.02	63.97
OSBPL9	46.31	58.57	47.93	41.93	39.66	40.28
CCDC17	0.88	0.64	0.47	0.28	0.28	0.42
PDIK1L	4.76	3.38	4.57	6.71	5.08	5.97
EVI5	7.43	5.38	5.45	4.41	4.4	4.07
MACF1	7.88	7.13	7.02	8.38	10.34	12.16
MAP3K6	7.02	6.4	8.04	9.95	10.52	8.02
ADORA1	1.04	0.38	1.71	1.76	2.35	2.67
LAMC1	99.2	94.06	96.31	113.9	100.04	109.67
LOC101927851	0.17	0.05	0.28	0.46	0.51	0.28
GNG12	88.18	101.24	76.37	46.4	63.9	73
TMEM51	4.46	8.59	7.12	12.16	9.28	10.19
C1orf174	32.93	36.89	43.68	27.95	31.83	26.25
IFI6	18.66	26.51	17.02	31.43	25.95	31.72
PUSL1	39.28	27.74	24.63	19.77	19.85	16.69
DMAP1	53.12	40.26	40.93	33.12	36.14	27.95
TOR1AIP2	25.64	24.47	24.38	33.31	27.94	39.83
C1orf167	2.88	2.88	2.27	5.07	5.43	3.16
SEPN1	15.01	24.62	21.93	15.07	10.34	11.66
HPCA	23.82	14.85	26.44	27.59	35.17	36.69
ARPC5	361.87	339.09	320.3	303.43	310.14	263.37
TRMT1L	27.75	27.98	25.71	25.05	21.01	17.13
OMA1	27.75	27.61	29.26	22.28	26.1	18
AK4	11.77	7.01	8.84	13.59	16.19	11.93
LRRC41	44.47	41.75	48.4	40.85	36.57	30.79
TMEM167B	20.52	20.35	19.04	17.24	19.23	17.76
SNAP47	42.15	42.57	40.7	43.45	51	47.93
MRTO4	65.6	59.02	59.6	51.48	57.17	55.43
ADIPOR1	210.45	200.22	191.44	187.87	188.57	180.12
ZRANB2	90.37	93.53	83.65	80.76	83.45	80.76
ITPKB	1.61	1.47	0.73	2.88	2.67	5.65
APOA1BP	190.27	172.53	184.91	211.62	193.12	229.15
SCYL3	10.46	12.04	12.69	9.14	10.25	6.71
NUF2	40.46	48.28	43.68	36.34	39.99	37.81
TUFT1	26.47	17.16	24.38	36.52	27.14	33
FAM76A	3.26	3.14	1.83	1.45	1.85	1.47
UBIAD1	21.5	15.26	22.93	12.2	16.07	11.66
SYPL2	4.01	1.64	3.27	1.14	0.88	1.61
SLC35D1	11.96	14.5	11.34	10.94	9.14	9.81
ZNF436-AS1	3.38	2.38	3.52	1.47	2.5	1.96
ATF3	11.34	9.28	6.28	16.76	13.7	26.88
HNRNPR	250.79	265.46	241.66	232.55	230.59	195.81
EFCAB7	6.88	8.64	9.43	4.54	7.14	2.88
ZNF436	5.43	6.95	5.97	6.86	7.47	8.07
C1orf162	0.17	0.05	0.05	0.17	0.64	0.72
ATP2B4	22.16	26.51	18.66	27.83	28.29	27.52
HECTD3	27.83	26.51	27.76	33.45	35.35	28.4
ST7L	5.57	4.09	3.71	5.97	6.26	5.49
ADAMTS4	0.17	0.73	0.28	1.35	0.64	1.66
LOC339539	0.96	0.51	0.18	0	0.04	0
TCEANC2	5.52	6.33	6.23	4.95	5.19	3.26
P3H1	32.95	35.4	29.88	53.14	38.33	41.02
DNAJC8	151.51	149.88	136.44	135.02	136.38	128.62
RIT1	13.31	13.93	10.52	14.12	16.3	16.43
ANXA9	0.17	0.58	0.65	7.14	2.25	2.88
CD55	1928.66	1515.76	1406.95	824.18	824.18	1424.82
F3	10.9	9.87	10.81	12.35	13.75	18.45
IGSF8	16.19	14.78	19.12	24.1	19.83	31.78
MCL1	190.91	180.12	191.91	201.99	233.4	202.93
SNORD77	7.88	8.5	7.52	6.45	6.28	7.64
LOC100132287	0.27	0.29	0.6	0.12	0.05	0.2
CD46	454.25	340.62	369.52	268.27	265.46	341.71
SLC27A3	8.24	5.62	8.69	12.03	10.21	9.09
CTNNBIP1	3	2.95	2.9	2.64	2.14	1.21
IARS2	205.21	167.08	185.09	161.03	165.54	149.76
TOP1P1	23.04	24.13	27.74	28.35	29.87	27.43
TAF13	82.08	82.93	67.85	92.82	85.9	89.84
EFNA4	17.53	18.8	16.43	20.01	30.04	23.19
USF1	35.57	41.75	44.74	48.4	46.28	46.19
ZNF496	22.28	28.64	24.56	22.57	18.31	14.34
CGN	0.67	2.5	1.33	6.12	3.5	2.67
SMYD2	47.93	46.83	51.56	41.25	45.36	46
CSF1	14.52	9.28	9.27	24.82	14.79	16.81
LOC100130331	655.43	747.08	878.59	606.91	597.65	639.75
RIMKLA	0.4	0.05	0.05	0.46	0.4	0.42
ABCB10	19.12	12.14	13.32	12.08	8.09	5.81
ACTA1	376.26	456.26	481.95	333.56	350.89	392.26
DUSP5P1	1.76	2	1.71	0.64	1.7	0.28
TP53BP2	34.28	33.62	32.66	28.37	32.96	26.9
FAM20B	89.45	90.51	86.3	83.95	80.66	67.27
SPSB1	8.64	10.34	9.07	10.45	11.07	13.53
ZBTB48	10.12	11.07	10.78	9.73	9.99	8.24
TSACC	3.38	3.63	3.71	2.26	3	0.42
NPR1	81.04	76.14	62.64	68.13	45.88	44.73
S100A4	3187.64	3187.64	3187.64	2789.9	3011.48	2210.75
PER3	1.47	2.64	1.48	0.73	1.35	0.49
KANK4	1.2	2.02	4.16	5.97	4.04	4.3
BCAS2	91.93	84.93	87.62	101.71	90.35	97.69
SNRNP40	93.9	98.2	95.31	90.82	87.58	73.33
KIAA1324	5.43	6.45	4.77	11.08	8.93	21.12
KLHDC9	7.97	7.34	7.78	5.92	6.6	2.67
ABCD3	50.93	59.59	54.26	66.76	60.45	59.47
CDC42SE1	53.97	51.83	49.54	52.9	66.87	69.32
LOC100506985	2.59	4.26	2.27	1.76	1.45	1.88
CALML6	0.31	0.05	0.05	0.3	0.4	0.76
DUSP23	11.5	12.9	20.75	28.04	21.12	45.28
LINC01133	19.71	7.05	15.94	36.71	28.16	18.66
CD58	29.37	32.47	26.81	31.6	34.47	34.69
GPSM2	33.52	27.35	25.78	35.57	33.45	33.26
SCCPDH	253.81	288.55	269.78	239.02	225.71	138.39
BATF3	6.43	6.62	5.45	7.52	7	6.71
PTGS2	20.74	24.88	20.04	9.69	13.43	20.47
LOC730102	0.73	1.84	1.2	0.82	0.45	0.13
NDC1	65.56	59.38	62.64	54.71	57.83	41.09
CAMSAP2	50.76	46.62	55.56	59.07	54.21	65.18
POU2F1	8.81	8.81	10.66	7.52	7.52	8.69
CDC7	28.32	31.97	25.33	25.33	24	18.22
MARK1	7.24	7.66	4.97	2.76	5.83	3.56
BOLA1	33.09	30.12	24.63	20.82	26.69	16.88
UCHL5	57.28	50.64	58.45	53.49	38.66	43.16
LINC00853	1.34	0.64	1.33	0.5	0.74	0.57
LDLRAD2	24.71	25.14	27.52	23.75	23.09	17.93
GAS5-AS1	1.2	1.45	1.04	1.15	0.51	0.57
SNORD38B	3.26	1.28	3.95	4.58	4.28	4.61
HIVEP3	1.2	0.24	0.65	0	0	0.28
CSRP1	594.32	615.77	580.11	426.08	383.57	589.04
MMEL1	2.59	4.4	4.77	2.88	2.5	1.35
FAM72A	3.88	3.26	5.83	9.93	11.07	4.78
SHC1	53.21	58.89	59.44	86.88	82.62	58.19
COA7	55.91	52.07	57.05	47.62	53.89	45.19
EFNA3	5.02	7.48	7.47	5.71	3.71	4.4
RBM15	30.19	22.81	21.98	32.07	32.33	28.33
ZNHIT6	17.93	15.96	13.38	14.14	12.36	10.52
LRRN2	23.35	7.34	14.46	36.59	32.41	19
GPR153	3.11	2.5	3.12	3.26	5.43	4.07
CITED4	70.22	65.65	52.47	43.94	56.87	28.79
SLC30A1	137.35	144.52	149.84	135.12	137.35	120.45
SMG7	70.74	79.62	72.95	81.33	77.63	83.54
NRAS	69.02	77.65	66.08	67.45	59.96	58.76
DPH5	27.75	23.42	24	21.47	23.28	21.47
SERBP1	194.2	170.7	201.29	162.29	178.77	148.06
FLJ37453	3.03	3.12	1.64	0.88	2.14	1.04
CDC73	38.55	35.51	35.43	32.91	33.74	24.95
MRPL24	157	190.96	193.14	168.3	146.09	129.25
KDM1A	118.46	110.56	124.66	112.73	105.12	91.63
LMOD1	0	0.24	0.28	1.15	0.68	0.28
DFFA	47.83	42.08	45.44	57.45	62.08	46
SDC3	3.52	2.14	6.71	6.24	6.94	7.52
ACBD3	56.19	69.37	53.26	53.52	47.35	44.76
PRDX6	382.94	328.33	325.86	293.93	326.32	278.04
RHOU	3.88	4.73	4.4	4.27	1.88	2.19
CDK11B	35.01	34.6	33.52	37.94	40.85	34.87
ADPRHL2	28.68	30.39	30.51	24.38	29.69	23.05
MRPL55	56.5	71.69	61.71	56.72	54.56	49.33
SRSF10	46.52	48.48	50.18	46.45	46.66	43.78
RPL22	106.66	105.39	97.85	73.28	102.66	66.01
DTL	63.78	80.66	66.57	61.91	58.46	39.54
GPR137B	4.54	2.95	2.14	1.01	2.54	0.92
RIMS3	0.58	0.51	0.47	2.54	1.55	0.66
GNPAT	59.52	52.63	57.16	51.97	53	44.21
RNF2	13.52	12.33	14.84	10.6	12.06	12.56
MPZ	0.31	0.05	0.05	0.64	0.18	0.57
PIGC	47.24	59.91	55.24	42.57	50.06	31.5
DDOST	211.76	203.6	215.95	233.76	237.88	211.62
SLAMF8	0.52	0.38	0.65	0	0.28	0.42
H3F3A	199.56	159.22	199.7	174.41	139.1	105.61
TTF2	40.85	33.53	36.84	30.4	35.12	25.57
MUC1	19.99	35.35	19.71	41.02	41.02	29.87
RAD54L	10.46	14.78	16.18	10.4	9.74	11.07
SNORD75	8.43	6.76	5.45	8.69	13.09	8.69
LEPROT	31.7	34.66	32.29	28.69	30.46	19.85
AHCTF1	52.69	42.59	48.87	61.88	53.14	53.05
ADCK3	40.19	25.65	34.04	24.45	27.83	20.35
TTC4	29.29	27.56	35.82	27.07	24.9	25.81
MTHFR	7.38	4.62	5.83	9.73	10.69	6.31
ZFYVE9	8.02	11.54	7.64	8.02	4.81	5.21
PTGFRN	31.26	25.92	29.26	37.89	29.5	36.14
PIGV	15.19	15.39	13.88	14.33	12	9.09
TSNAX	48.77	43.24	42.33	43.03	36.07	39.04
PACERR	5.07	3.81	3	2.33	3.26	2.5
LRRC40	19.28	20.35	16.18	16.43	16.54	12.54
NEXN-AS1	1.34	0.58	2.37	0.46	0.4	0.49
PERM1	0.17	0.64	1.04	0.28	0.07	0
PDZK1IP1	0.46	0.64	0.05	0.66	0.96	1.96
SNORD99	2.88	3.38	5.19	2.64	2.5	2.31
TMED5	32.43	27.74	27.14	30.97	33.34	33.52
DDR2	0.81	0.73	0.91	5.65	3.26	1.04
DNAJC16	10.82	7.77	9.29	12.69	10.97	10.46
PNRC2	56.57	57.12	55.81	42.55	55.35	29.38
RPS14P3	115.09	105.8	119.57	122.64	117.9	129.1
SIPA1L2	12.48	13.52	8.93	22.76	22.28	11.66
PPT1	244.2	264.54	246.27	212.28	243.66	163.66
LOC100129138	3.94	3.03	4.5	2.91	3.26	2.76
GBAT2	0.52	2.5	2.14	4.41	2.25	3.37
LDLRAP1	19	18.19	22.84	18.19	16.43	16.88
TMEM54	21.72	26.32	17.96	20.45	12.12	13.88
KIRREL	50.76	45.27	49.9	51.14	53.91	63.08
VAV3	17.93	5.19	14.66	26.51	61.71	22.16
DDAH1	28.83	20.47	24.71	21.47	19.77	18.66
DNTTIP2	104.33	103.51	91.97	109.77	109.85	104.4
MEAF6	44.85	54.35	55.63	46.79	45.62	36.83
LOC101927604	1.47	1.09	1.04	0.17	1.21	0
RABGGTB	120.5	109.45	109.04	107.85	103.82	105.68
VAMP4	3.58	5.33	4.77	3	4.07	1.21
RTCA	20.47	19.83	20.95	21.69	22.93	28.79
RBBP4	102.11	81.69	91.68	84.27	81.08	70.26
UBAP2L	198.24	178.82	187.62	163.84	183.12	174.29
JTB	307.89	269.08	273.38	318.77	313.37	295.68
BROX	43.71	58.38	45.08	43.73	39.58	33.41
CNN3	6.17	22.76	11.07	34.68	27.56	16.88
SAMD13	0.31	0.64	0.47	0.41	0.18	0
NCF2	1.31	1.14	2.54	1.04	0.53	0.88
STX6	23.31	27.22	25.33	19.23	21.69	24.55
BTF3L4	17.24	17.5	16.18	13.84	17	14.27
C1orf50	10.4	8.64	9.35	10.09	10.4	11.38
ANP32E	162.02	188.57	169.29	156.93	160.1	118.04
HAX1	146.37	161.7	148.25	175.88	161.7	157.95
PADI1	0	0.05	0.05	0.28	0.28	1.21
OTUD3	4.76	5.9	6.62	10.14	8.38	5.93
CDK18	51.79	28.64	43.04	71.66	65.29	44.09
ELOVL1	65.66	72.35	66.45	53	67.59	58.38
SNHG3	18.66	19.85	20.35	14.93	19.85	14.34
LUZP1	32.47	27.43	31.69	33.16	36.71	32.57
RWDD3	13.83	13.52	15.52	12.54	13.66	9.98
FAM41C	0.42	0.3	0.39	0.22	0.36	0.2
IQCC	6.47	10.14	8.32	4.62	7.79	4.4
MEX3A	2	4.4	1.47	5.34	3.71	4.25
MFSD2A	0.46	0.9	0.28	1.25	1.15	0.64
TMEM183A	72.88	81.7	82.76	84.64	83	88.09
CPSF3L	43.94	41.35	51.48	55.73	56.43	47.12
MLLT11	4.73	4.4	3.59	3.93	3.26	1.88
H6PD	7.69	3.88	4.4	4.21	2.33	2.35
LOC100129924	0	0.24	0.28	0.34	0.63	0.28
SLC44A3	1.47	2.77	1.48	4.73	3.38	2.14
OBSCN	9.31	11.88	13.96	17.02	19.5	12.07
PRPF3	71.26	67.85	72.54	70.87	76.44	76.7
AK2	100.74	84.02	90.82	77.02	89.44	71.32
RNF11	37.72	48.06	38.85	52.41	43.19	52.72
CDC42BPA	24.62	27.3	29.26	21.5	25.9	24.09
EIF2D	65.29	68.09	81.26	67.56	60.17	50.73
2.HIST2H2AA3	47.6	29.07	44.1	41.49	63.1	68.93
SNORA61	10.69	9.07	14.29	15.33	14.37	13.09
ZNF691	11.9	15.07	11.9	11.66	11.07	7.77
TMEM50A	61.87	52.85	58.09	47.38	55.56	33.05
CREB3L4	18.66	33.69	28.37	23.93	15.76	9.09
LOC105378683	0.17	0.05	0.05	0.05	0.63	0.88
GJB3	6.7	9.57	8.69	4.95	2.35	8.07
AGMAT	9.5	8.85	10.44	7.73	9.53	7.26
BTBD19	0.73	2.33	1.83	3.38	1.96	2.76
DENND1B	6.85	5.97	6.07	5.34	5.74	2.67
SNHG12	15.26	14.93	16.94	17.4	21.23	16.53
CAPN2	163.43	115.26	114.43	92.43	89.2	117.29
CA14	0.17	0.24	0.28	0.17	0.18	0
BLZF1	38.33	40.09	32.54	38.79	42.18	48.14
CNKSR1	7.12	6.62	3.9	8.16	6.69	8.81
DCLRE1B	18.45	14.09	17.47	15.22	14.41	12.54
ACTG1P20	406.35	469.96	485.12	350.89	361.27	448.97
LOC646626	0.31	0.38	0.05	0.88	1.64	0.28
PTPRF	45.12	44.49	46.46	46.12	37.81	35.27
NBPF15	6.71	5.43	5.75	8.26	7.27	6.09
CFH	1.71	0.24	0.47	2.5	2.95	10.81
AKR7A2	67.35	66.35	71.5	64.73	62.69	44.76
TNFRSF14	0.73	0.05	0.28	0.05	0	0
NECTIN4	0	0.05	0.05	0	0.63	1.16
EPB41	34.4	33.01	37.23	28.54	33.74	17.47
POLR3GL	9.73	11.88	7.23	10.94	12.39	12.82
RALGPS2	11.86	15	10.9	12.06	8.73	4.9
MTR	12.35	13.66	17.96	9.47	13.57	10.46
TARBP1	31.69	31.39	30.62	27.42	29.69	16.94
LOC100506023	0	0.24	0.05	0.57	0.07	0.88
ERO1B	0.94	1.21	2.14	0.62	1.15	0.42
ETNK2	1.64	1.21	1.76	1.32	1.16	1.27
PEX10	23.31	22.84	22.45	17.66	23.41	14.24
SLC2A1	84.63	51.16	68.93	73.57	92.77	118.68
LINC01128	2.33	1.76	1.59	3.51	2.14	2.38
QSOX1	72.85	45.78	62.14	78.99	82.19	65.58
SNORD79	43.62	33.45	34.81	32.93	33.41	25.16
ECHDC2	7.66	3.81	7.66	5.02	4.21	3
SMYD3	24.47	31.25	27.6	27.28	21.81	18.77
PLEKHG5	1.57	1.04	1.09	2.14	1.35	1.61
LINC00467	16.07	19.66	19.59	16.77	15.52	16.88
ALG6	9.42	13.88	8.59	8.81	8.26	4.61
S100PBP	20.95	17.93	26.33	18.31	18.64	9.5
ZCCHC11	39.5	41.35	35.02	35.85	36.59	31.21
ACAP3	23.09	17.19	18.44	29.26	32.66	18.77
TPR	126.4	125.16	125.04	119.73	125.4	110.71
POLR3C	28.83	34.19	27.84	25.66	29.28	22.88
CASQ1	0	0.05	0.05	1.76	0.18	0.49
FOXO6	0.88	0.88	0.86	1.35	0.9	2.19
ZZZ3	36.32	34.42	28.64	28.54	31.51	23.28
DNAH14	1.47	2.71	1.88	1.35	1.28	1.61
INTS3	107.5	124.54	105.95	109.68	97.55	78.19
RSBN1	8.24	5.49	5.79	5.43	5.14	4.61
ACBD6	57.95	69.33	65.42	52	52.13	63.85
SOAT1	270.4	242.73	194.84	237.95	150.27	109.67
APITD1-CORT	14.35	15.26	18.88	14.52	14.23	9.28
ARHGEF19	9.62	15.07	13.57	16.43	13.62	18.38
CDC42	119.17	119.27	109.62	104.66	116.03	97.82
SCAMP3	180.52	160.88	154.26	150.24	155.4	151.81
ROR1	2	0.73	0.95	0.17	0.51	0.89
SMG7-AS1	0.88	0.38	0.65	1.04	0.68	1.16
HMGN2	150.53	185.09	146.42	152.95	131.84	128.96
PLEKHA6	9.53	11.93	16.02	8.09	6.35	11.53
PLK3	3.26	3.26	4.4	4.78	4.54	9.58
KIAA1522	46.81	39.44	43.43	58.01	53.52	42.33
BTBD8	0.64	0.51	1.04	0.73	0.18	0
SLC25A34	0.17	0.05	0.05	0.73	0.64	0
TMEM222	29.59	26.38	30.78	25.33	28.2	25.73
RERE	16.33	14.52	17.41	8.47	11.75	16.45
GBA	106.05	105.29	94.23	114.12	139.73	104.4
RUSC1-AS1	139.34	203.18	155.62	146.89	138.93	89.43
EPHA2	54.31	46.95	55.69	59.5	59.72	96.31
AMY2B	4.74	3.83	4.28	2.35	4.56	2.13
MAN1A2	42.15	32.24	34.4	32.07	32.96	28.25
TMEM56	17.93	19.43	19.51	19.45	14.23	9.07
CFAP57	0.52	0.74	0.28	0	0.28	0.42
TPM3	233.97	258.33	252.62	257.15	262.39	260.13
DPYD	3	2.64	1.93	3	2.83	3.37
HDGF	863.32	888.62	962.72	1005.98	962.72	922.92
UQCRHL	313.37	279.31	292.35	317.12	323.77	300.25
PKP1	0	0.05	0.05	0.17	0.07	0.57
MECR	10.01	14.37	12.05	10.81	10.45	6.22
EBNA1BP2	118.11	124.76	138.95	99.77	119.43	120.55
PAFAH2	6.28	8.93	10.22	8.02	5.74	4.61
ATP1A1-AS1	225.62	210.79	244.2	244.08	285.83	235.16
NENF	74.47	58.28	62.81	59.38	59.02	53.31
LRIG2	5.95	6.67	4.89	7.27	8.93	5.93
DENND2D	0	0.05	0.05	0.17	1.76	0.42
MXRA8	1.71	0.64	1.09	1.6	2	1.44
DUSP27	0	0.05	0.05	0.28	0	0.57
SLC25A44	50.26	45.54	49.69	50.23	56.51	50.33
NBL1	40.09	24.26	38.21	48.33	39.99	40.1
SYF2	50.21	42.22	45.2	38.02	44.93	40.81
DHDDS	22.12	17.85	19.51	24.09	20.6	22.02
TSEN15	47.88	57.24	55.33	52.74	46.28	36.14
METTL18	16.64	20.45	14.13	11.19	16.07	13.53
ATP6V0B	152.9	148.44	138.27	156.24	148.31	159.83
SESN2	10.14	4.26	7.39	9.53	9.59	19.77
NOC2L	95.6	99.6	108.96	99.94	89.1	92.2
SSBP3-AS1	0.58	0.51	0.47	1.04	1.45	0.42
ZMYM4	26.76	28.49	25.4	21.77	27.7	18.66
CFAP126	14.49	13.52	11.9	10.81	13.43	9.07
IL6R	10.14	7.01	7.23	7.2	6.71	5.31
PLXNA2	3.26	2.88	5.07	8.92	3.57	6.22
TBCE	32.66	51	35.64	35.62	29.59	25.9
C4BPA	2.88	6.45	4.4	3.98	15.09	9.62
GALNT2	115.8	83.6	89.43	136.13	91.77	162.08
PRCC	103.31	96.4	117.6	121	132.85	106.82
NBPF4	0.28	0.64	0.39	0.45	0.71	0.86
PEF1	66.25	63.02	59.79	46.26	66.45	42.39
USP33	33.59	33.41	32.78	33.12	31.78	27.94
MATN1	0.31	0.38	0.86	0.05	0.18	0.42
TCEB3	16.64	19.83	15.76	19.93	29.07	18.66
ZC3H12A	12.35	17	8.62	23.56	14.85	15.74
RSC1A1	33.72	27	26.81	23.64	28.64	22.02
FCRLB	0.58	1.14	0.47	0.28	0.07	0.66
SRGAP2	18.66	17.47	18.73	22.6	18.45	19.52
ARNT	43.94	45.35	51.88	43.54	44.58	30.05
CTSS	0.31	0.51	0.86	0.28	1.88	2.19
ZYG11B	13.04	13.04	8.62	10.52	8.73	8.44
SVBP	12.9	10.69	14.52	11.76	11.19	9.5
FAM129A	20.32	17.6	26.5	27.69	32.81	21.83
PIGK	13.94	15.85	14.93	15.64	11.07	7.47
ATP13A2	20.95	15	18.73	22.5	25.57	18.38
SRRM1	50.96	51.66	55.43	51.58	49.54	50.41
GJA9	0.73	0.24	0.47	0.46	0	0.13
GSTM3	163.95	220.08	165.37	147.04	172.38	139.34
PIP5K1A	98.37	101.24	113.21	121.69	113.02	105.9
LINC01355	2.65	1.72	3.38	1.77	1.88	2.01
WASF2	65.09	66.7	73.09	60.74	68.69	50.64
SPATA17	4.12	6.71	2.71	2.59	3.11	2.76
GPR37L1	0.31	0.9	0.86	1.25	0.68	2.14
C1orf109	21.79	25.78	20.61	21.81	18.42	20.04
CDA	184.76	147.97	222.45	233.4	233.67	195.22
STMN1	445.52	587	492.88	455.33	466.08	231.9
PMF1-BGLAP	12.65	14.66	11.52	10.77	11.73	12.07
TMEM39B	14.83	13.31	13.76	16.32	18.59	13.53
ZNF670	4.54	5.97	4.97	7.02	6.85	4.96
MYCBP	39.19	30.48	41.07	32.47	34.62	24.71
CROCC	1.09	1.23	1.16	2.03	3.34	1
HSPA6	0.31	0.05	0.05	0.44	0.18	0.28
LINC00115	1.79	1.44	2.01	3	3.2	1.47
SELENBP1	178.77	127.83	180.02	274.95	310.75	137.19
SDHB	225.62	216.65	198.2	250.02	222.17	221.09
SLC35E2B	21.84	29.38	30.01	25.9	22.6	13.88
PSMB4	563.78	532.43	538.19	601.21	634.16	532.43
DRAM2	19.28	18.44	20.61	19.41	23.05	21.07
GLRX2	74.7	62.68	67.66	74.07	71.7	74.49
SRSF11	125.34	116.74	107.7	107.6	113.52	80.08
MFSD4A	0	0.45	0.05	0.73	0.18	0.49
MFN2	94.04	90.08	86.79	89.57	86.29	77.42
TACSTD2	0.17	0.05	0.47	0.34	1.21	0.42
HHLA3	33.74	30.66	25.33	25.66	28.95	20.91
DNAJB4	69.69	73.47	62.22	64.19	57.18	66.09
IPO9	96.4	106.66	111.42	101.19	99.73	83.54
EDEM3	24.57	20.45	22.28	28.04	23.28	23.94
CHD5	0.17	0.24	0.05	0.5	0.24	1.96
UROD	87.74	81	90.05	99.97	97.05	84.5
ARHGEF16	13.83	9.87	16.43	11.5	9.99	10.5
C1orf21	0.17	0.81	0.05	0.05	0	0
AHCYL1	261.27	219.29	233.54	238.2	209.65	176.57
ANGEL2	10.33	13.52	12.31	9.74	12.16	7.69
GSTM1	60.18	92.3	64.53	52.5	66.57	52.07
FUBP1	113.9	109.43	110.88	109.45	125.07	119.17
PADI3	0.58	0.05	0.73	1.04	0.45	1.04
HSD17B7	19.52	29.52	19.51	20.79	17.76	14.31
BCL9	16.24	18.76	15.16	24.7	24.26	14.93
HIST2H2BF	12.24	7.11	7.91	8.63	15.07	13.95
SNX27	21.92	16.59	20.45	20.35	30.09	22.28
ESPN	2.73	0.38	2.14	3.98	1.55	4.25
LOC105376805	3	3.71	4.57	4.4	1.21	0.33
MPC2	137.01	114.85	109.33	143.27	125.4	132.74
PRPF38B	47.35	40.85	45.88	51.18	51.37	44.09
NBPF9	9.31	8.81	10.66	10.02	10.21	12.69
EXO1	40.85	56.72	43.95	44.16	41.02	30.97
UHMK1	65.19	62.14	63	70.45	61.58	71.23
HIST2H3D	1.12	0.73	0.91	0.46	0.37	1.01
YY1AP1	81.95	69.64	82.4	88.06	94.81	77.32
S100A16	125.02	170.43	178.77	239.81	136.91	275.37
WNT2B	0.58	0.64	1.64	0.81	0.4	0
C1orf112	18.31	21.51	17	18.44	17	11.66
ATP1A1	390.64	370.22	429.07	448.09	491.21	387.29
USH2A	0.17	0.05	0.05	0.05	0.28	0.28
ZMYM1	17.38	16.19	12.45	14.31	13.84	9.28
ARL8A	17.93	20.33	22.57	18.87	19.28	11.73
TMCO1	207.31	198.34	183.39	212.07	205.98	201.01
TMEM200B	2.14	2.95	3.59	3.13	1.59	0.92
CYB5RL	4.63	7.31	4.89	4.76	4.81	3.56
FABP3	58.95	72.76	52.28	70.69	64.91	73.93
LYST	2.33	3.52	1.71	4.75	2.77	3.16
LENEP	0.46	0.05	0.05	0.34	0.28	0.57
AKIRIN1	79.31	85.12	73.35	82.35	84.12	84.71
RC3H1	6.85	6.45	6.71	4.54	6.62	6.31
PMVK	45.36	60.12	34.35	40.76	37.5	30.54
NME7	30.39	32.62	27.78	33.14	32.07	31.33
DNAJC11	44.09	35.02	41.57	36.4	39.4	30.19
CPTP	23.43	17.62	20.52	31.33	22.83	21.12
CNST	35.45	36.02	35.27	35.66	34.54	30.62
GNB1	193.96	214.78	176.82	186.03	186.3	158.43
PMF1	108.59	119.4	125.34	111.81	114.72	105.26
TIMM17A	274.95	236.95	226.02	263.79	259.91	272.44
AUNIP	16.81	13.04	15.76	18.38	17.02	15.52
MTFR1L	30.02	29.6	24	29.88	34.34	29.07
EMC1	34.5	27.43	30.41	29.74	38.59	36.96
CHTOP	89.62	80.28	80.46	93.43	91.97	82.49
RCOR3	12.45	16.76	13.04	13.52	12.5	8.15
LRP8	17.85	18.89	17.1	15.09	18.85	13.99
WDR47	10.52	13.35	12.93	14.24	14.09	12.45
GEMIN8P4	1.61	3.63	6.48	4.58	7.14	6.03
PLA2G4A	163.34	119.82	122.8	135.62	109.29	82.35
IFI44	3	6.28	3.27	4.27	7.16	20.95
LINC01347	0.27	0.62	0.4	0.43	0.24	0.07
SLC16A1	221.57	204.64	204.43	198.16	211.62	171.46
RNF187	151.51	176.57	163.75	159.37	157.23	121.69
UAP1	83.76	86.26	83.57	81.92	84.06	83.54
RCC1	121.52	112.94	135.69	120.45	113.02	108.49
PDE4B	4.12	4.62	2.21	8.76	4.85	3.71
FLJ23867	10.8	5.76	9.5	9.07	13.04	11.07
LZIC	15.19	21.93	17.43	17.31	16.02	9.41
SDCCAG8	9.73	6.54	9.07	8.81	5.76	5.21
RPRD2	41.04	40.47	39.64	37.95	41.26	35.62
THAP3	20.47	18.76	21.47	17.89	20.67	17.17
DPM3	70.74	92.27	85.19	70.26	84	51.97
CNIH4	76.83	71.93	69.06	73.28	64.73	67.07
RABGAP1L	4.26	3.52	5.83	4.41	3.59	1.5
NTPCR	49.06	52.9	54.54	47.38	53.26	44.49
CELSR2	18.85	10.79	21.93	28.46	18.89	20.73
DHCR24	258.33	231.69	230.59	190.35	247.04	213.28
CMPK1	88.76	96.1	97.26	94.93	87.27	64.24
VSIG8	0.31	0.38	2.64	0.28	0.07	0.13
CAP1	150.01	186.03	150.58	198.94	181.85	163.84
GATAD2B	41.14	33.14	32.07	43.82	42.95	34.69
MARCKSL1	102.81	158.43	144.45	101.38	136.02	85.2
LOC101927895	7.19	5.69	4.77	4.62	5.97	1.31
PUM1	54.55	50.23	56.45	50.54	53.71	47.46
HTR1D	2.78	7.19	4.77	3.13	2.14	4.25
UBE4B	57.88	76.28	60.52	62.21	59.02	42.33
NBPF8	15.83	12.32	10.97	14.8	13.93	16.32
TXNDC12	50.11	63.53	57.35	44.34	54.72	53.31
FAAP20	8.81	11.83	10.9	11.59	10.9	13.14
SIKE1	18.43	23.8	19	15.81	21.12	14.7
GJA5	0.58	0.38	0.28	0.41	0.28	0
FAM72B	9.01	8.92	9.5	9.59	9.04	10.57
PPIAL4G	55.18	45.91	49.44	52.07	54.42	54.32
SPATA6	0.46	0.24	0.65	0.46	0.24	0
MUTYH	10.72	13.12	15.43	12.59	11.66	6.71
ATAD3C	17.02	17.34	16.28	15.42	17.22	15.63
SDF4	139.62	122.49	141.39	156.56	148.99	132.21
SNORD38A	3.88	1.28	3.95	3.98	3.38	6.38
CHML	49.14	59.07	46.62	48.35	34.21	49.59
DARS2	71.28	98.04	79.75	77.54	77.59	47.54
GPR161	2.48	2.54	1.57	2.14	1.64	1.44
CASZ1	0.88	0.05	0.47	0.92	0.64	0.76
PBXIP1	52.57	52.16	46.9	58.95	66.7	47.4
MIR34AHG	10.21	7.14	7.23	7.9	10.52	11.53
IFI44L	0.52	0.24	0.86	0.5	0.9	2.31
CPT2	31.97	34.14	38.33	35.19	31.57	23.62
PPP1R15B	246.73	223.03	278.71	257.56	200.9	200.75
CLCNKA	0.41	0.73	0.39	0.5	1.17	0.68
GADD45A	16.32	19.7	9.95	18.01	16.43	30.01
LOC100506022	0.31	0.88	0.28	0.05	0.51	0
SZT2	6.33	6.23	6.62	6.48	5.97	4.07
DMBX1	1.76	4.95	1.88	2.35	1.06	1.16
NEGR1	0.58	6.47	0.28	0.05	0.07	0
JAK1	66.81	90.26	63.14	59.26	69.89	57.75
LGR6	0.88	0.24	0.28	1.04	0.45	4.61
PPP1R8	69.59	56.5	62.81	60.91	59.54	50.98
ITGB3BP	42.5	41.02	41.25	43.31	37.71	33.88
FRRS1	10.52	10.31	7.88	9.73	8.16	5.49
CLCA2	0	0.05	0.05	0	0.28	1.76
RER1	25.89	25.9	30.01	26.05	26.73	19.28
PLPP3	3.52	6.14	5.64	4.21	8.24	8.59
MATN1-AS1	0.31	0.51	1.48	0.17	0.4	0.42
NEXN	8.73	12.63	8.24	8.59	6.52	8.93
LOC100507564	2.5	1.04	1.83	1.47	1.55	0.28
SFPQ	167.28	193.3	184.31	180.93	172.62	138.9
TMEM81	2.5	5.97	5.09	5.08	5.57	7.2
LAMC2	0.64	0.24	0.05	0.62	0.92	0.28
KIAA1614	0.17	0.05	0.28	0.05	0.45	1.14
NBPF20	3.62	2.55	3.03	3.66	3.68	3.12
MAPKAPK2	79.75	79.62	72.64	79.4	79.25	82.27
SMPDL3B	3.38	4.73	3.52	8.85	7.66	2.31
IKBKE	6.57	6.45	7.12	5.66	6.94	6.03
TRAPPC3	91.16	74.82	81.43	73.09	84.82	55.2
LOC100129534	1.31	1.28	1.04	0.88	0.28	1.35
CRB1	43.47	34.85	20.35	30.71	25.33	12.64
SCNN1D	0.31	0.73	1.33	0.92	1.45	1.16
STK40	8.93	7.88	9.07	8.43	12.45	9.41
C1orf233	33.12	31.97	34.71	29.26	34.71	13.19
CEP350	29.68	25.33	26.1	31.69	27.26	28.64
HIPK1	29.52	34.85	30.25	25.05	32.93	26.52
AURKAPS1	21.42	21.59	24.79	26.25	25.18	22.07
PTPRU	2	0.73	1.04	1.35	1.59	3.43
THRAP3	87.01	97.04	92.07	88.34	92	80.81
NOTCH2NL	11.85	15.34	11.62	13.02	15.35	15.31
GSTM2	30.42	46.79	40.75	37.14	31.97	31.42
RUNX3	4.85	4.95	3.52	4.26	3.35	3.9
STRIP1	20.12	30.08	22.57	17.97	22.69	20.91
GNRHR2	3.14	2	2.76	2.76	1.47	1.96
NUDT4P1	9.02	9.89	6.79	8.59	9.56	14.79
COPA	220.81	197.65	213.63	213.63	196.04	187.62
PLEKHO1	3.38	4.26	5.83	3.81	4.4	0.13
MGST3	291.71	208.07	208.77	200.02	204.2	210.14
CC2D1B	12.31	23.28	23.64	15.81	17.12	13.19
FHL3	12.45	18.59	16.02	15.95	10.95	12.35
FAM213B	8.52	8.04	8.38	6.91	9.07	4.4
ZBTB8A	5.43	3.93	5.07	5.45	6.66	4.74
RNF19B	6.48	7.13	4.26	4.95	8.38	11.77
SDE2	29.5	31.33	39.18	31.97	28.04	29.31
MYCL	0.17	0.05	0.73	0.34	0.53	1.21
TMEM9	172.38	183.29	216.81	192.15	171.27	145.62
LRRC8D	60.14	51	51.64	65.54	67.45	50.33
B3GALT6	27.41	20.62	21.75	21	22.93	16.19
ZMYM6NB	17.41	16.59	9.07	11.73	12.98	8.47
HMGCL	27.52	17.62	17.85	19.07	18.85	11.29
PHTF1	20.52	22.31	20.21	21.98	27.49	20.77
FPGT-TNNI3K	9.87	8.59	12.69	10.12	9.39	4.96
AKR7L	9.27	13.04	13.66	11.12	11.26	7.46
PKLR	0.95	1.44	0.05	0.17	2.5	2.88
TRIM62	2.35	1.76	2.37	3.44	3.71	1.61
KHDRBS1	172.45	190.64	194.2	183.12	182.17	143.33
LOC101928068	0.46	0.93	0.91	0.81	0.4	0.42
TCEB3-AS1	10.33	7.01	8.93	6.97	8.63	7.03
FOXJ3	34.12	29.16	34.22	35.43	36.02	32.57
AGO3	12.16	12.63	9.5	9.09	11.9	8.69
ZNF672	37.23	39.59	37.45	41.85	30.88	26.04
SCNM1	19.52	27.85	26.5	23.06	33.41	30.54
TTC39A	4.85	4	3.95	7.14	5.62	3.56
SUCO	24.09	20.82	18.66	15.42	19.28	21.26
KIAA0754	16.43	18.76	17.14	15.42	18.42	12.35
TOR1AIP1	79.21	91.16	84.12	100.88	94.23	81.25
SDHC	45.57	40.9	42.01	44.5	39.51	28.85
ELK4	19.12	16.81	14.93	15.22	16.66	14.59
MMACHC	16.08	16.43	21.02	17.47	16.6	11.72
THBS3	5.45	6.71	5.45	5.8	5.57	3.71
SLC39A1	289.72	254.97	296.88	327.65	296.46	279.31
NBPF11	3.79	3.31	3.83	2.47	3.97	2.97
SV2A	0	0.05	0.28	0.17	0.18	0.28
TRIM33	31.26	28.43	28.85	29.74	28.54	22.74
VPS45	40.71	46.03	43.68	42.2	43.47	33.64
ZNF678	1.57	1.44	3.38	1.76	1.04	1.47
ANKRD36BP1	17.07	17.76	19.28	18.06	17.5	12.31
PKN2-AS1	0	0.51	0.05	0.17	0.4	0.72
NMNAT1	6.85	7.38	4.57	4.54	6.71	3.37
THEM4	13.38	9.79	14.29	11.39	11.19	10.37
PIAS3	26.28	33.37	24.06	33.4	32.07	28.4
DHX9	196.45	183.56	203.53	179.24	194.43	186.54
CREG1	168.16	178.6	128.79	152.79	180.93	221.91
C1orf145	1.2	1.95	0.47	1.91	2.73	1.04
RPL11	1718.75	1615	1718.75	1615	1710	1526.8
AIM1L	0.31	0.24	0.05	0.73	0	0.64
ZCCHC17	54.97	54.02	45.74	52.14	48.2	38.91
DEDD	35.24	30.44	26.25	36.34	35.64	30.19
ACTN2	70.45	62.32	72.43	83.44	76.77	64.76
PTP4A2	102.37	91.93	107.76	91.74	104.25	78.47
PTAFR	0	0.51	0.28	0.17	0	0.13
IBA57-AS1	2.21	0.51	0.28	0.88	0	0
GPR3	1.45	0.88	1.57	1.15	3.02	1.61
MSTO2P	1.57	4.95	3.83	2.02	2.67	2.5
MAD2L2	67.06	62.44	73.42	83.97	71.18	66.71
ISG15	27.35	67.09	23.93	35.24	51.49	204.94
PSMD4	244.08	243.41	236.29	241.38	239.72	200.22
ZMYM6	6.88	6.25	5.97	7.02	5.08	4.49
PPP1R12B	7.33	7.26	7.76	7.27	9.31	7.74
SRM	183.56	158.78	176.57	176.47	183.92	182.29
MAGOH	62.54	75.29	57.05	55.57	62.38	59.26
LRRC38	0	3.26	0.05	0	0	0
ARHGEF10L	6.71	7.38	4.77	7.76	6.97	6.71
VASH2	3.26	5.25	1.93	2.88	3	1.09
C1orf132	0.31	0.24	0.28	0.52	0.28	0.28
FPGT	7.5	9.44	10.83	7.63	9.99	4.61
KLHL12	25.82	27.09	27.56	23.31	29.17	18.77
MIB2	13.05	15.07	8.93	17.48	12.59	13.97
MIER1	26.88	24.23	27.84	27.31	24.53	19.52
RPS10P7	6.85	5.38	5.83	5.25	3.93	6.38
SNORD45C	2.73	4.09	3.12	2.64	1.76	3.56
LOC729867	30.69	45.52	33.56	38.34	38.83	51.23
S1PR1	0	0.05	0.05	0	0.07	0.88
ACP6	12.81	10.52	10.68	11.66	9.76	9.62
MTOR	44.64	39.9	43.51	43.62	41.19	29.07
ENO1	3663.76	3663.76	3663.76	3663.76	3663.76	2596.71
GLMP	144.35	140.4	133.71	180.78	184.52	118.28
PRRC2C	115.54	121.91	124.43	125.04	121.72	123.54
RASAL2	10.14	8.16	9.07	9.93	9.95	9.31
TMEM63A	14.09	13.35	20.04	13.97	15.42	10.31
DISP1	14.39	8.64	12.45	11.88	8.93	8.81
DPH2	40.62	38.05	48.14	33.73	38.73	42.57
C1orf140	0.17	1.45	0.57	0.17	0.45	0.42
INPP5B	12.41	14.23	9.95	10.9	12.39	8.02
SH2D2A	5.14	5.02	14.52	5.85	4.5	4.96
TSTD1	29.88	21.48	28.43	25.33	26.52	13.53
C1orf35	29.88	30.78	32.21	29.87	31.62	26.77
DMRTA2	0.31	0.74	0.28	0.3	0.45	0
MST1L	1.04	1.67	0.39	0.74	0.94	0.13
FAF1	65.35	59.38	58.28	59.75	61.41	48.08
FOXD2	1	0.88	0.47	0.7	0.18	0.76
KIF1B	16.43	11.43	13.96	17.72	17.24	12.93
PRG4	6.61	0.51	4.4	6.12	4.26	6.71
GJC2	0.74	0.05	0.28	0.52	0.8	0.42
RABIF	14.04	11.28	13.78	10.57	14.12	9.85
GON4L	21.26	20.43	19.16	19.73	24.07	21.12
ISG20L2	68.07	62.68	74.07	76.25	65.9	76.41
SNORD103A	2.28	1.4	0.77	0.55	1.63	0.68
C1orf198	36.83	47.9	43.68	40.76	44.37	17.47
NBPF14	7.03	7.26	6.36	7.2	5.78	6.25
SNORD47	55	50.02	42.78	58.24	55.06	47.88
PFKFB2	34.04	24.23	25.33	27.78	23.24	22.57
RNF220	54.5	44.15	56.52	48.07	52.15	40.05
C1orf122	47.52	42.5	60.09	42.41	47.73	44.43
PRKAB2	11.26	10.79	12.64	11.59	10.21	10.95
NUDT4P2	2.05	1.83	2.65	0.88	1.39	2.63
SH3BP5L	25.19	28.16	33	33.64	28.76	31.55
FAM229A	0.58	1.37	1.14	0.5	3.83	1.61
LINC01134	0	0.24	0.65	0.34	0.28	1.61
C1orf127	0	0.05	0.28	1.14	0.07	0.13
PALMD	44.09	36.97	32.21	39.16	34.71	21.64
HSPG2	64.18	63.43	66.27	62.81	67.34	36.32
CTSK	0.46	0.51	1.09	0.96	0.53	1.66
TIPRL	24.26	35.65	30.71	27.76	26.19	27.29
LYSMD1	12.9	14.39	12.69	12.59	13.88	9.81
CDKN2C	74.34	82.19	86.04	100.24	89.44	75.35
GPATCH3	14.35	14.14	16.02	19.28	14.12	15.71
IVNS1ABP	66.2	66.81	74.5	79.71	60.84	98
ZDHHC18	11.07	10.52	13.76	8.92	10.1	12.35
LINC01057	0.31	0.51	0.05	0.17	0.4	1.57
FCGR2A	0	0.05	0.05	0.65	0.04	0
GBAP1	63.57	65.72	54.6	65.96	77.08	58.62
CHRM3	0.17	0.05	0.05	0	1.31	0.13
MR1	11.86	7.34	7.72	12.69	8.93	10.37
WDTC1	16.19	24.95	19	17.97	20.31	11.73
EIF3I	217.79	237.95	256.2	250.62	258.33	237.95
S100A3	3.26	12.83	3.12	11.9	7.43	9.5
CKS1B	97.07	115.32	117.9	102.56	106.38	102.84
COL9A2	0.31	0.24	0.05	0.17	0.07	0.13
RPL31P11	0	0.51	0.86	0	0.18	0.42
RPF1	60.31	55.29	58.15	57.57	57.12	53.94
LOC100147773	1.28	0.24	0.86	1.25	0.64	1.66
TNFRSF18	1.28	0.05	0.65	0.5	2	1.04
NOL9	9.47	10.81	9.07	8.92	10.1	8.24
C1orf116	0.92	0.24	0.95	1.77	1.47	0.28
LOC101928650	1.44	1.04	0.05	0.57	0.68	0
CTPS1	109.21	100.45	104.24	91.6	96.93	109.31
VPS13D	9.85	9.74	11.07	10.69	9.39	8.44
UBE2Q1	82.66	69.43	62.98	78.14	69.64	90
LIX1L	46	33.83	38.21	33.45	40.96	30.76
KLHL20	17.47	16.93	19.28	18.88	23.19	17
ZNF124	4.54	5.09	4.57	5.21	4.07	3.37
ATXN7L2	8.02	7.9	14.35	8.26	9.35	6.38
CDK11A	11.73	12.16	13.52	13.43	11.55	7.14
SLC6A9	42.65	34.31	38.55	38.19	38.44	25.57
ARV1	58.5	49.85	47.58	48.4	55.16	30.05
ZBTB18	0.67	2.33	1.33	1.47	1.09	0
PPOX	14.64	16.19	21.12	15.43	18.66	7.31
LINC01341	1.44	1.92	2.37	1.6	2.14	0.49
EFCAB14	28.32	24.62	24.12	24.09	29.5	29.52
GNG12-AS1	0.17	0.73	0.28	0.46	0.51	0.72
EPHX1	81.23	161.03	93.4	76.47	115.72	64.54
ZC3H11A	62.58	64.63	55.37	68.65	64.8	59.53
NRDC	88.66	131.33	84.79	93.9	95.59	68.8
PLPPR4	0	0.9	0.47	0.34	0.18	0.13
CDCA8	46.03	46.16	54.78	44.74	49.91	42.57
S100A13	121.25	152.21	140	134.85	130.3	122.21
SPATA17-AS1	0.58	4.09	3.52	1.35	2	1.88
PSMA5	260.09	256.33	233.02	296.46	275.63	232.55
DCST2	0.46	0.24	1.47	0.17	0.53	0.42
HSPB11	55.54	48.99	42.33	40.6	54	33
ZNF362	12.65	15	13.32	10.94	16.07	5.97
RPS8	984.6	915.58	1000.43	1000.43	936.05	763.48
SCMH1	8.59	10.11	11.19	9.47	10.34	6.12
DENND2C	2.33	0.24	0.65	1.04	2.5	1.71
IGSF3	3.88	4.09	4.97	3.98	3.5	18.66
NCDN	32.66	33.11	38.1	36.71	40.31	33.68
LOC728989	3.95	4.01	8.02	5.05	4.77	1.53
GORAB	32.58	36.69	32.07	30.31	35.57	28.85
GJB5	5.83	9.69	8.62	9.85	7.16	11.77
DDX59	46.5	43.94	54.54	48.64	47.35	34.35
SLC35E2	4.85	4.95	3.38	4.62	3.59	3.26
LOC440600	0.4	0.24	0.65	0.57	0.18	0
CELA2A	0.46	0.46	0.18	0.22	0.28	0.34
NFYC-AS1	3.58	3.38	3.95	2.26	4.43	2.31
RYR2	3.35	1.21	3.27	4.14	2.67	3.16
EPS15	17.79	19.83	17.02	17.24	18.45	16.19
C1orf74	1.04	0.98	2.14	1.04	1.45	0.42
HYI	2.73	3.26	3.52	2.88	3.38	2.14
RRP15	33.09	31.39	37.38	31.04	33.52	32.33
ZYG11A	15.33	19	17.62	18.57	14.52	14.34
AP4B1-AS1	8.69	6.07	12.69	17.16	9.39	9.28
WDR78	0.46	0.38	0.65	0	0.07	0.76
TPRG1L	38.46	38.9	35.82	37.53	37.43	34.87
C1orf228	1.04	0.38	0.91	0.52	0.64	0.64
RNF115	34.54	36.07	19.83	33.85	38.16	32.47
KPNA6	43.39	38.53	48.37	42.6	50.29	46.66
SLC16A1-AS1	4.46	3.93	4.62	5.6	6.47	3.37
AKNAD1	0.88	1.72	0.86	0.46	1.45	0.42
SLC35F3	2.78	4.62	2.5	2.5	3.45	1.88
DEGS1	337.64	219.75	229.56	219.29	263.79	193.73
FDPS	344.4	448.97	374.95	413.75	364.82	223.56
SRP9	184.16	215.69	181.81	185.88	201.87	136.47
RGS5	1.23	1.16	0.65	1.15	0.88	1.96
GNAT2	1.09	0.05	0.05	0.88	0.24	1.21
GPATCH2	10.52	10.26	8.38	9.28	9.43	8.63
ECM1	1.44	5.57	2.35	7.43	1.64	5.65
DFFB	3.88	4.54	5.45	3.98	4.4	4.3
EXO5	11.38	10.34	11.59	12.9	8.24	8.07
LOC105748977	7.66	8.16	9.19	5.81	7.14	9.28
ATPAF1	52.74	39.83	46.78	46.66	42.18	39.9
TCTEX1D4	0.31	1.04	0.05	0.28	0.24	0.13
VPS72	92.2	98	104.86	99.4	98.93	73.44
LOC101927765	19.54	9.16	23.35	29.26	18.64	18.08
S100A14	2.59	2.95	1.33	6.71	1.88	2.31
NES	8.16	18.19	9.14	17.12	15.62	11.66
SYDE2	5.43	2.95	2.14	3.26	2.67	1.96
KCNAB2	43.19	41.23	50.64	44.97	41.35	40.95
GMEB1	16.43	13.31	13.76	15.84	13.04	9.41
SYNC	22.59	18.01	21.93	22.25	17.1	17.85
LINC00869	5.39	5	2.84	4.94	6.98	4.17
CD160	0.46	0.24	1.36	0.57	0.53	0
NPHP4	7.79	8.38	10.9	8.24	9.04	7.03
SLC19A2	73.69	63.47	81.08	73.9	74.47	36.2
LGALS8	5.57	7.48	9.14	6.02	7.37	6.03
C1orf123	15.52	13.31	16.1	19.52	17.81	12.9
DR1	37.3	41.62	35.02	39.59	37.97	41.89
SLFNL1-AS1	1.04	0.73	0.91	0.73	0.96	1.88
ALX3	6.47	4.4	5.19	4.9	5.81	2.55
LINC00337	1.2	1.47	0.86	1.88	1.04	1.35
LAMTOR2	110.5	57.95	98.33	97.84	114.88	95.66
ENAH	117	104.51	98.04	129.25	109.58	103.89
KIAA0907	67.09	50.02	57.93	71.26	55.31	64.94
ANKRD13C	13.52	11.73	19.64	12.4	15.81	9.31
SLC22A15	2.28	1.88	3.38	2.76	2.54	3.56
HNRNPU	414.21	402.68	427.82	438.72	396.13	336
SNORD81	27.98	22.28	17.02	20.71	26.36	30.39
PARK7	337.3	308.8	350.18	341.71	327.65	258.33
DEPDC1-AS1	1.09	0.51	1.47	0.88	0.28	1.04
RBBP5	44.5	45.62	37.1	38.5	42.66	38.91
ATAD3B	31.4	28.31	35.43	36.12	32.71	32.09
DDI2	18.01	14.09	17.93	17.43	14.75	13.81
RGS2	19.28	23.09	23.78	18.58	18.49	23.75
TNFSF4	1.04	0.24	0.57	1.25	1.28	0.28
SSBP3	33.12	37.81	35.57	45.54	45.88	28.85
MED8	22.95	26.96	23.83	23.69	25.47	19.43
SNX7	14.77	25.9	17.66	15.71	17.43	17.17
DVL1	35.57	36.39	50.59	51.65	48.08	37.95
PRDM16	0	0.24	0.47	0.05	0.28	0
ARHGAP29	12.93	6.59	16.02	10.37	9.28	9.28
CCDC28B	3.26	7.26	4.77	7.33	6.72	4.61
LOC100132057	0.31	1.04	0.05	0.17	0.07	0.42
TMCC2	3.26	6.4	2.35	8.69	3.93	4.07
TAS1R3	1.2	0.81	0.28	1.25	1.31	0.57
FAM73A	9.85	9.28	5.33	6.12	7.33	7.52
ZBED6	36.59	31.04	28.64	28.04	34.54	25.16
RNF223	0.31	0.9	0.28	0.05	0	0.72
WARS2	34.12	31.33	32.47	26.78	34.69	30.79
FBXO2	62.45	55.57	59.1	79.46	76.28	46.35
CLIC4	105.14	113.09	110.03	132.55	120.45	98.83
FMO4	0.17	1.16	0.05	0.34	0.07	0.13
RHBDL2	1.86	1.66	3.27	1.88	2.14	1.52
EFHD2	128.78	128.43	128.53	142.96	113.3	99.97
FAM46C	0.58	0.64	0.65	0.41	0.53	2.5
TMCO4	18.92	17.19	23.28	18.65	21.77	9.41
LOC100506747	0.58	0.51	0.47	1.25	0.96	0.13
KIAA1804	15.42	12.04	12.36	15.64	14.48	12.82
CASP9	114.69	129.69	117.48	137.01	96.55	94.76
S100A5	0	1.32	0.47	0.52	1.64	0.81
SCP2	39.7	34.85	32.41	33.02	38.51	25.33
CCDC163P	3.58	4.09	6.07	4.5	4.4	2.59
PFDN2	191.14	172.38	191.62	181.38	193.3	199.36
ARHGAP30	0.58	0.58	0.05	0.17	0.51	0
HP1BP3	105.35	109.19	110.38	92.09	123.41	79.23
PANK4	14.69	16.76	14.93	19.58	16.45	14.21
LBR	50.64	48.23	46.66	49.2	43.15	48.16
UCK2	74.02	54.61	65.59	65.26	61.41	51.82
COL8A2	0	0.24	0.05	0.34	0.07	0.13
WLS	85.64	72.71	92.94	84.97	82.25	63.81
FAM102B	21.26	66.5	28.69	58.35	48.98	42.64
MKNK1	12.31	12.38	16.02	14.52	11.9	21.12
KIF2C	60.57	70.9	63.66	56.99	68.74	58.5
RAP1GAP	8.52	13.79	9.14	12.44	9.02	15.83
JMJD4	15.74	17	16.37	16.69	16.38	16.94
CIART	0.17	0.05	0.47	0.28	0.07	0
PITHD1	50.98	49.72	43	52.74	45.12	54.23
SSU72	157.38	156.64	159.83	155.59	166.56	120.82
IQGAP3	23.83	27.56	24.56	29.5	29.28	22.74
CCDC18-AS1	2.33	3.38	3.95	3	3	2.55
DCDC2B	0.58	0.64	0.05	1.35	0.68	0.13
TNNT2	3.58	1.6	2.54	3.26	1.88	0.28
SLC16A4	0.73	0.38	1.36	0.64	0.45	0.72
MTMR11	1.14	4.09	2.9	4.62	3.14	2.67
RPS27	15.97	16.86	16.98	13.31	17.08	16.69
EFNA1	93.43	72.71	104.57	86.42	95.74	117.29
CAMK2N1	4.54	1.21	5.19	4.85	8.52	2.35
LAMTOR5-AS1	1.14	0.05	0.05	0.66	2.25	0
EPHA10	0.88	0.05	0.28	0.34	0.18	0.13
COL16A1	2.21	3.38	2.27	1.77	1.64	3.12
IGSF9	0.31	0.81	0.65	0.5	0.68	1.09
PLEKHN1	0.74	0.81	0.05	0.43	0.92	0.88
IL22RA1	0.17	1.45	0.91	0.92	0.07	0.57
CAPZB	169.33	172.16	205.98	186.54	195.22	191.91
TRNAU1AP	14.69	13.23	11.5	20.47	14.76	10.68
SORT1	36.7	27.3	43.51	37.23	45.26	36.83
EYA3	20.32	14.5	17.43	16.38	18.45	11.85
SASS6	14.22	19.26	16.43	18.25	14.09	12.82
MRPL9	136	125.62	132.09	137.52	125.85	114.69
GTF2B	49.69	47.9	46.14	45.02	50.88	41.57
PCAT6	0.81	2.64	0.28	1.08	0.64	0.42
PEA15	69.99	94.09	77.54	78.85	80.7	106.66
TMOD4	0.31	0.38	0.65	0.34	0.68	0.64
VTCN1	0.31	0.05	0.28	0.34	0	0
SEMA6C	1.61	2.21	2.35	1.64	2.5	3
OVGP1	2.14	0.74	0.86	1.15	1.14	3.16
TRABD2B	2.14	2	1.76	1.64	3.14	2.09
EPRS	274.03	238.54	227.85	236.29	254.65	208.56
PIK3R3	42.58	22.4	26.33	33.69	40.85	31.19
PPM1J	0.17	0.51	0.47	0.28	0.18	0.42
YIPF1	22.5	20.04	14.83	14.31	17.16	20
LMNA	450.46	466.08	358.78	507.26	452.88	408.01
MAP1LC3C	0	0.24	0.28	1.04	0.18	0
MRPS21	84.81	72.83	83.45	86.37	74.16	65.71
DISC1	0	0.24	0.47	0.34	0	0
2.NUDT4P1	9.77	8.5	6.28	8.02	10.24	8.82
2.PPIAL4F	1.12	0.73	3	1.03	1.45	0.86
RTCA-AS1	3.14	0.38	1.04	0.17	0.63	1.76
SLC25A33	14.16	15.89	12.31	12.53	15.84	9.7
LRRC39	0.17	0.24	0.86	0.5	0.53	0.72
RRNAD1	28.98	24.27	26.1	29.22	26.54	12.18
ATP1B1	550.58	399.07	438.72	346.87	484.27	431.13
LINC01140	0.46	0.38	0.28	0.34	0.47	0
SLC35A3	15	11.5	12.05	12.87	13.14	8.93
MPZL1	105.26	93.04	89.22	91.39	103.06	71.53
HIST3H2A	13.99	7.58	12.21	6.84	11.44	10.58
NUAK2	5.81	9.01	7.02	9.19	10.83	5.57
NSUN4	13.78	14	11.52	13.04	17.47	12.45
PAPPA2	0.17	0.05	0.05	0	0	0.88
PI4KB	59.19	50.59	59.95	56.27	53.71	53.31
LRIF1	19.99	23.32	24.12	26.57	22.78	21.97
TAF1A-AS1	0.31	5.57	0.05	0.66	0.18	1.35
LOC100130093	12.07	10.6	9.85	14.26	9.99	11.19
B4GALT3	45.16	46.83	45.88	42.5	47.45	56.01
HS2ST1	21	16.07	19.28	12.16	22.48	14.76
WDR3	62.02	59.19	52.9	54.1	58.82	54.98
NIT1	29.35	30.19	29.64	31.88	34.54	27.16
ARID1A	31.97	26.96	36.81	40.35	36.35	28.19
CYR61	293.93	318.77	270.22	283.82	320.3	205.44
SHISA4	2.59	3.52	3.95	5.25	4.76	2.14
RNPEP	162.29	167.36	163.43	173.66	159.54	140.4
SNORA14B	2.73	1.09	2.9	1.47	1.55	8.47
RAVER2	14.95	8.64	14.13	11.63	11.07	11.07
NVL	35.71	30.57	28.85	32.62	33.31	33.31
MOB3C	3.21	4.4	4.16	2.64	3.91	4.07
POGZ	53.26	43.45	46.66	44.52	51.15	38.52
RRAGC	32.7	30.78	24.46	26.66	28.24	28.04
CLCC1	24.54	20.74	23.06	27.81	24.23	20.82
WDR26	27.81	38.21	34.62	31.5	35.43	25.48
CDC20	135.28	124.23	152.62	143.51	147.44	138.13
SLC50A1	102.93	116.57	112.69	139.79	137.09	88.59
C1orf216	21.5	16.47	21.68	18.78	21.09	15.01
2017-09-15	300.25	267.09	263.79	279.95	290.18	203.6
LPGAT1	41.82	26.18	28.69	34.65	31.7	41.13
GABPB2	13.52	11.54	11.07	11.73	12.69	9.28
TROVE2	34.01	32.78	30.94	32.15	31.27	39.78
COX20	31.16	30.23	28.24	32.37	29.59	20.77
NCSTN	140.46	115.93	126.37	116.48	128.04	123.2
NEK7	80.46	68.81	58.21	59.44	51.33	77.49
LOC100129046	14.89	15.19	8.32	7.12	10.52	14.76
AGO1	12.03	10.52	10	11.66	12.39	10.19
MRPS14	36.83	43.59	54.64	46.02	56.5	44.69
C1orf52	25.19	23.64	18.73	20.71	22.01	21.07
NFIA	9.07	6.59	5.64	5.08	7.79	5.97
SYT11	0.31	0.64	0.28	0.28	0	0.57
RPA2	81.64	92.18	85.08	87.82	92.71	55.59
NBPF1	8.71	7.34	6.58	7.32	7.72	9.18
LMO4	55.09	46.46	53.31	72.54	69.02	35.88
ZNF326	33.59	42.22	39.44	33.73	42.35	31.21
TRIM46	0.46	1.04	0.28	0.28	0.47	0.57
DDX20	44.47	43.51	37.24	44.09	40.18	33.95
NBPF25P	1.66	1.25	1.44	1.68	1.29	1.72
HDAC1	128.12	132.15	127.45	135.26	157.95	116.93
PLEKHM2	54.14	47.52	57.19	54.8	52.09	43.74
PPIE	73.12	70.26	62.91	74.59	81.83	62.08
MCOLN3	0.31	0.24	0.05	0.05	0.07	0.28
ASAP3	4.12	6.83	3.62	6.06	5.95	4.61
FAM131C	4.75	4.49	3.7	5.85	5.43	3.26
ZBTB41	11.26	12.53	10.12	10.25	12	14.09
ACOT7	43.28	45.39	54.03	51	44.04	56.76
NECAP2	42.93	41.62	38.1	40.6	42.89	33.09
NOS1AP	1.2	0.51	0.47	0.81	0.28	0.57
MYSM1	4.01	3.93	4.16	3.78	4.04	4.07
SNORA55	2.48	0.64	4.77	2.64	2.54	0
ZNF695	1.47	1.76	1.47	1	2	2.55
PSMB2	182.94	189.43	194.43	205.5	209.14	173.66
ZNF593	50.54	55.16	44.64	54.6	50.29	51.44
ZFP69B	3.88	3.52	4.77	4.41	4.21	2.01
INTS7	61.32	51.57	49.69	54.71	61.71	54.02
RSRP1	17.72	18.59	21.54	21.31	18.14	21.2
TINAGL1	5.57	2.02	2.76	2	2.77	11.26
KCNK1	69.43	86.52	79.75	95.41	69.35	87.43
PEX14	19.59	21.67	25.33	22.69	23.05	15.5
MUL1	42.85	38.21	42.1	40.5	44.69	29.38
HOOK1	7.76	5.81	6.28	5.62	8.24	3.16
GLIS1	0.58	0.05	0.47	0.34	0.18	0.28
SNORD55	2.21	4.95	7.12	4.41	4.28	9.62
FMO5	0.58	0.05	0.05	0.05	0	0.28
ALG14	21.92	20.45	26.04	22.4	24.62	15.83
MPL	0.4	0.74	0.05	0.28	0.4	0.13
AIDA	24.71	36.78	30.85	28.08	32.5	24.27
SKI	29.68	25.16	25.96	31.07	22.64	21.07
B3GALNT2	28.54	24.88	26.45	25.9	25.74	26.33
TRIM17	0.88	0.51	0.65	0.81	0.53	0.42
WRAP73	23.64	22.14	16.76	19.85	21.81	16.19
LOC102724571	3.26	1.35	1.71	1.88	2.5	3.16
JUN	10.12	13.04	16.6	10.9	16.77	16.88
ADSS	67.02	66.5	67.95	75.44	51.57	62.32
GALE	43.31	35.35	34.85	39.64	41.26	37.73
TMEM51-AS1	0.17	0.05	0.05	0.46	0.07	0
PEAR1	0.64	1.72	1.33	1.47	1.47	1.31
C1orf43	485.12	404.71	432.58	449.7	442.02	370.22
RPL5	808.07	711.01	773.87	773.87	800.19	597.65
RAB13	59.38	80	69.99	79.23	62.68	49.1
FOXD3-AS1	3.26	3.26	2.27	5.45	2.25	2.88
DENND4B	44.95	48.93	42.73	44.82	50.8	45.52
USP48	41.62	51.62	42.9	47.68	45.49	33.73
RAB4A	31.97	18.89	29.05	22.06	25.19	25.57
IPP	9.28	11.34	7.52	9.62	9.19	6.96
CHD1L	46.36	46.46	46.49	44.97	49.52	40.19
LAMB3	92.2	143.54	123.34	118.06	67.04	131.69
CCT3	874.74	766.31	853.79	820.03	874.74	863.32
FMN2	9.42	13.85	10.21	13.38	10.34	12.54
AMPD2	41.38	56.5	47.27	52.4	58.37	44.49
LIN9	17.66	20.62	18.44	17.16	19.28	18.45
NBPF12	3.51	4.01	5.32	3.46	3.79	4.53
SLC2A5	0.92	0.24	0.47	0.46	0.53	0.28
BNIPL	0.31	0.05	0.47	0.17	0.64	0.33
CEP104	13.71	13.35	14.93	17.47	15.2	12.07
IGFN1	0	0.24	0.86	0.05	0.07	2.31
LOC101929626	0.46	0.51	2.14	0.9	1.04	0.13
IER5	68.93	65.9	61.99	43.03	46.8	84.56
PHC2	35.83	31.33	42.54	34.25	40.53	26.05
DHRS3	54.62	53.52	59.38	47.74	68.07	35.62
NSL1	65.9	73.64	55.02	66.32	63.49	53.81
KIF21B	0.46	0.38	0.91	0.82	1.04	0.33
OSCP1	3.14	1.28	1.83	2.35	1.76	1.04
FAM63A	8.38	10.31	9.27	10.52	13.78	7
UBR4	46.36	43.38	50.71	50	50.71	44.49
ASPM	74.08	62.22	58.28	77.33	64.35	63.58
SYT2	0	0.05	0.65	0.05	0.28	0
ADAMTSL4	3.26	6.71	5.45	7.76	4.04	6.03
TBX19	0.46	0.24	1.09	0.34	0.45	0.57
RAB29	26.88	35.88	32.66	37.23	38.16	27.19
ST3GAL3	6.07	4.26	7.66	5.43	6.72	3.71
PINK1	89.59	94.76	105.14	98.04	103.68	68.69
IRF2BP2	82.45	80.81	69.09	79.23	80.44	59.96
RGS16	0.17	0.24	0.28	0.05	0	0.42
CENPF	125.16	136.26	130.34	119.17	142.57	115.35
FLG	0.08	0.24	0.05	0.05	0.07	0.51
ZNF644	35.18	33.11	29.05	31.33	36.32	33.41
ESPNP	0.7	0.15	0.28	0.57	0.18	0
LOC646471	3.14	1.76	2.9	2.26	2.67	2.14
AKT3	0.17	0.51	0.57	0.62	0	0.28
TAF12	19.16	23.76	20.61	23.35	20.45	15.43
ACOT11	1.76	2.71	1.83	1.88	1.76	2.14
POMGNT1	32.33	32.76	30.41	32.37	31.51	32.95
HNRNPCL1	26.1	28.98	30.81	31.47	24.62	25.8
RAB42	1.76	2.38	0.86	2.57	2.5	1
SZRD1	111.47	90.24	108.38	95.78	110.5	89.43
ERI3	52.03	61.56	71.08	56.62	63.66	54.71
AGTRAP	83.87	83.72	90.47	95.59	102.14	74.11
YBX1	326.32	304.64	264.67	358.78	281.44	301.46
PIK3C2B	62.97	51.57	68.13	64.75	61.99	42.64
RASAL2-AS1	0.17	2.02	1.33	0.73	0.9	1.04
LOC100130417	16.43	15.59	19.92	19.83	19	5.72
ZSCAN20	1.5	3.52	3.52	3.11	3.57	2.94
C4BPB	74.47	50.08	68.25	35.02	64.45	72.44
PARP1	213.95	208.27	223.39	229.56	210.79	183.56
MINOS1	215.95	146.61	188.74	175.79	216.47	195.03
ARID4B	25.04	26.04	22.93	25.33	26.66	23.89
LINC01137	4.54	6.28	5.64	10.4	5.19	3.99
UTP11	58.64	84.46	60.72	67.06	66.7	56.26
KRTCAP2	223.91	244.94	212.52	217.11	239.4	203.18
LOC148709	1.04	0.45	3	2.14	2.14	1.44
RLF	15.42	10.79	10.83	14.33	12.87	12.35
CROCCP2	5.89	4.54	11.43	9.96	8.14	7.2
RCC2	129.04	123.2	151.89	144.35	140.55	133.4
ZRANB2-AS1	45.28	38.9	42.1	40.02	46.04	34.4
AKR1A1	53.65	67.01	65.68	66.2	66.12	38.84
HEATR1	43.04	40.76	46.51	45.96	46.48	41.38
TMEM79	8.93	6.54	9.85	9.39	8.09	9.47
SMIM12	67.33	66.18	63.7	61.57	73.88	52.16
F11R	39.31	35.64	38.95	40.47	40.62	24.71
CCNL2	52.9	46.62	39.64	48.64	50.98	26.57
C1orf27	18.57	22.57	22.4	21.41	21.12	23.19
OAZ3	13.29	13.79	19.64	18.44	17.76	14.15
FAM87B	0.41	0.46	0.05	0.01	0.57	0
SWT1	2.88	2.5	2.9	2.76	3.32	1.27
MIIP	18.21	21.48	22.57	21	29.73	17.33
AGRN	133.05	136.47	142.38	158.25	155.69	117.77
YOD1	23.52	18.59	25.89	22.85	21.1	28.72
PRKCZ	13.78	9.44	11.85	10.62	9.07	12.9
IFFO2	1.2	0.38	2.14	1.77	1.14	1.61
DBT	7	8.38	4.16	3.38	8.73	4.4
CACHD1	5.68	7.43	5.64	6.74	4.45	6.22
KIAA0319L	29.59	27.3	23.09	24.82	29.53	21.07
PSRC1	28.03	29.24	28.77	27.52	27.85	29.6
FCMR	1	1.45	0.47	0.05	0.74	3.9
EFCAB14-AS1	24.04	14.73	17.02	15.33	18.89	17.24
TNFRSF1B	1.04	1.47	1.36	1.31	0.81	2.5
MASP2	0.74	0.38	1.14	0.74	0.92	0.13
UFC1	118.23	129.59	156.64	128.39	136.26	161.86
HIST2H2BE	28.25	21.38	21.47	19.28	32.41	25.81
CEP85	29.97	27.85	26.58	31.57	32.66	24.25
AURKAIP1	183.33	241.66	236.02	257.15	243.41	197.79
TMEM59	170.43	163.26	157.95	172.16	188.26	148.63
GGPS1	38.8	34.04	38.5	42.93	36.44	35.88
WDR64	0	0.38	0.28	0	0.18	0.28
EXOSC10	72.01	67.57	77.46	72.44	79.34	53.52
SLC30A10	0.46	0.05	0.05	0.05	0.28	0
MTOR-AS1	15.69	20.27	12.44	17.47	9.76	16.45
HES5	0	1.32	0.05	0.17	0.07	0.49
RCAN3	3.88	7.05	6.48	6.28	5.14	4.4
PYGO2	56.5	54.71	63.7	57.2	66.35	39.54
ZNF281	39.87	39.21	41.54	38.94	42.78	40.75
HIST2H4B	61.5	46.5	59.47	54.93	71.46	51.89
KCNQ4	0.52	0.51	0.65	0.57	1.23	0.28
RSG1	2.88	0.74	2.71	3	2.73	1.71
TSPAN1	11.34	7.48	10.52	7.16	11.5	13.88
LOC100507634	0.52	0.24	0.47	0.05	0.8	0
FAM132A	0.46	1.66	0.65	0.96	0.63	0.64
OCLM	0.31	1.92	1.09	1.47	0.88	0.13
ODF2L	10.01	6.35	6.48	9.74	8.24	6.88
TFB2M	68.93	51.54	71.79	68.81	67.22	65.09
BMP8A	1.2	0.45	0.65	0.66	0.58	1.61
TARS2	72.26	70.74	76.26	76.33	75.62	59.38
FOXD2-AS1	1.47	3.63	0.47	1.2	1.47	1.61
GPATCH4	132.43	121.83	144.02	121.04	138.93	153.85
C1orf101	0.46	0.05	0.28	0.28	0.64	0.13
PBX1	34.12	37.68	38.9	36.06	41.73	26.66
KCNC4	3.38	4.09	4.4	2.14	3.83	4.78
STPG1	3.38	3.81	2.27	3.59	3.14	3.37
LOC148413	20	21.48	24.85	23.28	25.14	12.16
NPL	1.71	0.9	2.37	1.14	2.5	0.33
ASCL5	0.58	0.05	0.47	0.3	0.51	0
SEC22B	67.75	71.23	60.91	73.44	75.82	58.75
PRPF38A	24.45	31.6	25.47	23.76	28.79	25.44
AP4B1	14.52	17.41	18.66	17.05	20.6	15.5
KLHL21	34.77	26.96	30.57	26.39	34.62	26.66
IBA57	3.26	1.66	3.59	2.02	3.38	2.14
ABCA4	0.81	0.81	0.47	0.64	0.64	1.04
ASH1L	35.64	28.38	34.85	36.15	38.01	29.31
LOC101929099	0.46	0.24	1.04	1.04	0.18	0
SPAG17	19.28	25.19	20.04	20.47	22.01	19.43
EVA1B	4.54	2.64	4.77	4.27	3.55	3.16
PRKAA2	10.31	6.59	8.69	6.14	10.21	7.14
SFN	292.87	302.88	411.77	470.51	420.47	224.52
EIF2B3	31.75	34.16	35.19	35.24	34.95	27.35
RUSC1	46.66	46.66	59.07	50.49	55.43	52.07
PPIAL4A	46.97	42.76	41.82	44.47	47.74	33.49
LOC101929147	15.12	11.38	21	16.24	18.33	16.59
FAM189B	41.14	61.46	39.92	48.96	48.98	53.68
C1orf54	0.94	0.64	0.65	0.34	0.4	1.14
RPS6KA1	52.16	48.4	51.16	64.34	55.4	40.81
ARTN	1.14	0.45	0.65	0.64	0.28	0.96
LRRC8C	3.88	1.76	2.14	2.14	3.14	1.47
URB2	31.83	29.5	35	29.16	32.41	32.33
PHF13	15.93	14.66	13.43	17.76	17.02	11.77
LOC102606465	6.12	8.02	3.71	4.95	8.73	6.26
CDC14A	1.86	1.92	0.91	1.25	1.94	2.01
TESK2	8.52	6.95	3.27	7.66	8.47	4.96
GNAI3	102.56	119.73	106.93	105.35	116.33	98.39
FGGY	2.35	4.09	3.71	4.32	2	2.76
NBPF10	4.59	3.15	3.45	4.02	4.1	3.64
FBXO44	9.73	14.89	11.85	13.14	13.06	12.16
NUDT17	2	3.81	2.9	4.4	3.14	2.19
UBXN11	8.81	14.09	15.26	12	14.64	8.15
ADGRL2	1.76	1.57	0.73	1.6	1.21	0.76
RPAP2	13.04	18.51	13.27	12.26	17	12.69
DISP3	0	0.38	0.91	0.28	0.18	0.49
ERI3-IT1	0.17	0.38	0.05	0	0.4	0
GAS5	114.2	79.13	91.37	93.69	97.26	107.14
MAST2	15.93	20.85	23.04	18.14	18.56	20.45
PHLDA3	47.73	31.54	46.66	32.99	34.54	76.75
PDZK1	7.2	3.52	4.07	3.77	3.91	5.57
TLR5	0.46	0.05	0.65	0.21	0.64	0
GFI1	1.57	0.05	0.05	0.41	0.51	0.13
UBQLN4	52.16	51.97	57.62	49.14	58.5	49.93
MAGI3	5.93	7.9	6.84	6.86	8.63	6.26
ACADM	66.38	63.28	63.49	75.29	78.85	49.88
KDM4A	28.54	25.65	25.9	25.47	33.65	24.55
DLSTP1	22.33	23.96	25.05	19	21.47	27.69
DEPDC1	26.57	24.34	19.96	25.24	24.1	18.06
OXCT2P1	0.31	0.3	0.18	0.41	0.13	0.13
GPR157	4.07	5.38	3.71	3.57	3.35	5.31
ICMT	97.26	100.26	79.31	89.45	99.59	77.08
PIK3CD-AS2	2.88	0.64	1.23	3.51	2.5	0.13
CAMTA1	20.95	21.59	19.64	15.04	24.26	19.77
EXTL2	19	31.19	19.04	21.26	22.01	21.32
DUSP10	4.63	5.09	3.27	3.51	3.71	4.96
ZFP69	1.2	2.02	1.48	1.91	2	0
OLFML2B	4.4	2.14	3.27	2	5.26	0.89
C1orf106	0.73	0.38	1.09	0.88	0.4	0.64
ENSA	51	62.22	46.62	51.65	67.95	48.77
LHX4-AS1	3.38	3.93	6.28	4.04	5.95	4.78
AKR7A2P1	10.12	10.9	12.53	10.21	13.78	7.31
APITD1	12.69	22.01	18.5	19	12.54	17.89
TMEM57	7	11.74	11.19	9.97	10.87	6.96
FLVCR1	24.71	20.96	20.21	24.71	22.95	14.31
SNORA44	4.26	3.63	3.27	6.02	5.97	1.04
DSTYK	14.49	16.88	15.16	18.57	12.69	13
SERINC2	41.38	38.9	51	45.35	36.14	57.9
RAP1A	49.14	53.1	65.96	63.12	55.66	40.01
NKAIN1	0.52	0.24	0.65	0.05	0.4	1.44
NBPF7	0	0.63	0.77	0.32	0.73	0
SNORD46	2	4.76	2.9	3.26	3.14	2.31
DAP3	198.34	169.66	189.04	189.57	192.27	160.88
TMEM206	11.07	18.76	17.96	16.51	15.32	18.85
MAB21L3	2.48	3.26	4.16	3.38	4.96	2.5
RORC	2.14	5.19	3.38	7.02	3.21	2.31
LOC729737	0.7	0.05	0.05	0.01	0.8	0.33
HPDL	93.2	93.43	129.04	115.58	121.46	51.28
KMO	50.88	31.04	33.34	45.41	37.69	22.23
HIST3H2BB	1.61	1.31	1.2	2.05	1.28	0.2
CTBS	4.01	6.28	1.64	4.4	3.02	3
STXBP3	42.07	36.02	35.82	34.4	43.43	31.72
SNORD80	59.07	32.95	29.52	40.02	46.09	45.56
PRKACB	19.43	22.95	18.66	21.56	22.05	19.13
2.MSTO2P	15.97	18.22	10.08	18.15	14.66	14.34
GBP1	0.17	0.24	0.05	0	0	0.72
FAM72C	5.14	6.34	5.08	5.47	4.22	6.14
CTH	34.38	19.28	13.99	27.43	19.62	27.52
PLOD1	124.38	99.14	109.54	120.35	118.04	103.95
PSEN2	17.93	13.6	18.78	17.47	15.43	19.46
TMEM201	11.07	10.95	10.66	9.47	12.83	9.16
HIST2H2AB	0.31	0.81	0.47	0.64	0.68	0
ARF1	407.65	429.07	407.65	427.82	404.71	400.55
XKR8	4.26	1.64	2.14	3.13	2	3.9
KTI12	18.09	23.28	17.41	20.82	17.66	18.19
WDR77	71.66	61.19	79.49	67.45	71.74	79.56
HIST2H2BA	2.54	2.89	1	1.03	1.86	2.77
DNAJC6	11.83	14.5	10.31	14.69	10.62	9.35
MTF1	7.43	7.77	6.94	6.48	8.38	6.64
SNORD45A	4.12	2.5	3.52	1.88	3.93	3.56
SFT2D2	23.21	21.31	19.85	25.71	18.5	22.4
ERRFI1	8.93	4.62	5.83	4.04	4.85	8.63
PPCS	34.17	31.47	31.81	33.95	31.84	30.35
MYOM3	0.17	0.64	0.05	0	0.07	1.21
PEX19	36.81	47.28	37.6	40.75	45.13	39.48
PRDX1	1615	1718.75	1442.12	1683.09	1640.24	1315.84
MTF2	18.38	15.85	14.09	19.71	15	10.86
DCAF8	65.19	57.55	60.45	56.04	66.33	64.56
RNASEL	0.17	0.9	2.64	0.41	1.45	1.09
ATF6	18.19	13.12	16.19	15.84	15.52	14.7
ZSWIM5	3.14	2.33	1.93	1.6	3.83	2.67
TRIM45	12.78	8.85	10	18.87	10.25	6.22
FLVCR1-AS1	7.66	9.09	9.14	7.12	10.62	9.21
ETV3L	6.89	8.01	11.07	7.14	9.25	11.19
DESI2	36.16	34.02	38.64	42.84	35	33.88
NBPF3	2.02	2.5	0.47	2.48	2.03	1.15
S100A6	2372.52	2555.21	2301.89	2301.89	2789.9	2301.89
PRDM2	9.97	9.34	12.53	14.22	12.55	7.2
LRRC8B	5.81	3.63	4.57	5.48	5.57	1.66
PDIA3P1	267.59	254.29	252.94	316.84	204.43	283.45
TNFRSF25	0.81	0.05	0.95	0.92	0.92	0.28
CROCCP3	0.92	0.05	0.65	0.82	0.24	0.28
RHD	0.31	0.05	0.18	0.28	0.04	0.13
YTHDF2	90.02	70.04	69.57	88.82	77.02	71.23
UBE2T	117.69	145.71	125.45	141.58	118.07	119.33
RPS6KC1	27.01	30.97	22.02	22.85	28	32.41
LOC100288069	0.81	0.74	1.18	1.03	0.72	0.84
MKNK1-AS1	0.31	0.62	1.23	0.88	1.28	0.33
PINK1-AS	91.02	104.37	94.71	100.54	108.93	69.98
SNORA16A	3.58	6.33	6.07	5.58	4.85	6.38
PHACTR4	28.64	23.45	27.78	26.58	28.57	22.74
BSDC1	33.4	32.14	30.41	32.29	37.37	22.57
SEC16B	0.17	0.24	0.05	0.05	0	0.57
HENMT1	55.23	59.5	58.35	66.45	57.95	42.78
NHLH1	0.88	0.05	2.64	0.64	1.31	0.96
PRMT6	31.62	38.66	33.34	33.58	39	27.82
GBP3	0.31	1.45	0.05	0.3	0.53	1.44
PATJ	12.63	6.02	6.07	7.04	10.34	5.14
PPIEL	2.03	1.81	2.35	0.88	1.83	2.97
RNF207	3.26	4.62	5.33	4.75	6.39	3
IL12RB2	0.31	0.05	0.05	0.17	0.18	0.13
BMP8B	4.26	4.02	3.83	4.97	3.93	3.56
YRDC	26.84	19.64	32.83	23.06	31.62	28.25
PKN2	63.04	52.2	56.07	60.59	60.89	44.99
SPOCD1	0.17	1.32	0.65	1.76	0.4	0.42
ENO1-AS1	1.61	0.74	3.15	3	1.21	0.49
TOE1	37.95	40.7	42.9	45.37	37.53	36.15
WASH7P	2.67	4.71	3.85	2.92	4.56	3.14
METTL13	72.54	77.52	78.24	81.1	81.48	69.16
TRMT13	4.85	5.97	4.16	5.19	6.26	2.59
PLCH2	0	0.24	0.65	0.34	0.28	0.42
SNORD76	39.82	32.95	44.64	38.74	51.97	31.9
NDUFS2	241.38	191.66	223.56	236.19	242.73	193.73
LOC103021295	46.48	41.23	38.1	37.65	39.16	46.27
MRPS15	94.31	112.07	100.78	107.14	102.64	92.29
ALDH4A1	12.18	11.5	13.04	15.43	17.47	6.38
SSX2IP	19.16	16.76	21.12	18.21	21.69	15.52
GBP2	1.44	1.21	3.27	1.6	2	1.83
SF3B4	184.76	178.18	238.66	223.56	202.67	191.14
GCLM	15.64	22.81	14.09	23.19	20.67	11.89
HIST2H2AC	1.45	0.51	2.64	1.04	0.93	3.37
PABPC4	117.24	116.21	110.71	110.5	111.04	126.79
DCST1	1.76	0.05	0.91	0.43	1.14	0.76
PRRX1	4.01	2.64	2.27	2.26	4.96	0.72
HHAT	0.31	1.6	0.57	0.05	0.18	1.76
ZBTB37	4.78	4.85	5.33	6.58	4.66	4.25
PRUNE	25.33	30.35	29.93	29.47	31.15	22.88
BCAR3	25.4	25.05	24.63	22.22	17.23	32.47
LRRC47	43.81	44.47	48.69	53.39	52.34	35.43
C1orf220	2.03	1.04	0.65	1.88	1.04	1.14
CD101	0.58	0.05	0.28	0.05	0.18	0.89
LOC101927164	19.52	11.88	8.93	14.69	12	11.34
RFWD2	30.97	36.82	30.62	31.97	34.85	29.88
KDM4A-AS1	3.26	1.88	1.59	2.35	3.71	1.27
ASH1L-AS1	9.41	2.95	7.72	7.99	6.2	4.4
SMAP2	9.87	9.85	15.4	14.31	10.08	9.07
FNBP1L	20.64	19.99	15.64	19.66	20.22	14.83
TM2D1	28.43	33.14	25.01	30.2	27.52	30.54
SLFNL1	0.73	0.05	0.65	0.3	0.4	0.92
COL24A1	0.17	1.16	0.28	0.05	0.88	0.42
ATAD3A	61.19	46.46	66.66	67.87	65.16	47.12
DUSP12	62.84	59.38	61.22	63.47	55.24	62.89
GLMN	19.83	14.52	12.78	16.07	18.31	14.31
C1orf115	15.5	14.93	10.95	18.87	11.59	8.78
PFN1P2	0.4	0.93	0.28	0	1.31	0
PTPRC	0.17	0.05	0.28	0.05	0	0.57
FBXO28	29.52	22.88	25.05	28.23	28.46	22.47
CENPL	21.47	26.57	22.4	24.5	20.95	23.83
TGFB2-AS1	0.92	1.16	0.57	0.17	1.47	0.76
COL11A1	0.17	0.24	0.05	0.05	0.07	0.42
MORN1	1.61	0.73	2.35	2.5	1.31	0.42
C1orf204	0.67	0.24	0.47	0.34	0.9	0.28
SLC41A1	30.78	30.78	37.45	35.57	32.15	29.6
ATP5F1	325.4	284.83	287.95	305.45	337.3	269.29
RBM8A	85.06	82.45	98.77	84.93	93.78	90.91
MAN1C1	0	0.64	0.28	0.3	0.4	0.33
C1orf226	6.69	3.52	5.64	4.21	5.62	6.71
FBXO42	6.85	5.65	3.83	5.33	6.23	5.31
C1orf131	27.59	24.38	31.33	30.97	23.68	26.97
SRSF4	96.72	89.45	101.1	104.47	101.38	75.84
GPR89A	30.07	22.4	26.54	26.72	23.09	27.7
USP24	29.16	17.47	20.66	21.31	25.47	18.19
NMNAT2	6.52	0.74	3.59	3.98	3.57	4.25
TP73	0.17	0.24	0.47	0.73	0.28	0
SNORD78	16.49	17.24	25.01	21.47	17.31	18.29
RFX5	113.58	117.21	111.81	127.33	119.38	100.4
EDARADD	947.09	922.92	942.69	984.6	1061.54	706.83
ZBTB8OS	13.83	17	8.47	14.76	11.19	11.85
LEPR	3.38	4.4	2.14	4.62	2.9	2.88
LOC100505666	4.12	3.26	6.48	8.93	2.76	3.37
RNPC3	18.6	17.19	22.45	19.71	24.84	15.4
EFCAB2	6.12	6.02	7.12	8.37	6.12	4.07
ATP8B2	20.12	32.9	23.64	32.47	17.4	30.05
SNORD45B	8.38	2.33	2.27	4.4	3.93	3.56
NUDC	192.15	205.21	217.44	241.92	211.93	172.38
LOC653160	1	0.81	0.05	0.81	0.73	0.13
PGD	116.19	147.28	118.19	116.9	143.27	114.3
HCN3	3.71	7.66	3.62	5.83	5.19	3.16
EXOC8	22.57	19.93	16.82	19.93	21	19.28
PPFIA4	0.46	1.14	0.28	0.96	0.28	0.81
VANGL1	16.07	15.3	14.46	12.16	15.59	19.13
SAMD11	65.66	83.02	82.29	97.14	81.28	44.09
CLK2	35.88	40.71	50.02	46.46	47.62	35.4
TMEM69	62.02	44.29	47.78	55.56	56.19	38.34
SNAPIN	89.83	104.62	104.86	115.76	97.88	90.19
LINC01389	0.81	2.14	1.04	3.13	1.21	0.13
UQCRH	434.52	366.08	400.55	425.16	393.88	369.52
TXLNA	58.89	54.85	60.52	62.28	63.21	50.88
CCDC18	13.52	10.14	12.69	10.14	16.09	8.93
LOC101928673	2.73	0.51	3.52	2.35	2.54	2.31
SOX13	23.21	31.65	33	21.89	26.88	36.53
MEF2D	21	20.12	18.66	19.28	20.67	20.21
DCAF6	107.96	94.69	88.32	104.88	107.14	73.01
DIEXF	9.07	5.49	11.52	8.69	10.63	7.69
ZNF697	2.33	5.09	2	2.14	2.67	4.07
TSSK3	4.12	5.69	4.57	5.25	6.85	1.5
TRIM11	31.97	27.78	40.62	31.43	37.5	33.41
GTF2IP20	4.58	4.65	3.67	4.12	4.56	4.38
TRIT1	28.83	20.95	25.33	22.76	30.14	23.72
PTBP2	13.38	11.54	10.31	10.8	11.07	13.99
ZNF669	11.73	14.69	11.19	14.59	11.07	12.64
MRPL37	178.82	164.05	169.78	195.66	177.9	146.09
LOC100996251	0.17	0.38	0.47	0.17	0.74	0
DNM3	1.2	2.54	0.28	1.14	1.31	1.27
RBM34	64.02	64.93	68.32	65.18	59.96	70.63
FAAHP1	1.14	1.6	2.37	1.25	3.93	0.42
LOC101929516	100.59	96.21	89.73	92.23	99.66	96.31
BCL10	10.72	12.96	15.76	13.09	12.9	12.82
PTCH2	0.17	0.58	0.73	0.46	0.68	0.42
KCNJ10	0.46	0.05	0.47	0.05	0.45	0.57
C1orf159	15.44	17.97	14.13	18.87	15.12	12.64
UBE2J2	13.52	23.59	13.19	14.83	20.64	16.45
KIF14	24.79	35.4	24.95	28.51	26.88	31.33
MST1P2	1.09	1.96	0.95	1.57	1.97	0.2
FAM72D	3.11	4.76	2.78	4.32	2.9	3.12
TMEM56-RWDD3	1.44	0.24	1.57	0.5	2.5	0.57
MED18	27.09	26.38	32.25	34.95	28.28	24
NFYC	42.5	32.66	39.44	37.69	43.31	31.81
LHX4	5.97	2.33	8.19	5.85	5.33	4.61
CORT	0.94	0.51	0.86	0.64	1.55	0.28
LSM10	59.91	43.38	51.99	58.38	51.97	47.23
ID3	735.52	904.82	888.62	1034.91	1000.43	556.2
ACTG1P4	252.62	273.38	287.53	259.47	271.95	287.04
THEM5	0.88	0.93	0.05	0.92	0.53	0.28
HEYL	0.81	1.47	0.73	1.88	0.51	0.42
SNORD74	12.63	4.09	9.95	9.33	7.43	8.93
CRYZ	27.87	25.19	24.63	23.04	29.78	24
LOC103091866	2	0.64	0.05	0.64	1.31	0.96
DLEU2L	0.96	0.91	1.44	1.34	0.72	1.16
CEPT1	38.58	38.5	36.06	37.39	40.81	34.19
HSPB7	43.98	62.45	64.96	62.69	77.14	36.4
TAF1A	8.43	11.07	15.59	10.5	12.07	11.77
PGM1	135.02	117.9	103.95	130.4	131.53	99.73
STX12	10.72	9.07	8.81	11.07	9.95	7.14
LINC00623	3.23	1.06	1.2	1.67	1.48	2.6
VAMP3	93.43	83.76	81.94	89.25	98.79	73.78
LYPLA2	54.89	60.08	59.54	59.13	64.11	52.51
PIK3CD	0.73	1.16	0.91	1.6	0.9	0.42
STIL	28.83	34.04	34.22	37.23	33.69	24.83
FBLIM1	1.61	2.02	2.14	1.55	0.8	3.71
LRRC42	57.16	55.57	61.5	62.69	66.26	47.23
NIPAL3	20.74	13.93	21.54	16.43	21.09	17.81
FAM212B	2.73	1.47	2.27	1.64	2.67	2.01
AHDC1	12.9	13.43	7.83	10.97	14.23	9.66
NADK	65.59	57.24	64.75	67.66	66.66	54.78
ZBTB17	14.21	16.07	14.59	17.62	14.93	11.77
NPPA	0.74	0.38	0.86	0.64	0.82	0.57
PGBD2	11.07	10.4	8.62	10.8	11.22	7.66
BCAN	25.68	24.38	27.35	27.78	27.95	20.95
LRRC7	0.17	0.05	0.28	0.05	0.07	0.42
FAAH	1.04	0.38	0.86	2	0.33	0.13
FAM151A	1.57	0.73	0.57	1.64	0.33	1.04
CLCN6	7.52	12.7	9.64	13.04	11.07	6.45
ATPIF1	587	550.58	498.68	597.65	562.08	463.15
SCARNA2	1.64	0.51	0.65	1.47	0.64	0.81
PQLC2	4.45	1.92	4.77	5.14	4.54	1.83
PPIH	33.52	27.94	38.44	33.69	34.03	31.33
CAPZA1	231.69	216.52	210.05	235.68	217.07	208.27
BPNT1	64.8	59.97	58.59	67.24	68.14	46
PDE4DIP	16.19	13.97	17.02	19.97	20.04	8.23
GDAP2	3	4.4	3.95	3.71	3.26	4.25
PARS2	7.52	6.14	8.52	7.25	8.02	6.71
EMBP1	0.7	0.24	0.28	0.44	0.6	0.13
LAMTOR5	215.37	187.47	176.93	179.12	196.88	200.49
CLSPN	30.71	29.76	26.43	32.37	30.39	23.4
GPBP1L1	52.16	56.19	53.5	54.66	62.24	43.59
CCDC24	7.74	6.28	9.14	8.24	6.14	8.51
ITGA10	0.17	0.24	0.05	0.28	0.07	0.13
OPN3	64	42.47	47.93	53.81	55.47	43.33
PHGDH	235.16	357.47	274.95	361.87	307.89	211.2
HORMAD1	4.63	3.63	2.71	2.88	5.14	3.16
ADAR	196.88	208.56	201.18	203.95	215.95	184.45
GPR89B	7.5	3.81	6.94	5.45	7.02	5.49
C1orf56	14.83	27.78	22.57	23.35	24.71	18.09
ZMPSTE24	87.04	97.61	78.83	85.9	90.08	86.28
LYPLAL1	19.52	19.28	22.57	23.83	20.45	16.59
LINC01144	0.58	0.9	0.91	1.14	0.88	0.42
CCBL2	22.79	16.83	18.88	20.45	23.62	15.07
TMEM52	0.17	0.81	0.65	0.17	0	1.57
PEX11B	29.5	18.44	30.09	27.38	28.95	22.57
LOC101928034	1100.33	1061.54	1211.22	1013.17	1330.3	1005.98
TMEM234	3.81	4.09	3.38	3.98	4.26	3.12
CLSTN1	181.25	144.67	165.54	178.15	180.31	129.25
KIFAP3	35.02	27.19	23.83	28.01	34.95	23.94
CSDE1	414.63	422	396.13	420.47	432.58	376.26
PAQR7	3.88	7.66	2.54	6.74	4.45	2.55
LINC00260	0	0.51	0.47	0.28	0.45	0.28
ZNF687	32.33	31.54	33.14	34.85	34.89	27.69
TAF5L	17.13	7.79	9.56	10.52	12.83	10.62
FH	271.32	229.15	250.02	314.32	246.1	183.39
ETV3	14.04	16.76	15.26	13.76	16.3	16.19
NDUFS5	650.07	613.3	706.83	741.69	715.7	524.93
ZNF692	31.04	26.96	37.53	33.52	34.31	27.07
FHAD1	0.64	0.58	0.28	0.88	0.45	0.13
HLX	3.71	1.09	1.57	2.14	2.14	1.96
APH1A	140.76	135.66	140.9	152.21	158.39	104.01
CYB5R1	56.59	55.85	48.85	51.87	58.37	51.57
KAZN	4.54	2.14	4.57	5.8	2.77	2.88
GOLPH3L	28.68	24.95	21.54	24.82	31.72	17.93
TOMM40L	26.98	27.35	35.35	30.12	29.37	30.62
KDM5B	51.79	73.85	64.75	58.5	67.04	65.88
EIF4G3	72.95	80.37	72.07	81.83	81.95	60.5
MTX1	76.64	76.92	82.64	85.57	87.79	63.97
GPN2	28.16	23.04	27.52	30.31	25.59	23.19
SUMO1P3	28.21	58.76	37.82	33.68	46.07	43.68
SMG5	92.76	95.19	95.41	98	103.33	81.25
SPEN	32.76	30.23	36.13	34.31	35.88	28.64
MCOLN2	3.38	2.77	2.14	2.64	3.14	2.55
HES4	5.21	8.64	1.76	6.31	3.14	6.38
ATG4C	8.52	7.52	8.04	8.59	9.57	5.81
ERMAP	9.31	8.5	7.62	10.09	8.97	6.48
YARS	134.36	108.29	143.91	133.18	133.4	121.04
CCSAP	9.47	9.73	8.24	9.85	5.83	11.93
CLCNKB	0.64	1.45	0.28	1.22	0.83	0.28
TP73-AS1	7.52	8.81	4.57	6.58	6.43	7.77
UBE2Q1-AS1	54.26	51.16	54	49.31	51.09	58.75
ADAM15	152.9	110.26	160.1	137.59	159.22	127.94
NASP	57.82	95.95	75.85	79.74	72.84	77.9
CYB561D1	5.45	6.14	3.27	6.24	5.45	3.26
SH3D21	1.09	2	0.73	1.6	1.55	0.64
TTC13	20.38	12.9	18.01	18.38	23.19	9.98
KLHL17	8.59	12.44	11.5	10.66	15.16	6.57
USP21	34.17	40.09	29.93	37.53	35.45	31.04
LOC100133331	2.88	1.88	3.95	3.55	3.96	1.15
MSTO1	17.35	12.53	16.37	18.78	15.84	11.51
PTPN14	49.52	33.88	46.46	49.88	54.03	26.33
SNORA103	9.47	12.81	8.93	9.28	11.28	10.6
SMIM1	0.46	0.73	2.14	0.62	1.88	0.81
LOC105376736	8.24	8.59	14.52	12.9	13.04	5.31
ZNF684	4.4	1.04	3.59	3.13	2.77	3.16
SNORD44	18.5	25.05	27.7	22.5	21.83	26.84
FUCA1	10.66	5.49	4.97	8.04	4.62	8.51
E2F2	16.43	12.38	17.24	18.45	17.02	10.52
FLAD1	51	45.27	55.52	52.31	56.43	43.13
LOC101928163	7	4.09	6.07	8.59	5.66	2.88
SETSIP	175.04	148.53	149.84	138.54	151.13	183.92
XPR1	19.32	15.52	19.23	20.35	14.09	19.64
KIF17	0	0.24	0.28	0.17	0.07	0.28
SFXN3	32.07	30.95	32.45	50.33	48.2	48.38
CYP2C18	0	0.05	0.05	0.5	0.64	0.49
HK1	43.31	33.53	41.62	92.82	76.64	83.36
DNAJC9-AS1	2.33	2.64	2.71	1.35	1.55	1.57
RAB11FIP2	15.09	13.93	13.27	9.69	8.23	8.52
MARVELD1	69.64	85.19	78.14	45.58	44.16	42.85
SIRT1	33.4	30.78	34.81	24.43	22.4	24.09
HNRNPH3	82.23	83.6	82.19	72.71	71.09	75.75
P4HA1	57.04	55.38	50.5	66.32	68.62	67.22
MSRB2	26.47	29.76	31.33	52.2	55.56	44.34
COMMD3	24.26	22.05	21.12	28.76	30.68	32.28
CUTC	29.37	34.18	33.59	42.12	42.35	45.56
NUDT5	149.16	129.28	137.43	169.52	172.12	171.86
UPF2	44.91	44.91	42.19	38.9	36.6	36.53
DKK1	115.76	88.34	100.93	59.61	39.97	49.19
MMS19	41.51	37.69	37.35	46.09	45.67	48.06
PCBD1	54.93	52.17	60.17	70.23	73.09	67.43
LRRC37A6P	1.45	1.45	1.44	0.96	1.08	0.72
PSAP	569.54	569.54	519.56	719.74	711.01	824.18
NDUFB8	185.48	195.22	199.56	229.97	215.1	225.92
C10orf35	11.28	10	9.07	14.76	14.85	13.04
ZNF503	9.07	10.11	10.5	29.69	20.21	21.26
SNCG	150.88	134.85	141.24	201.43	268.8	216.43
BEND3P3	1.34	0.81	1.09	2.26	1.76	2.5
ANAPC16	106.23	121.91	122.8	96.19	87.04	94.09
YME1L1	146.09	145.43	136.61	153.5	157.62	158.22
CASC10	5.52	3.93	6.48	12.64	8.63	12.21
WDR11	22.57	26.32	24.63	20.26	20.22	20.21
PTEN	64.45	46.92	55.6	37.92	34.04	36.07
UNC5B	0.31	0.24	0.86	13.19	7.16	6.14
ADIRF	4.26	4.4	4.4	3.38	1.64	2.31
ARHGAP22	0	0.05	0.05	0.28	0.28	0.13
CDC123	171.73	156.12	167.78	185.09	179.83	188.33
AVPI1	312.94	250.62	319.2	207.19	196.2	226.12
ECHS1	192.03	193.09	187.47	213.95	251.63	226.7
LOC102723703	0.17	0.05	0.05	0.34	0.47	0.72
TRUB1	23.52	22.57	22.14	20.26	16.45	15.52
OPTN	18.88	18.85	23.28	24.7	26.66	28.54
TAF5	6.85	8.09	6.94	4.76	6.12	4.61
JMJD1C	22.57	21.59	18.66	25.19	32.62	31.88
BTAF1	20.21	25.57	23.06	27.19	29.39	29.88
ABLIM1	58.15	51.79	53.12	43.16	42.5	49.14
DLG5	55	39.09	40.45	60.1	62.89	62.46
ZFYVE27	20.47	20.52	20.12	25.41	32.33	37.4
ZNF503-AS2	0.88	0.24	0.28	1.76	3.14	1.57
FAM188A	28.32	30.9	31.81	25.57	17.95	23.78
OGDHL	6.29	5.19	7.72	9.39	10.87	14.52
DHTKD1	51.34	45.12	47.93	38.94	39.31	27.87
CASC2	0.88	0.58	1.04	0.52	0.07	0.13
FRAT2	42.78	40.26	43.31	32.07	36.14	23.62
KIF11	53.33	61.4	57.69	48.19	51.76	49.43
TNKS2	41.73	36.71	38.21	31.78	33.21	35.4
PARG	17.28	16.04	13.96	18.46	18.66	18.77
FAM208B	50.38	49.58	46.9	51.51	57.57	57.66
TMEM254	14.22	16.19	13.52	9.85	11.94	12.41
FAM13C	0	0.24	0.05	1.15	1.47	0.42
ZFAND4	1.23	1.88	1.57	2.88	2.15	2.22
MMRN2	3	3.81	2.9	4.41	6.52	8.02
PCGF5	13.52	11.83	12.9	9.85	9.99	11.77
GOT1	72.07	60.68	75.68	85.12	83.55	102.14
NOLC1	123.91	138.54	128.65	99.87	110.26	120.31
MINPP1	34.01	35.69	41.38	47.16	41.26	47.23
PDCD4	92.45	162.5	113.71	63.12	75.5	44.63
FAM21A	17.16	16.19	17.02	20.45	20.67	17.62
ANK3	2.88	2.21	3.59	7.5	3.91	6.48
PPRC1	36.39	36.82	42.33	33.45	34.02	31.07
FRAT1	3.94	3.93	3.02	3	2.32	1.72
SORCS1	0	0.05	0.05	0.88	0.4	0.28
PPP3CB	21.47	20.95	22.4	20.35	18.21	15.97
SLF2	15.01	14.78	15.16	11.35	14.21	13.04
KAZALD1	13.16	19.28	15.16	19.64	20.47	21.97
CHCHD1	125.04	115.76	120.56	130.66	128.58	144.49
FAM35DP	11.98	9.49	8.58	8.04	6.46	7.28
DIP2C	1.71	1.35	0.86	3.31	1.88	2.35
FAM160B1	8.78	9.09	11.52	5.08	6.26	8.44
PROSER2-AS1	0.81	0.24	1.14	0.05	0.18	0
GOLGA2P6	0	0.05	0.05	0.17	0.9	0.57
FAM35BP	10.52	10	11.39	9.43	8.54	9.86
VCL	155.65	144.16	143.43	131.46	125.62	141.81
SLC35G1	15.93	13.31	13.52	12.44	11.73	12.35
NUTM2B-AS1	4.19	5.14	4.26	6.14	7.13	5.05
ATAD1	158.25	106.19	128.04	96.4	101.19	80.76
LINC01515	1.57	1.09	2	0.81	1.14	0.57
ASAH2	1.89	1.16	1.6	2.58	2.2	1.88
SLK	24.62	31.79	23.9	20.35	19.71	22.26
BAMBI	24.95	14.78	16.6	27.43	33.14	23.83
IKZF5	6.47	7.66	6.71	6.24	2.9	4.78
ZRANB1	18.45	26.66	23.83	17.72	16.33	18.38
SMC3	66.15	100.57	74.7	58.38	59.38	54.1
ZNF488	0.94	0.38	0.05	2.5	1.47	0.92
BBIP1	12.51	19.63	11.96	9.71	9.25	8.81
ANXA11	127.45	130.45	136.97	149.78	149.15	134.07
IPMK	6.38	5.3	5.07	6.96	7.85	6.12
C10orf131	0.74	0.38	0.65	0	0.07	0.49
PLEKHA1	14.35	19	14.29	13.7	10.78	11.73
SHOC2	45.43	49.1	42.39	37.5	43	30.79
SLC29A3	5.83	7.38	5.45	6.68	9.63	9.62
C10orf54	5.07	3	2.9	7.25	6.85	15.83
BMS1P5	1.76	2.57	1.47	1.34	0.72	1.32
ADARB2	22.69	10.97	22.45	13.43	9.47	3
CDK1	97.55	93.75	107.96	87.24	74.82	94.01
ZNF248	3.78	4.62	3.27	4.62	6.23	4.78
CNNM1	9.95	10.62	12.14	13.43	21.12	13.75
2.NPY4R	7.64	15.74	12.83	13.65	23.59	27.6
BMS1	47.91	45.23	48.25	48.14	50.59	49.83
FBXO18	42.5	39.01	41.02	43.98	47.45	42.15
KIAA1279	39.43	36.57	32.78	43.31	40.19	39.04
SAMD8	16.33	14.09	12.53	17	16.64	22.78
NUTM2A-AS1	19.06	10.9	3.71	21.64	21.31	17.81
WAPL	39.5	38.41	41.32	43.16	40.96	47.7
NRP1	0.17	2.02	2.14	4.58	1.76	5.57
GHITM	264.54	213.57	235.16	268.94	259.7	314.81
BUB3	58.37	99.05	68.25	52.4	52.5	50.08
ATOH7	0.52	0.64	1.71	0.34	0	0.28
ZMIZ1	11.66	17.31	10.52	17.62	16.09	23.64
SGMS1-AS1	0.73	2.64	2.9	0.88	0.88	0.57
OBFC1	2.78	3.63	3.95	1.81	2.5	3.12
PGAM1	133.71	112.19	135.38	137.19	148.2	179.65
DDIT4	373	323.77	377.71	488.61	574.85	366.88
UBTD1	5.31	8.64	6.28	9.85	8.81	16.81
DNAJC1	18.57	8.57	12.9	24.02	15.14	29.68
ARHGAP12	17.62	16.71	17.56	12.9	13.5	17.4
CHST3	22.79	17.05	23.78	28.4	27.85	50.26
NSUN6	6.23	8.64	7.52	5.95	6.69	5.14
CALHM3	0.17	0.98	0.65	2.5	0.71	1.76
KIF5B	159.83	182.77	151.45	151.85	143.71	144.49
ZNF37A	10.08	11.47	9.5	8.16	8.47	9.95
PWWP2B	17.28	16.43	13.76	20.82	16.43	24.62
COMMD3-BMI1	26.19	25.45	27.95	29.37	31.62	43.78
VIM-AS1	317.12	441.12	361.27	419.21	459.02	452.88
ENO4	0.64	0.24	0.95	0	0.4	0.13
ENTPD1	3.58	2.54	5.83	1.88	2.97	0.72
LHPP	9.87	12.78	12.65	11.07	7.91	3.9
PPA1	149.14	112.39	125.85	158.06	138.27	188
POLR3A	20.45	20.82	22.28	21.37	23.73	23.45
PFKFB3	14.49	16.64	16.07	18.14	16.19	17.47
EIF3A	153.5	239.02	172.41	146.09	138.13	142.38
ADRB1	0.31	0.24	0.28	0.28	0.4	0.49
FAM21EP	1.35	1.57	2.65	1.03	1.29	1.09
NUTM2D	0.46	0.17	0.05	0	0.04	0
GRID1	0.17	0.64	1.09	0	0.18	0.28
SFR1	5.19	10.26	7.12	3.81	5.52	5.14
ZNF33A	16.28	13.02	14.22	13.35	12.9	10.25
RPEL1	14.98	12.18	11.39	16.19	19.08	13.38
PANK1	14.24	13.76	10	8.37	10.94	10.68
LINC00202-1	0.46	0.24	0.91	0.17	0.28	0.13
MYPN	124.76	135.02	148.06	132.4	114.88	92.41
WAC-AS1	42.42	39.85	43.91	45.36	43.23	44.38
INPP5F	2.5	3.88	2.54	2.33	0.92	2.35
RUFY2	8.52	8.64	9.95	9.77	9.74	11.93
ANKRD16	2.14	3.26	2.14	3.98	2.9	3.16
LINC00959	0.17	0.64	0.65	0.34	0.18	0
MGMT	23.28	44.91	30.78	19	25.8	20.64
MRPS16	98.88	102.14	93.6	90.08	95.97	75.04
TIMM23	109.43	110.07	107.3	112.85	114.3	134.32
EDRF1-AS1	9.56	11.21	9.29	6.24	10.08	7.33
C10orf91	4.26	1.88	2	5.31	6.75	2.88
KIAA1217	6.43	8.44	3.95	3.13	3.38	5.14
BTRC	7.52	8.15	4.97	3.71	6.52	3.71
APBB1IP	10.33	11.54	8.47	10.12	6.12	3.12
ANKRD1	0	0.05	0.28	0.43	1.35	4.25
FLJ37035	0.31	0.38	0.65	0.34	0.28	0
GDI2	217.07	237.54	226.64	204.94	222.45	216.09
SFXN2	4.4	5.69	5.74	4.54	4.62	1.96
SEPT7P9	0.71	0.47	0.75	0.1	0.18	0.68
MCMBP	30.78	51.41	34.85	30.2	29.5	27.03
TMEM236	0.17	0.38	0.28	0.05	0	0.28
LOC102724593	0.96	0.46	0.58	1.34	1.15	0.68
TET1	0.31	0.58	0.28	0.41	0.8	0.66
FBXL15	10.33	16.07	10.83	14.83	14.79	16.64
PLXDC2	1.86	0.05	0.65	1.04	2.25	4.07
OAT	46.03	69.27	55.69	45.77	36.91	51.34
HECTD2	12.41	8.85	9.14	11.38	12.31	12.18
ZNF25	0.46	1.45	1.47	0.57	0.74	0.49
COL17A1	0	0.05	0.05	0.17	0.07	0.57
ENTPD7	5.21	5.83	7.12	5.21	5.21	5.14
RHOBTB1	14.64	15.96	19.04	22.78	23.28	15.97
AGAP4	2.05	1.39	2.64	1.35	1.74	1.16
FUT11	19.16	20.12	20.66	18.78	26.33	26.19
PRDX3	259.91	320.91	259.47	260.76	244.2	239.4
PLCE1	2.5	0.05	1.33	2.26	3.11	2.01
LOC101929234	0	0.05	0.47	0.41	0.63	0.28
KNDC1	0.58	0.24	0.28	0.5	0.47	0.88
C10orf2	30.62	23.96	28.24	27.85	33.21	42.57
GLUD1P3	2.88	0.63	1.45	0	0.73	1.04
STAM-AS1	1.04	1.35	1.33	0.82	1.28	0.28
NSMCE4A	14.35	26.18	16.82	14.38	15.52	10.12
NT5C2	42.98	73.15	44.34	35.72	39.4	41.73
PAOX	0.58	0.98	1.09	0.88	0.18	0.49
NCOA4	154.26	147.37	145.43	149.16	140.76	140
ABI1	26.88	24.44	17.85	26.54	25.19	33.88
IFIT5	7.52	4.4	4.77	4.41	4.62	2.67
NANOS1	0.58	1.45	0.28	0.17	0.45	0.13
KAT6B	12.45	8.02	9.95	11.38	11.83	13.09
ZNF239	6.4	4.09	8.84	5.57	4.45	1.88
DCLRE1A	10.95	14.23	11.34	10.14	11.59	9.85
RRP12	30.09	28.64	28.28	28.78	31.68	36.96
ALDH18A1	79.96	83.82	73.29	76.33	75.68	66.32
NOC3L	29.59	28.38	25.78	21.64	24.82	28.14
IDI1	158.06	201.43	144.52	158.89	141.37	114.38
PSTK	3.88	2	1.33	0.82	2.14	0.42
RTKN2	1.5	2.02	2.14	1.67	1.31	1.71
PLAU	3.58	1.14	3.38	3	5.95	16.73
EIF5AL1	283.82	275.37	304	289.45	308.8	364.82
DLG5-AS1	0.17	0.24	0.28	0.28	0.63	0.28
PI4K2A	29.59	27.14	31.89	31.04	31.45	42.39
ADO	15.04	10.69	16.81	11.59	10.02	12.78
IFIT1	12.16	25.66	11.85	19.64	27.43	72.54
PFKP	84.31	109.43	98.81	115.47	104.12	199.7
ZSWIM8	21.67	16.81	15.76	21.93	23.43	18.45
CCNJ	5.88	6.59	6.71	4.4	6.94	3.56
TBC1D12	3.35	3.12	3.95	3.51	4	4.25
SEPHS1	35.45	28.54	25.96	17.93	28.48	26.19
CCSER2	5.19	6.45	6.84	6.29	8.03	7.03
ABCC2	105.35	129.1	94.95	138.9	124.71	115.26
CRTAC1	1.31	0.05	1.64	4.62	4.54	0.13
ECHDC3	11.5	8.09	12.9	10.69	8.09	3.16
TSPAN14	7.66	8.38	9.02	9.02	11.14	25.33
NHLRC2	6.23	10.9	6.71	4.76	7.14	5.43
PBLD	2.48	3.4	2.14	5.21	2.35	4.07
RASGEF1A	0.31	0.05	1.59	2.69	0.4	2.19
NUTM2A	0.73	0.15	0.05	0.05	0.04	0
TLL2	0.17	0.05	0.05	0.05	0.28	0.28
DNA2	5.93	9.25	8.04	7	6.47	5.65
PDZD7	0.46	1.04	1.28	2.76	0.92	1.44
SAR1A	87.39	78.24	77.06	93.99	89.83	79.62
POLL	9.85	13.79	11.66	8.43	12.39	6.57
NEBL	0.52	0.73	0.91	0.74	0.9	1.44
ATP5C1	234.48	217.07	197.47	229.15	220.85	263.15
PITRM1	25.19	24.88	25.66	28.92	25.66	48.93
PALD1	2.59	0.64	1.28	4.85	2.9	1.27
INPP5A	10.52	13.6	13.57	12.08	15.76	16.06
ZCCHC24	3.71	7.66	4.97	11.9	8.97	4.61
SUPV3L1	54.85	35.57	45.08	49.19	55.74	52.79
SCD	571.77	670.39	553.49	587	553.49	414.63
TSPAN15	5.81	6.71	4.57	6.62	5.81	8.02
ACADSB	5.93	5.09	3.52	4.76	3.79	0.89
ZNF511	35.02	31.21	28.94	34.19	33.65	58.01
C10orf12	3.14	5.02	3.83	3.93	5.05	6.14
LOC101928994	0.31	0.24	1.04	0.17	0.18	0.28
OLAH	1.44	1.35	1.93	0.7	1.7	1.04
CISD1	96.83	88.83	96.72	94.45	99.31	124.92
PPP2R2D	26.84	38.97	31.81	25.9	27.52	30.39
GPAM	4.76	7.01	6.07	6.46	7.79	6.48
CFAP70	0.88	0.73	0.47	0.28	0.07	0.81
ARHGAP21	35.14	32.71	31.51	30.35	28.25	33.73
EXOSC1	49.93	59.88	47.4	51.65	59.22	72.74
XPNPEP1	21.35	35.88	26.33	20.62	22.26	24.65
LZTS2	44.91	52.46	53.5	53.69	56.87	51.54
MPP7	15.12	19	18.45	16.64	20.67	24.47
COX15	41.38	48.19	40.62	44.52	46.62	48.73
GSTO1	94.18	168.45	114.69	90.47	78.01	118.5
UBE2D1	6.62	10.11	6.07	14.04	7.09	10.19
DDX50	28.37	31.13	30.34	27.36	30.2	28.03
CCDC3	3.88	0.64	0.86	1.08	0	0.42
FAM107B	99.73	122.1	86.43	58.24	90.26	101.03
HTRA1	107.01	130.62	104.35	95.62	74.9	118.15
TACC2	1.23	3.81	2.64	3.51	3.45	3.37
C10orf90	0.17	1.14	0.28	0.28	0.07	0.13
STAMBPL1	21.31	17.82	14.21	12.59	12	18.45
GATA3	0.73	0.51	0.05	1.55	1.31	0.13
INA	7.88	14.33	8.09	6.41	7.52	8.69
SLC18A2	5.07	6.02	3.71	3.98	3.93	4.49
REEP3	25.92	24.88	24.23	35.19	31.19	22.12
OLMALINC	20.82	28.54	18.14	34.04	29.31	21.07
AKR1C1	38.41	11.14	21.2	9.21	56.51	86.93
VIM	411.77	562.08	494.33	519.56	563.78	538.94
ZNF485	2.03	2.77	2.71	1.08	2.77	1.83
HSPA14	25.14	18.21	18.09	19.83	24.38	29.38
CUZD1	0	0.93	0.86	1.31	1.04	0.64
C10orf76	6.61	8.15	9.64	6.24	7.6	7.31
CTAGE7P	1.61	0.17	1.48	2.34	3.21	0.66
ACTR1A	46.31	62.45	52.57	58.01	60.84	58.5
BMI1	5.07	2.64	3.95	6.62	2.54	11.02
LDB3	0.17	0.05	0.73	0.62	1.04	0.28
SUFU	6.43	5.25	4.4	6.48	6.02	5.65
CALHM2	3.52	12.9	3.52	1.45	4.45	3.56
BLOC1S2	52.16	56.72	45.12	49.64	57.45	64.27
TRDMT1	1.09	1.14	1.09	1.14	1.04	0.49
PITX3	0.94	0.05	1.23	0.17	0.57	0.28
PDCD11	29.16	36.13	29.88	25.75	29.07	31.5
ZWINT	154.43	198.06	187.64	175.52	163.02	155.97
IFIT3	12.16	28.23	11.9	14.59	24.47	74.71
RBM17	40.32	36.31	32.07	37.82	36.54	48.54
FAM133CP	4.2	4.5	4.08	3.92	4.23	4.14
LINC00842	1.04	1.66	1.6	0.92	1.6	0.76
LOC399815	1.91	1.96	1.2	2.26	1.39	3.43
SFXN4	19.43	19.57	20	11.07	14.69	22.57
TEX36	1	0.64	0.05	1.04	1.09	0.57
DMBT1	0	0.05	0.05	0.05	0.04	0.86
VDAC2	87.39	76.33	82.08	78.26	88.29	110.16
FUOM	9.66	15.52	13.76	12.38	8.9	11.38
HNRNPF	393.88	352.56	415.66	364.5	386.31	341.48
ACBD7	0.17	2	1.28	0.88	3.38	1.96
FAM53B	7.97	9.44	7.66	8.37	7.16	7.52
RBP3	0.17	0.24	0.28	2.26	0.53	0
DHX32	25.89	40.35	21.54	23.45	23.04	24
ZNF37BP	2.83	2.14	2.54	4.16	3.45	1.96
CHUK	26.98	25.35	21.09	26.54	26.52	25.73
MAP3K8	9.87	6.4	6.4	7.25	10.81	9.28
ATE1	15.09	21.12	13.04	13.43	16.3	10.9
SLIT1	0.31	0.24	0.28	0.41	0.18	0.64
ZNF438	2.59	2.64	1.59	3.71	2.67	2.14
OTUD1	10.33	20.82	14.93	23.28	12.98	23.45
ARHGAP19	7.52	9.73	9.95	7.52	9.43	7.14
PDLIM1	81.7	103.75	117.69	102.35	84.79	78.47
NPY4R	7.38	22.74	13.04	13.34	24.7	21.78
TAF3	15.44	11.38	11.74	12.31	14.48	17.93
SKIDA1	0	0.05	1.83	1.88	0.24	2.35
ZNF487	0.58	0.93	0.28	0.64	0.18	0.28
RBP4	0.31	0.05	0.05	0.05	0.18	3.9
SHTN1	33.45	49.31	31.22	36.06	33.83	24.44
LINC00707	1.09	1.04	0.65	2.26	0.07	3.16
PHYHIPL	0	0.58	0.28	0.66	1.88	0
DPYSL4	1.2	0.93	1.36	0.73	0.81	1.31
SEC61A2	8.64	10.95	7.83	8.81	9.76	14.93
ZEB1	13.05	11.88	13.12	12.31	13.14	16.06
ADAM8	1.86	0.24	0.47	1.47	2.35	0.72
PRKCQ-AS1	0.17	0.88	0.65	0.73	0.68	0.92
RPS24	1166.88	1055.25	1122.41	1100.33	1122.41	1515.76
IFIT1B	1.79	4.09	1.77	1.55	3.64	9.37
CCDC6	28.37	37.26	30.53	33.39	38.5	33.21
TFAM	23.93	19.7	20.66	20.21	18.45	21.35
CUL2	47.4	44.57	52.9	52.9	51.09	48.54
SH3PXD2A	64.44	70.97	65.58	66.45	68.42	43.33
FBXW4	12.39	7.9	11.39	7.12	9.9	10.09
PYROXD2	4.01	5.38	2.03	4.32	4.14	6.12
HSD17B7P2	9.23	15.54	8.47	11.07	8.16	7.14
ANXA8L1	13.71	16.51	15.26	17.18	7.52	12.9
ZNF365	0	0.38	0.28	0.17	0.28	0.89
PIK3AP1	0.17	0.05	0.05	0.17	0	0.57
AIFM2	25.5	25.78	16.57	22.76	23.62	34.35
LINC00999	0.17	0.88	0.28	0.46	0.18	0
ALOX5	0.31	0.05	0.05	0	0.18	1.57
MTPAP	34.71	34.04	35.35	31.62	39.51	40.45
ARID5B	27.87	17.93	22.28	30.62	34.71	18
ADAM12	1.61	7.66	3.95	0.74	3.5	3.71
HPS1	12.18	8.38	9.64	8.02	7.99	10.52
VPS26A	69.87	55.63	60.34	59.82	69.27	70.96
GTPBP4	104.51	114.28	106.93	103.92	112.77	131.95
IFIT2	6.85	18.89	8.47	5.52	15.28	49.93
DNMBP-AS1	9.28	4.35	5.83	6.28	3.14	5.57
RPL13AP6	0.58	0.81	1.93	0.7	0.33	1.09
SEMA4G	1.76	2.33	2.76	0.74	1.47	2.88
FAM21C	34.77	26.96	32.01	28.54	32.45	24.84
FAM149B1	5.81	7.77	5.64	5.97	7.88	7.62
SPRN	2.73	4.4	3.12	3.7	3.91	3.9
IDI2	5.48	3.81	9.5	5.97	5.66	1.88
SLC16A9	1.34	4.09	1.64	1.88	1.55	1.47
HACD1	35.88	35.14	30.94	35.19	32.62	42.08
FAM171A1	0	0.05	0.28	0.28	0	0.42
BICC1	14.83	16.02	17	6.52	14.58	18.21
FGFBP3	0.46	2.14	0.47	1.88	0.68	2.31
ERCC6-PGBD3	14.22	11.38	15.16	11.66	12	13.88
FAM204A	12.85	16.2	13.84	11.02	11.94	15.71
USP54	10.14	6.85	8.93	8.73	10.81	9.16
WDR37	12.45	9.44	14.21	10.52	13.14	7
USMG5	126.84	150.53	124.02	134.22	137.01	156.41
DNAJC12	9.39	14.78	8.47	12.14	8.52	24.06
VTI1A	6.07	9.39	9.85	8.43	6.58	7.2
DUSP5	2.88	6.02	3.12	0.76	1.23	5.65
MXI1	13.78	28.79	18.14	17.95	17.62	14.31
HIF1AN	21.26	13.43	17.02	17.97	19.93	19.28
ZDHHC6	30.39	50.8	33.11	32.76	37.29	28.16
RNLS	0.46	0.05	0.05	0.41	0.74	0
FAM175B	15.99	16.66	20.82	12.53	13.06	20.77
FAM35A	25.01	19.63	19.58	19.64	20.82	19.46
CTBP2	17.07	22.84	17.24	20.59	18.26	24.29
COMTD1	32.35	30.66	20.61	31.78	29.88	30.54
NUTM2B	0.41	0.05	0.05	0	0.73	0.34
ANKRD2	5.35	7.13	6.48	8.76	3.91	11.59
BORCS7	6.71	7.19	6.07	7.38	6.12	4.25
ITPRIP	21.79	31.07	21.39	13.52	12.39	32.01
ANXA7	115.91	121.52	105.97	123.14	117	115.04
TUBB8	26.36	21.41	23.16	22.45	26.87	26.15
ANKRD26	6.57	9.57	5.64	7.16	6.71	4.74
2.SYT15	0.46	0.05	0.18	0.01	0.72	0.51
HKDC1	0.17	0.51	0.65	0.41	0.58	0.72
USP6NL	18.31	18.14	11.52	15.52	14.85	12.07
MCM10	25.33	29.78	33.96	27.35	23.47	30.9
EXOC6	13.59	10.81	13.52	13.31	10.83	11.08
GOLGA7B	0.17	0.51	0.05	0	0.53	0.81
AKR1C2	6.68	20.89	6.84	7.25	14.81	31.19
ZDHHC16	50.38	44.82	52.47	46.04	54.72	55.16
DUSP13	0.52	2.71	0.05	2.76	0.64	2.14
PRKG1	0.31	0.24	0.05	0.28	0.07	0
EPC1	16.93	11.83	13.27	10.97	12.55	14.52
SPOCK2	1.61	0.24	1.09	0.74	1.14	2.5
BTBD16	0.74	0.58	1.48	0.92	0.51	0.72
CDH23	0.17	0.05	0.05	0.05	0	0.72
2017-03-05	24.47	15.13	27.52	18.01	21.31	19.64
KLF6	2.27	9.39	3.43	6.41	5.92	7.52
LRRC20	8.78	12.9	11.28	12.31	8.38	8.59
MFSD13A	5.19	10.6	12.78	8.38	6.71	8.59
PPP1R3C	15.59	12.7	13.62	15.64	11.75	19.54
ARL3	25.19	45.38	39.44	42.35	39.25	40.95
AP3M1	64.27	59.5	55.81	71.5	60.69	57.5
R3HCC1L	14.14	13.76	12.9	10.31	16.07	20.64
ARL5B	20.52	10.77	18.31	14.96	14.76	13.75
SVIL	20.24	21.67	12.93	7.46	14.95	22.1
PRPF18	17.43	20.67	19.28	19.28	18.5	23.1
ASB13	17.28	12.16	17.71	16.9	16.09	17.96
LRRC27	5.81	4.85	3.71	4.27	4.96	3.71
LOXL4	0.88	0.51	0.05	0.57	0.18	1.76
SLC25A28	31.54	26.32	29.88	31.83	30.45	28.93
FZD8	0.73	0.24	0.05	0.57	1.29	0
[truncated: 13,331 more rows]

## Sheet: Diff expressed genes
gene	PTEN WT1	PTEN WT2	PTEN WT3	CRISPR-PTEN1	CRISPR-PTEN2	CRISPR-PTEN3
KLHL4	55.4	15.81	34.16	0.92	4.4	2.59
FOLR1	2264.14	2073.65	2596.71	888.62	808.07	1079.72
PSCA	33.2	46.21	37.28	7.19	4.4	21.83
SORBS2	22.69	36.04	16.37	5.57	3.5	10.37
SCARA3	120.21	141.16	139.2	63.57	54.71	54.61
USH1C	49.06	65.84	40.28	23.35	24.9	9.62
ZXDB	83.57	99.82	67.99	35.27	43.52	29.28
CABLES1	37.07	34.66	49.1	21.37	13.55	9.73
ALPPL2	763.48	563.78	727.79	363.34	413.28	263.79
ALPP	1683.09	1146.02	1710	833.2	938.66	563.78
TM4SF1	1406.95	1710	1089.91	702.41	531.19	937.36
TRAM1	188	134.75	167.44	90.08	85.69	64.94
SLC16A6	143.27	114.26	108.38	56.52	38.9	80.66
DKK1	115.76	88.34	100.93	59.61	39.97	49.19
PDE2A	506.42	431.13	436.58	239.4	227.05	253.15
MYLK3	44.85	49.85	42.1	24.43	24.23	11.46
SORBS3	41.93	50.18	47.27	27.14	20.47	14.39
OLFML2A	33	45.96	43.68	24.93	15.09	13.75
CARD16	45.26	51.62	57.5	19.93	33.16	18.64
TFPI	53.71	63.17	43.28	22.23	31.2	22.74
RTN4RL2	27.83	44.64	28.69	12.14	14.52	17.47
PAM	189.76	174.62	146	94.67	77.31	103.75
MBNL3	114.76	118.97	103.41	63.4	80.04	36.07
EREG	17.47	8.02	16.91	3.51	2.5	5.43
ITGB8	17.02	12.16	12.9	1.76	6.47	3.47
HGSNAT	41.78	38.41	33.47	18.88	18.57	16.59
AHRR	89.9	98.26	85.59	57.45	62.98	29.38
JUP	555.04	546.47	566.77	299.99	361.87	317.12
FDFT1	175.65	262.93	195.84	142.84	120.56	101.38
ITPR1	118.23	113.09	95.88	72	45.52	66.35
RBM3	101.12	166.5	154.35	86.18	69.07	87.32
C8orf59	40.52	39.15	45.74	18.19	19.62	26.05
RMDN1	20.9	25.95	19.71	6.91	8.73	13.75
FZD6	52	46.35	45.62	26.51	29.23	21.32
SDC2	47.2	39.78	43.51	23.56	19.4	26.19
MARVELD1	69.64	85.19	78.14	45.58	44.16	42.85
TUB	8.38	12.04	7.47	3.13	1.06	1.71
TGFBR3	37.69	24.95	23.98	15.07	14.93	12.41
LINC00602	79.74	112.31	85.48	53.71	58.87	48.4
KIAA0101	180.12	194.2	175.88	136.02	92.29	102.24
SDCBP	125.57	124.84	99.57	60.51	58.57	89.19
RDH10	85.43	98.92	77.14	56.52	56.98	39.83
CPNE3	36.59	32.07	35.43	16.77	17.66	20.27
LACTB2	47.73	41.23	40.85	21.28	24.29	25.4
DSC2	49.89	43.76	40.15	24.64	25.66	23.35
ASH2L	37.23	35	34.62	20.74	17.47	18.85
RAB2A	48.54	55.71	46.28	29.22	28.16	28.21
LY6K	128.7	113.26	106.19	76.94	74.9	60.45
MANEAL	50.59	44.97	47.2	21.81	31.97	27.52
PLCL2	28.83	17.19	22.02	10.69	12.12	11.07
LYPLA1	42.65	35.03	28.83	19.28	21.55	18.85
PXYLP1	19	19.52	14.02	9.28	9.07	5.93
MSRA	16.19	22.57	15.16	8.93	8.97	7.33
YWHAZ	325.17	278.71	285.83	198.75	198.16	181.81
GLUL	16.69	18.66	14.21	6.02	5.97	10.81
PDLIM5	44.74	40.09	34.5	22.66	18.19	28.79
PTENP1	92.03	64.08	66.69	46.14	45.1	47.62
IMPAD1	31.26	34.66	36.97	17.93	18.89	22.26
FAM179A	9.73	6.74	7.52	1.91	2.35	2.14
TALDO1	319.2	397.78	336.7	245.04	230.1	227.05
LOC389641	9.49	13.97	11.97	3.98	4.4	6.03
TPD52	177.45	178.97	160.88	123.61	109.07	109.43
EIF4EBP1	131.93	150.01	153.93	104.1	95.38	87.38
RNH1	146.09	163.19	158.43	104.28	101.11	103.67
MYLK	14.09	14.83	9.74	7.02	6.07	3.71
ERLIN2	34.04	37.14	28.33	17.85	19	21.59
DECR1	43.52	59.26	53.41	33.69	33.88	29.93
INTS10	87.38	71.74	67.95	49.14	47.52	49.45
ARPIN	14.09	17.6	18.57	10.02	7.04	8.23
ECEL1	162.14	136.97	148.63	98.93	122.84	79.43
TCEAL2	18.13	24.06	24.2	12.71	14.75	9.37
SNAP23	59.69	72.43	59.79	49.05	32.28	42.93
MTFR1	40.96	37.39	32.54	23.79	21.69	22.57
LRP3	10.01	13.79	11.93	6.86	4.81	4.18
NORAD	122.21	127.83	129.43	87.55	98.1	70.1
MRPL15	135.77	118.03	137.19	81.92	88.82	93.07
PSMA1	183.92	188.74	186.24	134.78	133.71	112.73
TMPO	103.45	118.03	111.92	66.87	80.76	76.26
PCSK9	216.43	222.17	216.65	178.97	161.88	108.66
XPO7	68.93	63.58	76.37	46.4	47.93	43.04
PTEN	64.45	46.92	55.6	37.92	34.04	36.07
PLGRKT	20.21	22.66	15.76	12.06	9.87	10.19
RPL7	131.51	120.03	123.2	82.19	85.04	87.27
RPL30	1089.91	1122.41	1146.02	747.08	773.87	833.2
RAD21-AS1	12.31	6.76	10.31	4.85	4.07	2.88
KIAA0196	67.27	56.5	62.69	41.62	40.02	41.02
ESCO2	27.41	28.69	27.43	20.33	13.57	16.2
FBLN7	15.04	14.56	14.52	7.25	10.9	4.25
FNTA	56.57	51.27	50.5	34.44	36.54	32.2
STK3	14.49	20.96	17.02	9.97	7.83	10.52
NSMAF	25.68	19.57	18.88	13.04	12.76	10.81
BAHCC1	4.54	5.25	3.52	0.05	0.64	0
TPP1	186.36	174.29	177.81	126.88	134.4	112.14
CCDC14	39.06	40.47	28.81	21.66	23.78	22.78
WISP2	459.02	452.88	488.61	356.74	360.6	269.08
UBE2V2	97.04	115.89	97.45	68.25	67.87	75.84
CHRAC1	74.85	78.91	86.3	53.52	57.95	50.56
PDLIM2	55.65	67.84	47.4	43.94	35.81	33.14
PCSK6	23.83	14.33	21.54	12.31	10.24	11.26
AGPAT5	33.4	25.16	32.47	18.57	18.8	18.73
TMC5	12.65	12.31	15.59	6.33	8.14	5.72
TCEA1	59.52	71.53	56.51	38.4	42.54	44.03
CCAR2	83.64	80.69	104.43	59.91	64.58	58.5
FAM86B3P	7.16	7.79	10.68	2.14	1.55	6.03
ARMC1	35.71	32.07	28.94	21.13	20.45	19
KIZ	18.21	15.22	15.84	10.84	11.39	4.61
SMIM10	40.09	46.62	44.95	32.37	29.15	24.44
TSG101	133.93	144.85	117.74	99.51	104.88	72.02
CSGALNACT1	36.83	28.28	27.52	17.76	20.35	20
VWA5A	26.09	17.16	21.39	12.9	15.59	9.62
RPS20	634.16	660.68	613.3	430.25	443.41	491.21
MCM4	237.14	227.85	240.34	171.92	186.3	141.81
CREB3L2	52.98	63.02	56.79	40.35	36.15	39.73
MAK16	24.95	26.58	21.47	14.02	13.97	16.38
TUBGCP5	20.95	23.12	25.57	16.07	12.36	13.53
TGS1	30.97	37.26	33.83	18.88	24.38	22.12
TERF1	18.01	19.7	15.4	10.77	11.19	8.07
VDAC3	169.26	172.07	159.7	112.65	125.57	115.47
AVPI1	312.94	250.62	319.2	207.19	196.2	226.12
TSPAN4	72.35	61.9	79.12	44.85	46.48	54.55
GGH	70.04	77.77	73.78	53.14	45.39	53.31
RPS13	962.72	863.32	907.23	610.05	697.09	660.68
WEE1	50.07	51.49	51.99	37.53	34.02	31.19
BBS4	23.52	28.31	24.95	17.43	13.97	15.83
ABCA5	14.77	8.69	12.65	4.54	8.09	5.21
UBR5	37.36	38.9	38.34	23.42	27.14	24.09
MOB2	19.93	18.8	15.84	11.54	9.95	9.74
RNF141	17.13	17	12.69	8.43	9.85	7.47
PABPC3	215.69	182.17	197.31	142.14	135.62	146.61
DYM	28.25	26.04	24.95	17.85	18.09	13.53
TNKS	16.3	16.76	14.35	9.59	9.99	6.74
WFDC21P	67.09	81	72.28	44.92	56.07	51.57
JPH1	13.66	15.07	14.21	8.59	8.63	6.03
TNFAIP3	8.81	4.26	8.93	2.5	1.76	3.71
EMC2	56.12	51.88	53.5	41.09	33.38	35.4
WRN	12.13	11.28	13.78	4.75	7.04	7.33
MRPS28	82.35	81.23	93.6	53.69	60.97	65.44
KIAA1429	36.52	46.62	35.57	29.26	25.71	23.83
FAM92A1	5.95	9.47	6.94	3.16	2	3.16
MTDH	60.86	51.97	60.27	47.07	31.68	39.9
ASAH1	62.27	59.75	55.02	34.71	48.16	39
MRPL23	88.01	97.17	99.4	62.1	63.12	75.59
MEGF6	10.46	7.79	8.19	3.38	4.14	3.99
HR	37.69	32.62	44.39	29.07	23.28	24.19
SPIDR	18.73	23.2	16.37	11.26	12.78	11.02
E2F5	8.64	10.11	7.78	4.09	3.5	4.07
ZNF252P	17.24	17.62	13.57	9.97	8.59	9.28
VWA9	54.52	53.35	53.87	44.16	34.47	32.78
CRISPLD1	3.67	4.85	3.59	0.41	0	0.66
EIF1AX	31.65	38.16	41.6	23.45	24.87	26.1
LOC100287015	5.31	9.93	8.09	3.98	2.25	3.16
GPAA1	151.28	193.96	142.76	117.9	122.22	112.52
TEAD1	189.43	207.45	186.54	139.15	144.96	139.54
NONO	339.09	417.53	389.22	287.95	299.73	253.15
PM20D2	16.41	12.44	13.66	8.92	8.68	6.14
GDAP1	24.71	31.07	22.57	16.88	19.12	14.34
NBN	35.24	39.59	37.53	22.4	26.33	26.97
IRS2	21.92	27.61	26.04	13.76	17.02	17.85
COPB1	192.71	198.06	161.7	131.33	140.64	132.4
PABPC1	342.59	295.68	328.33	241.66	223.39	248.46
MMP24-AS1	23.09	23.92	29.21	15.07	20.82	13.38
DMD	31.26	25.78	27.17	14.22	17.98	23.05
TMEM68	9.47	12.49	8.52	2.91	5.65	6.6
TGIF2	12.12	16.44	14.73	10.66	6.58	7.52
C17orf49	39.45	48.71	44.64	28.42	35.76	27.6
LINC01433	9.28	8.74	5.64	3.59	4.62	1.96
NPEPL1	34.47	37.07	37.88	27.65	26.73	20.12
C12orf57	181.25	165.37	177.31	119.01	123.83	142.57
C11orf58	208.56	195.81	190.09	143.71	140.4	154.56
LRRC58	53.43	60.34	47.07	39.9	41.4	32.01
ELP3	30.78	26.33	27.78	17.62	16.88	21.78
SIRT3	10.54	9.14	9.74	3.31	4.9	6.43
ATP6V1C1	19	18.01	22.28	11.38	12.12	13.65
HAUS6	15.14	14.66	20.2	11.92	10.24	8.02
ARL2	233.4	215.95	253.37	200.49	181.13	140.09
LAPTM4B	320.3	340.12	332	223.83	229.56	286.6
CD81	222.81	197.79	193.81	141.85	135.19	178.31
YTHDF3	62.42	53.14	53.68	36.06	45.03	39.16
PSMD13	100.83	111.63	116.03	81.21	74.78	85.38
PIGY	68.24	69.06	62.64	43.73	47.62	52.72
C8orf33	111.89	134.75	136.26	97.29	96.72	89.07
HMGB2	262.93	289.45	297.71	216.52	250.62	171.26
PRMT3	61.45	45.71	55.43	40.09	39.23	36.96
RAD51AP1	55.83	47.62	44.9	38.51	35.64	31.33
NUCKS1	357.47	396.88	393.16	326.32	312.13	226.43
MOSPD1	68.81	68.34	50.88	46.09	42.59	47.07
TXNRD3NB	13.05	13.93	12.14	8.09	6.23	8.23
THAP1	9.75	12.53	11.85	6.58	4.94	7.26
GPAT4	51.62	43.71	48.79	35.35	31.83	35.4
EPHX2	5.31	6.65	8.09	3.59	2.38	2.14
C3orf17	22.42	29.67	28.04	18.59	19.62	15.71
OSBPL1A	33.64	30.66	35.19	28.79	19.71	20.21
AZIN1	64.35	57.64	57.26	44.23	36.27	49.02
DMTN	10.33	7.01	8.04	4.16	4.5	3.56
GSR	83.38	75.69	63.81	54.16	58.34	50.56
PLTP	16.49	11.38	15.16	8.92	8.97	7.91
LSM14A	52.26	57.72	55.88	40.71	41	38.24
EIF3J-AS1	11.83	10.34	14.77	7	7.99	6.38
DDHD2	20.88	22.95	20.21	14.44	17.47	10.37
FBXL16	26.47	24	25.21	18.38	18.21	14.7
PCM1	39.16	29.71	35.02	24.26	26.5	22.28
DARS	48.9	67.15	58.75	44.03	42.57	41.04
MRS2	30.45	23.04	26.54	16.69	19.28	18.73
PARVA	98.44	90.4	105.01	68.13	79.09	72.14
MPV17L	9.39	7.97	8.62	6.37	4.88	1.96
LMO7	148.99	141.76	117.48	101.38	95.51	111.45
RIC8A	75.37	78	86.93	58.01	54.97	65.71
TCEB1	32.47	27.19	29.52	22.4	18.89	20.91
RHOBTB2	30.19	31.16	33.11	21.37	25.16	19.85
DCAF13	47.73	52.07	43.79	30.79	36.04	37.62
ZNF232	15.09	18.59	14.59	11.07	10.4	9.16
ZNF623	22.48	28.83	23.98	16.64	19.43	15.52
PLPP5	10.66	10.45	8.47	4.75	4.4	7.03
2017-03-01	461.06	459.02	455.8	340.62	403.57	316.84
PROSC	20.45	20.33	15.33	11.83	12.45	12.58
INTS9	17.93	16.93	18.88	12.16	12.55	10.31
TMEM80	15.42	11.73	13.43	8.09	9.76	6.96
UQCRB	452.88	427.82	376.42	307.89	301.46	360.6
RPLP2	1020.13	1000.43	994.22	713.57	735.52	888.62
PTDSS1	163.66	140.59	148.53	105.13	116.54	123.83
FRAT2	42.78	40.26	43.31	32.07	36.14	23.62
BET1L	37.62	34.85	35.74	22.6	27.18	28.04
PIGBOS1	12.08	15.37	13.04	7.69	8.47	8.85
DHTKD1	51.34	45.12	47.93	38.94	39.31	27.87
WWP1	26.76	25.56	21.86	18.29	16.72	16.32
RAB11FIP2	15.09	13.93	13.27	9.69	8.23	8.52
2017-03-02	20.32	17.24	15.84	13.43	9.57	12.18
RAB9A	110.5	106.33	95.97	73.86	85.08	79.23
SIRT1	33.4	30.78	34.81	24.43	22.4	24.09
KIAA0040	3.71	2.95	4.4	0.57	0.47	1.09
FAM91A1	39.82	37.44	34.22	28.28	24.26	28.25
UBE2C	187.62	202.55	201.87	152.47	154.5	150.21
ADCY9	47.51	40.62	42.78	35.35	34.19	26.52
DPY19L4	12.89	13.76	10.31	7.25	6.12	9.09
TOMM20	181.57	156.24	196.45	141.04	139.54	131.66
KLRC3	18.21	19.46	15.69	13.7	13.06	8.59
KLHL42	15.97	11.83	15.71	8.09	8.47	11.08
ZBTB14	17	23.09	19.64	15.42	11.85	13.14
OXR1	22.9	24.57	26.5	18.44	19.28	13.93
CENPV	66.15	58.21	68.66	43.51	47.2	54.55
SNHG21	6.88	4.09	5.19	1.25	2.9	2.14
CHMP4C	12.78	15.07	11.85	9.28	7.14	8.38
KCTD15	25.53	27.14	29.88	21.16	20.78	16.59
RRS1	62.78	62.68	64.25	45.81	49.21	47.81
PTK2	76.25	63.9	66.74	48.47	51.57	56.38
TLK1	27.52	31.83	23.35	20.12	19.45	19.19
RRM1	300.51	307.89	313.37	266.35	252.42	201.01
PIGX	17.76	15.71	17.66	11.39	12.64	9.9
SH3GLB1	11.85	9.97	9.95	6.95	7.66	4.07
ADGRA3	31.54	40.15	33.59	24.62	28.04	24
CASC19	8.35	9.51	9.64	5.92	6.69	2.76
CTTNBP2NL	22.79	26.75	20.61	14.76	16.43	17.85
FAR1	39.43	33.53	36.26	24.6	24.07	31.21
FN3KRP	57.59	53.02	46.31	41.47	39.94	36.14
ESYT2	63.85	57.35	55.83	48.71	48.77	36.02
UBLCP1	45.78	41.87	41.07	31.39	31.25	32.71
PGBD5	11.19	15.43	13.19	8.64	7.04	9.47
UBASH3B	4.4	6.88	3.59	1.88	2.25	1.35
NUP98	129.98	118.35	120.35	94.69	97.05	93.69
DET1	7.69	8.38	7.78	5.33	4.54	2.76
MEX3D	15.85	20.45	21.39	15.28	12.9	11.26
ZFAND1	27.41	23.76	27.35	17.72	17.78	20.47
SUMF1	28.4	25.7	27.03	17.16	23.52	17.4
GNG4	4.01	5.09	2.9	2.14	1.16	0
UQCRBP1	132.55	137.25	122.6	96.55	94.37	114.07
PCMTD1	11.6	12	11.52	7.38	7.91	6.38
CDCA7L	55.16	67.35	51.76	45.28	46	40.81
BET1	39.12	44.37	43.95	31.4	31.33	32.2
AP2A2	35.79	32.45	32.29	24.26	24.71	24.62
HS1BP3	13.56	14.76	14.29	9.74	10.21	7.69
SPTY2D1	27.87	27.43	27.6	18.76	21.55	19.33
DCTN6	54.39	52.4	49.26	38.27	34.67	44.9
GPALPP1	9.56	9.25	6.94	4.9	3.59	5.83
CCDC22	14.69	19.52	19.64	11.35	12.54	12.78
KLHL24	16.49	15.52	12.55	9.02	11.83	8.44
TNFRSF10A	17.02	13.52	13.16	8.81	8.47	11.38
FEM1B	16.07	20.12	19.85	12.9	10.02	15.64
RNF170	6.71	5.62	8.04	3.13	2.77	4.25
MITF	50.88	45.78	44.64	38.62	31.4	36.59
CDC25B	120.03	119.57	134.43	106.59	102.37	83.45
NUDCD1	43.52	47.1	42.19	30.35	34.31	35.27
NSMCE1	53.9	64	53.9	49.14	41.52	40.51
ESD	83.96	87.68	67.07	60.19	63.76	60.69
NSMCE2	51.34	55.69	51.16	42.68	42.66	35
UBXN8	24.12	18.89	20.61	14.24	14.76	15.83
DEK	219.29	227.05	228.94	178	192.85	163.26
TICRR	22.16	26.51	25.15	19.16	15.33	18.56
SLC25A32	36.71	36.16	33.21	27.19	24.75	26.93
CDCA4	49.14	48.15	54.84	44.97	37.07	33.68
CCDC117	40.85	38.25	46.62	31.33	31.78	31.55
SCML2	7.97	11.88	9.95	5.8	7.33	4.78
C8orf76	20.52	23.45	22.66	12.93	15.93	18.56
TCTN1	10.12	12	12.14	6.71	8.82	5.97
PHRF1	31.19	38.33	36.15	29.6	23.35	25.95
CLVS1	15.76	18.5	13.19	10.66	9.53	12.04
FAM188A	28.32	30.9	31.81	25.57	17.95	23.78
ALDH9A1	119.82	117.21	109.43	94.06	98.91	79.78
PRKCH	5.52	6.54	4.16	1.81	2	3.37
MBTD1	12.08	13.93	11.72	7.52	8.59	8.38
PDDC1	26.05	27	28.19	20	18.03	21.47
LPP	16.69	14.78	16.02	10.14	12.26	9.95
GNPDA1	67.94	75.63	62.81	57.33	51	51.89
FRG1BP	2.73	3.93	3.52	0.9	0.88	0.57
KCTD3	109.33	109.19	109.81	94.23	87.72	76.64
TRIQK	9.62	10.69	10.31	6.74	4.78	7.33
ZNF395	6.78	5.97	6.28	2.26	2.31	4.96
DYX1C1	4.4	4.62	5.64	2.26	3.26	0.49
LEPROTL1	30.57	32.62	31.4	20.12	23.83	26.52
RASSF7	27.35	31.83	33.4	20.9	23.57	24.38
PDGFA	4.01	4.26	5.64	2.14	1.14	2.14
ANAPC16	106.23	121.91	122.8	96.19	87.04	94.09
CSTF2	40.45	50.49	46.9	35.35	33.88	36.31
METTL8	5.02	6.74	7.32	3.71	4.12	1.83
DOCK7	9.81	9.69	9.56	5.02	7.16	5.57
ERI1	15.21	11.73	12.69	7.38	9.53	9.41
ARSG	14.32	10.81	12.05	8.09	8.23	8.02
RNMT	40.5	39.59	37.07	28.86	32.62	27.56
LINC00339	22.86	25.98	22.93	18.31	19.5	14.52
TXLNG	30.78	34.85	30.51	25.05	27.6	19.46
MAP2K4P1	8.69	10.34	8.57	6.58	3.79	6.26
THNSL2	3	5.97	4.04	2.02	1.59	1.21
KCTD9	28.64	29.53	32	22.47	20.01	24.83
FGFR1OP	9.07	8.44	7.32	3.2	4.73	6.48
PBK	96.83	83.45	87.75	71.39	74.5	65.58
FAM57A	52.07	49.64	48.62	35.14	35.57	45.4
STAT5A	29.88	31.04	29.88	26.04	24.23	17.66
TTC21B	14.04	14.78	12.9	9.25	11.64	7.26
MFSD14A	65.07	63.57	54.54	45.19	53.22	44.49
ZNF354B	7	6.35	8.19	3.13	3.79	4.9
CDK14	2.59	1.6	2.76	0	0	0
ZNF7	25.07	20.12	23.52	17.85	16.92	15.4
PCNX4	25.32	31.97	25.4	18.19	21.09	22.28
SNUPN	61.32	58.52	61.32	54.85	38.8	47.92
MTAP	23.73	25.65	27.03	17.12	22.28	17.06
TTC28	11.07	9.34	10.9	6.28	6.69	6.85
RAD51D	14.21	18.21	18.57	13.9	11.07	10.86
RBMS2	12.48	13.6	12.31	7.81	9.63	8.15
CCNE2	34.12	39.77	33.26	28.95	28.95	23.62
TAF2	46.36	45.78	47.51	42.24	30.68	35.09
KATNA1	17	15	16.54	11.19	13.78	8.93
C16orf74	10.12	11.88	14.77	8.69	7.38	8.26
PGRMC2	105.61	130.78	114.69	94.97	94.97	90.26
POMK	16.69	19.26	14.66	10.02	13.19	12.41
GTF2E2	45.4	43.16	43.19	32.25	31.54	37.95
CRTC3	96.46	92.23	89.85	81.13	69.57	70.63
ZNF706	38.31	36.07	39.92	28.59	25.47	33.52
IKBKB	18.57	20.12	18.38	14.44	13.97	12.54
DOK7	8.43	9.09	7.52	4.27	3.71	6.88
FOXO1	7.26	7.34	6.94	2.93	3.26	5.83
ITPRIPL2	42.23	36.82	32.66	27.42	28.63	29.5
SWAP70	77.34	86.43	72.76	64.9	58.89	63.58
CLUAP1	6.78	7.57	7.88	5.05	4.07	3.48
AEBP2	42.5	36.14	38.21	32.41	29.78	27.69
HSBP1	41.78	46.5	40.7	31.4	36.91	31.55
VMA21	40.22	42.66	34.02	27	33.65	29.38
PHOSPHO2-KLHL23	14.77	16.32	12.36	11.85	9.39	8.78
EIF3H	510.11	457.38	504.14	408.01	393.16	396.13
SLC7A5	1005.98	1095.18	1069.58	885.12	780.9	920.02
BLOC1S6	45.26	50.62	43.04	39.99	30.45	37.69
FMNL2	15.42	12.31	13.27	8.24	9.47	10.37
ARPP19	81.58	79.81	83.74	71.57	56.2	67.34
FBXO43	4.4	3.12	5.45	1.64	1.64	1.88
LOC100288181	10.66	8.16	9.62	6.47	6.58	4.78
R3HDM2	11.86	15.33	13.76	9.85	9.85	8.38
TM2D2	27.59	24.23	26.25	20.45	16.92	21.12
ENTPD4	15.93	15.52	15.64	12.78	9.99	10.37
TRPM7	52.31	42.84	44.48	40.6	33.65	34.69
AADAT	5.81	7.77	5.64	4.5	2.67	3.16
SLC25A6	226.02	247.59	233.18	186.36	197.79	189.57
PTPN9	21.26	24.71	22.26	17.72	14.21	18.56
TBC1D17	20.32	22.9	20.33	17.28	15.85	13.53
HOOK3	6.43	6.85	6.48	3.81	3.83	3.16
TRIM35	15.36	11.76	12.53	7.63	9.74	9.74
ATP6V1B2	51.54	47.1	47.31	33.45	37.81	43.13
USP1	105.14	96.67	103.19	84.71	90.57	69.64
TATDN3	14.04	17.12	17.24	12.64	12.54	9.16
SKP2	84.97	68.69	77.8	65.35	58.64	60.62
PSKH1	26.74	29.5	30.62	22.57	24.9	18.56
CDC16	46.36	55.85	49.54	37.73	42.81	38.84
NAP1L4	187.87	205.98	196.2	154.35	159.37	166.16
MRPL13	182.29	189.04	169.95	144.52	150.64	144.67
PDE7A	21.26	22.76	24.56	16.43	15.62	19.06
ERICH1	14.39	17.24	17.41	12.54	10.21	12.31
CERS2	212.67	211.2	207.99	147.37	179.12	188.57
IRS1	3.71	6.71	5.45	2.26	2.15	3.37
TRAF5	9.17	9.64	8.47	5.34	6.55	5.31
EID1	255.44	251.63	272.64	218.69	189.04	229.56
PHF20L1	29.16	25.35	26.25	20.12	21.47	19.77
PRKAG1	126.84	119.04	121.02	109.31	104.53	83.66
TUG1	73.42	81.5	78.83	64	65.56	58.09
ZNF777	15.52	13.04	16.31	10.66	10.45	10.68
SNIP1	16.45	19.26	15.03	12.83	11.19	12.64
NUP133	53.52	54.85	51.16	42.2	47.52	36.83
KNTC1	32.43	27.65	27.43	24.74	23.47	18.88
SATB1	7.38	4.95	4.97	3.11	2.67	3.37
DYNC1I1	3.58	1.44	1.28	0.05	0	0
NUP160	204.94	207.91	209.44	163.19	165.7	181.13
CCDC25	17.13	18.89	13.57	12.31	12	11.59
CDAN1	10.95	12.78	13.78	8.76	8.59	8.59
CHURC1-FNTB	18.45	15.81	19.64	12.35	12.31	14.89
EIF3F	181.81	182.94	190.27	152.62	142.96	159.45
CDC42BPB	50.54	61.71	50.88	45.54	40.53	44.06
PAXBP1	18.66	17.95	19.51	13.52	14.09	13.81
PIGF	21.07	21.24	19.57	15.27	17.27	13.66
SNU13	100.88	119.4	110.48	82.4	91.01	95.88
GPATCH2L	7.12	7.48	7.66	4.27	5.02	4.07
GCSH	49.83	48.35	46.02	39.1	43.25	32.3
ANGEL1	14.69	14.39	15.59	10.02	12.78	9.21
TOMM5	230.1	217.44	213.63	180.12	198.34	165.91
SLC12A6	20.52	22.14	23.06	18.01	14.97	16.59
PIGZ	2.9	4.76	3	1.57	1.47	0.76
SAV1	30.53	23.37	29.37	21.53	21.64	21
RBMXL1	18.73	21.47	17.24	15.01	15.66	12.03
MIPOL1	5.19	2.64	3.95	1.45	1.72	1.57
CLMP	45.12	50.99	49.69	41.62	40.85	33.73
RALY-AS1	1.86	3.26	4.26	1.25	0.47	1.04
LOC254896	3	4.5	4.27	2.26	1.63	0.86
WHSC1L1	19.23	17.62	14.13	13.14	12.39	11.85
MPRIP	27	22.4	27.03	18.01	19.62	20.95
EIF3E	404.71	371.91	391.45	295.1	325.17	346.87
SRSF6	71.66	73.47	68.53	55.83	64.47	52.5
PRKCI	47.93	46.94	48.96	42.34	38.78	33.58
BRCA1	33.72	40.85	35.57	30.12	26.1	30.54
ZKSCAN4	2.88	4.3	4.77	2.14	1.09	1.73
LCMT2	32.76	33.88	29.4	27.52	20.95	26.57
RNF139	59.6	53.66	56.17	38.9	47.93	49.43
ZEB2	11.9	14.37	10.44	8.24	9.5	7.88
BBS2	36.07	31.89	32.33	29.07	24.88	24.71
GIGYF1	22.86	27	25.4	20.9	20.6	16.43
ATAD2	125.45	132.15	124.16	105.61	111.62	97.02
MFHAS1	11.07	9.85	9.85	6.86	7.25	6.71
PPIL1	96.31	104.79	105.74	84.64	91.97	75.12
SIL1	52.69	60.79	53.26	40.99	47.88	45.69
PLIN2	29.02	31.75	29.4	25.9	24.77	19.86
CENPN	50.21	58.57	51.33	41.02	47.93	40.1
POLR2K	46	46	47.2	36.85	33.59	41.14
NEIL2	6.14	5.49	7.32	3.26	4.14	3.56
HMMR	50.76	56.93	49.31	41.02	42.64	42.85
MBTPS2	38.66	43	42.54	33.85	34.15	31.07
TRUB1	23.52	22.57	22.14	20.26	16.45	15.52
RNF217	8.52	6.25	7.78	4.73	4.73	4.54
MCPH1	7.97	9.9	9.07	7.02	5.52	5.14
COG8	37.38	35.14	42.54	29.53	32.88	29.07
EGLN1	51.7	46.1	42.23	37.62	35.31	39.51
FBXO4	22.26	23.2	22.84	20.12	16.92	15.33
ABHD17C	12.95	14.43	14.09	9.08	8.79	12.03
BNIP2	24.57	21.12	24.82	18.19	16.66	19.42
CD151	284.83	283.82	283.45	219.75	231.98	257.85
ARIH1	40.09	37.59	36.71	32.93	28.52	29.69
2.SIK1	55.57	53.49	58.76	47.87	48.35	39.78
CGGBP1	31.88	32.76	30.09	27.52	23.64	23.51
SLC25A24	70.38	63.81	63.22	55	59.26	46.66
PRDX4	258.74	279.95	260.13	219.15	245.3	201.43
TULP3	28.23	24	25.15	22.12	18.78	19.26
SMARCC1	116.88	113.09	120.07	92.96	109.29	86.88
TXNRD3	5.81	7.66	6.48	3.59	4.26	4.14
G3BP1	190.91	183.12	179.83	155.69	162.02	143.12
INAFM2	14.35	13.43	12.31	11.19	9.74	8.02
RIBC1	2.48	3.81	2.71	0.96	1.45	0.42
SNRPE	200.07	216.81	187.87	163.26	173.66	167.44
MIB1	20.74	22.28	21.31	17.97	17.14	14.34
TRMT12	26.88	24.23	22.57	20.45	20.47	16.43
WDHD1	21.84	18.44	21.09	15.95	16.43	14.7
NIPA1	23.64	23.12	27.21	19.23	17.66	20.82
ZNF318	13.97	13.04	13.04	10.4	10.34	8.38
MTUS1	30.84	31.65	31.22	21.26	26.44	26.84
JRK	15.97	16.02	16.82	13.12	13.43	10.12
XYLB	5.52	3.81	4.77	2.33	2.67	2.31
METTL12	4.12	2.77	5.19	1.6	2.25	1.76
LRRC57	22.26	25.65	23.62	19.52	16.3	20.12
VIT	1.09	2.95	2.71	0.3	0.68	0.13
SLC9B2	6.88	6.85	6.48	4.04	4.07	4.4
ADARB1	28.39	29.07	26.5	25.95	20.12	20.45
SPRTN	21	19.83	16.81	13.71	16.24	14.34
POP1	26.54	21.81	23.64	17.48	18.88	20.12
MSL3P1	18.41	18.2	18.32	16.29	14.15	11.59
SLC25A13	59.06	55.43	58.75	48.4	47.74	46.27
GPLD1	4.63	4.4	4.4	2.35	2.54	1.96
MRPL17	280.95	310.75	304.91	235.85	250.79	270.4
TMEM41B	33.72	34.71	34.62	27.14	24.29	31.62
PRPS1L1	26.37	27.27	31.33	20.2	23.44	24.12
TMEM143	8.09	8.02	8.02	6.37	5.26	4.4
MKS1	10.95	13.93	12.9	9.85	8.32	9.47
TTI2	19.43	18.01	19.51	12.44	14.37	17.17
MORC3	10.16	9.69	9.85	6.52	7.47	6.83
COMMD10	23.65	23.76	27.6	20.52	19.23	19.66
PAIP2	189.76	165.7	180.52	156.7	143.38	152.07
RAB3GAP2	36.52	33.73	33.34	28.92	27.14	27.82
UBP1	85.19	85.57	83.7	66.35	75.01	71.41
ABLIM1	58.15	51.79	53.12	43.16	42.5	49.14
CDK4	278.71	260.16	280.95	225.53	223.56	246.44
EIF4B	256.07	230.1	246.73	196.2	219.29	205.98
CBY1	12.59	13.66	15.16	11.73	9.47	9.81
MISP	92.25	90.13	93.91	78.45	78.62	74.71
2.LOC102724428	86.08	84.62	89.39	74.7	74.02	69.27
RCBTB1	7.43	9.25	6.71	5.85	5.43	4.39
HAS2-AS1	6.29	6.45	4.4	3	3.21	4.14
HBP1	53.97	58.23	54.78	47.53	46.73	44.49
IPO9-AS1	56.45	58.08	55.4	43.16	50.02	48.16
ST13	38.71	33.65	36.58	30.57	32.25	26.33
GUCD1	66.69	65.65	70.24	57.95	59.5	52.29
CTNNA1	422	376.42	381.48	319.51	346.87	343.12
USP47	71.32	64.07	69.29	53.4	55.31	63
CNTD1	24.71	27.43	28.49	23.69	19.43	21.97
ARFIP2	147.84	161.84	148.25	130.78	137.52	121.33
TMX3	25.57	23.28	23.62	17.48	21.23	19.43
TBX2	3.26	2.21	1.93	0.41	0.33	1.44
ILK	149.76	162.29	155.35	134.07	138.54	125.75
PRPS1	152.21	176.37	165.91	139.31	144.02	138.58
COPS7A	69.64	66.14	65.35	58.09	53.5	57.57
ABL2	31.83	33.26	36.15	28.92	25.14	29.07
ADH5	98.81	114.58	107.45	95.7	90.59	86.28
AMIGO1	8.81	6.54	8.19	5.02	5.35	5.81
TMEM70	41.62	41.19	41.89	32.29	33.25	37.95
POGK	72.71	80.69	73.97	66.35	65.16	60.59
RNF38	11.19	9.57	9.35	7.38	8.47	6.03
ATP23	5.57	7.38	7.47	4.14	4.78	4.61
CTR9	55.81	60.28	57	46.4	45.71	53.23
RPL8	2789.9	3011.48	3011.48	2596.71	2596.71	2412.91
TTC7A	27.41	25.85	29.52	23.5	24	20
MTURN	6.14	6.07	5.57	3.71	4.23	3.37
SMG9	26.64	26.44	26.66	21.41	24.62	18.88
ZDHHC4	52.9	55.57	50.29	46	43.04	44.23
PITPNB	67	66.35	65.79	55.59	60.14	52.5
ZCCHC7	17.28	17.62	21.26	15.43	14.85	14.31
CPSF2	66.2	74.66	67.02	60.62	61.09	54.23
EVC	4.21	5.49	4.04	2.26	2.67	2.94
C5orf30	21.59	19.12	17.16	16.12	15.76	14.24
APH1B	7.26	8.52	8.62	6.97	5.21	4.96
LINC01473	1.86	1.76	1.47	0.17	0.24	0
ADIRF	4.26	4.4	4.4	3.38	1.64	2.31
ERCC8	7.16	6.25	6.48	4.27	5.62	3.37
XIAP	20.38	18.76	20.95	16.43	17.02	14.7
ZC2HC1A	2.88	3.63	3.38	2	1.04	1.57
NECTIN3	11.56	12.31	10.9	7.31	9.39	9.5
DNAAF5	51.79	53.52	48.37	46.43	39.78	43.23
CACYBP	159	158.28	161.16	129.93	146.61	134.95
TMEM254	14.22	16.19	13.52	9.85	11.94	12.41
BRSK2	3.88	3.38	2.71	1.33	1.88	1.5
YIPF4	42.23	40.09	42.59	34.17	37.61	32.75
SNX18	6.02	8.02	7.64	4.76	5.52	4.61
TMTC4	8.02	10.26	10.44	6.74	7.79	6.48
KIAA1143	11.34	9.25	8.93	7.63	7.37	6.71
EML5	2.35	4.26	3.12	1.31	2	1.21
ANKRD33B	2.88	2.33	3.15	0.62	1.14	1.57
KLF17	2.14	1.56	3.01	0.73	1.04	0.13
KLRC4	3.38	3.14	3.71	1.2	2.67	1.09
TTLL1	3.88	4.95	3.27	2.88	2.25	1.47
GNL2	68.26	62.22	66.33	54.22	61.58	51.44
PPM1N	2.5	3.81	3.52	1.6	1.6	1.44
ZNF207	211.93	193.66	195.66	165.91	184.91	168.23
PACS2	7.97	6.45	9.14	4.97	5.66	5.97
SLCO3A1	15.59	17.16	13.62	11.85	12	12.64
ST7	41.62	38.44	37.96	29.93	36.32	32.66
MAP4K3	14.27	12.81	10.83	9.25	9.95	9.95
CXorf56	32.33	35	34.16	27.83	25.4	31.33
CWF19L2	17	16.19	16.43	12.08	14.3	13.04
TPT1	907.23	878.59	808.07	780.9	766.31	711.01
SLC15A4	22.01	20.25	21.26	18.88	15.71	17
TRAPPC2L	10.8	10.5	8.69	7.66	7.02	7.66
LINC00648	1.2	2.33	1.64	0.52	0.18	0
SP2-AS1	3.88	2.88	3.38	2.14	2.03	0.92
ZNF174	7.74	10.26	8.84	7.04	6.83	5.83
SEH1L	71.5	75.15	76.5	67.85	65.56	57.95
WDR11	22.57	26.32	24.63	20.26	20.22	20.21
CRLF3	22.26	21.38	20.95	16.55	17.95	18.38
UPF2	44.91	44.91	42.19	38.9	36.6	36.53
SCAPER	9.06	8.85	8.24	7.63	5.95	5.65
TAF5	6.85	8.09	6.94	4.76	6.12	4.61
VPREB3	2	2.5	1.23	0.5	0.9	0
GOLGA8B	17.28	16.07	16.37	13.76	12.45	13.88
FAM126B	4.63	4.26	4.16	3	3.38	1.47
RNF122	2.73	2.71	2.5	0.74	1.7	0.96
EIF4ENIF1	17.07	17.41	16.02	15.09	13.43	12.35
TARDBP	155.56	158.06	150.88	139.54	133.53	132.31
CKMT2-AS1	3.71	3.12	3.12	1.35	1.88	1.96
MDM4	12.18	11.07	11.2	9.02	9.39	8.38
KLRG1	2.48	2.71	3.38	1.25	1.6	1.14
PDZD11	68.71	73.93	68.79	58.5	58.62	65.88
TADA1	24.85	26.75	25.53	22.76	21.81	20
SNW1	99.02	86.88	88.83	77.44	79.66	82.07
MED31	32.23	32.07	32.38	27.81	27.28	26.97
SLC6A17	1.57	1.57	1.71	0	0.07	0.76
B4GALT2	62.19	65.12	61.71	50.63	56.59	56.56
NKAPP1	2.14	1.04	2.03	0.52	0.53	0.13
TBC1D31	15.97	16.59	13.96	13.31	12.54	11.93
VPS13B	6.78	7.14	7.32	4.76	5.33	5.31
KIF11	53.33	61.4	57.69	48.19	51.76	49.43
ZNF337-AS1	2.59	2.77	2.78	2.16	1.09	0.57
LHX9	1.86	0.9	1.93	0.66	0	0.13
DNAJA1	239.72	247.04	237.81	200.02	225.37	214.38
2017-09-01	2.33	1.44	2.5	0.43	0.73	1.04
AGL	20	20.21	20.12	18.88	15.76	15.59
SETDB1	34.85	30.02	30.94	26.51	27.14	28.14
FAM133B	4.54	5.09	5.45	3.59	3.59	2.88
GAREM1	4.07	3.38	4.57	2.5	2.54	2.31
TNKS2	41.73	36.71	38.21	31.78	33.21	35.4
LINC00116	36.83	39.78	37.28	34.78	33.45	29.74
TYMS	195.03	210.87	199.36	177.45	170.56	187.08
SUCLA2	41.53	42.4	44.57	34.1	36.76	40.21
SPATA5	3.58	4.26	4.4	1.88	2.35	3.37
NRF1	11.9	10.81	11.07	9.28	8.68	8.85
ZNF146	76.09	69.76	70.24	61.27	67.97	59.96
KAT5	36.59	33.66	32.07	30.68	28.43	28.79
ZNF507	19.43	17.19	18.09	15.38	16.19	13.97
GGACT	2.33	1.72	2.5	0.73	1.45	0.42
TPD52L2	137.94	141.41	138.81	115.34	123.91	130.57
HMBOX1	7.66	7.88	7.78	5.52	7.16	4.9
WDR61	102.64	97.07	93.71	88.99	82.64	87.1
LINC-PINT	7.9	6.83	6.48	5.83	4.96	4.96
GANC	4.99	4.26	4.4	3.26	2.03	3.71
ZFYVE26	13.97	13.31	11.38	10.94	10.69	9.74
ATG2B	8.16	8.85	9.5	7.38	6.43	6.71
ZNF500	8.43	8.04	10.12	7	6.28	7.33
RBM39	146.42	150.09	141.7	131.21	135.85	121.75
THUMPD1	22.26	21.72	21.47	17.43	19.5	18.45
STARD7-AS1	5.14	5	4.26	3.81	2.97	2.94
ZNF674	2.33	3.12	2.76	0.96	1.76	1.47
PIGM	15.93	16.59	16.19	14.85	13.82	11.77
DVL2	56.4	60.52	56.58	52.5	51.15	48.68
VCPIP1	10.46	11.07	9.29	7.2	8.23	9.09
SNORD141A	203.46	199.56	186.36	171.24	176.93	177.16
LOC100506314	2.21	1.72	0.86	0.41	0.51	0.28
UGDH-AS1	1.57	1.45	2.03	0	0.88	0.57
HNRNPH3	82.23	83.6	82.19	72.71	71.09	75.75
CXorf23	3.26	2.77	3.71	2.14	1.59	1.96
ADNP-AS1	2.59	1.66	2.27	0.88	1.04	0.88
TTC30B	3.88	5.15	3.83	2.7	3.14	2.67
KBTBD6	17.19	15.01	16.69	14.65	13.68	12.56
MTHFD2L	3.26	2.35	2.5	1.45	1.04	1.76
TLCD1	60.39	60.52	60.45	51.37	55.83	52.79
CLASP2	19.52	19	21.86	16.07	17.62	17.59
ALDH7A1	74.16	80.32	72.4	65.25	67.1	68.74
OTUD7B	19.16	19.28	20.9	17.4	17.77	15.22
NFAT5	20.82	20.74	20.21	17.72	18.09	16.81
C17orf75	23.73	25.23	23.49	20	22.78	19.46
RFC3	51.34	54.61	51.09	47.23	44.5	46.7
PDPR	17.7	18.76	18.66	16.18	15.52	15.07
PCGF5	13.52	11.83	12.9	9.85	9.99	11.77
TMEM97	115.34	126.63	121.02	109.07	107.78	107.91
NEIL3	15.52	15.71	13.88	11.88	12.12	13.81
CHEK2P2	3.52	4.2	4.27	3.07	2.52	2.35
NEK2	64.37	61.01	62.64	56.52	55.81	54.76
PGAP3	7.52	6.76	6.71	5.45	5.88	4.78
ASTE1	8.85	9.01	7.32	6.47	7	6.48
PELI2	0.94	1.6	1.36	0	0.45	0.28
PDE5A	2.03	2.35	1.88	1.04	1.35	0.49
USP13	21.92	22.53	23.06	18.92	20.95	18.56
ZNF416	3.38	2.54	2.35	1.6	1.64	1.47
LOC101928069	0.81	1.88	1.04	0.21	0.4	0
PHF20	52.07	54.64	51.33	45.71	50.02	44.99
CASP5	1.44	1.35	0.86	0.28	0.28	0
WASL	39.9	38.74	36.66	35.85	34.34	31.81
DUXAP10	8.87	8.24	8.19	5.8	7.13	7.33
LINC00265	2.15	1.6	2.01	0.3	1.45	0.76
PPP1R15A	20.88	22.23	22.23	18.59	19	19.13
ST3GAL6	0.81	1.14	1.93	0.34	0	0.49
TBC1D15	38.16	39.44	38.85	34.25	36.97	32.07
AMOTL2	68.81	65.48	67.22	60.87	57.83	62.28
AGO4	3	2.5	3.52	1.45	2.03	2.09
TMEM144	4.95	4.76	5.64	3	4.28	4.07
CDC37L1	12.93	11.43	12.53	10.66	10.25	10.12
DOCK8	4.63	3.81	4.04	2.26	3.5	3
LAMTOR3	20.22	21.12	22.39	17.94	19.23	18.44
SLC30A7	8.69	7.48	8.32	6.47	7.04	6.26
TP53	94.44	98.76	92.45	85.04	88.63	84.71
SUGT1P1	5.12	4.69	4.77	4.27	3	3.47
CECR7	2.14	2.64	2.54	1.09	1.55	1.47
RFPL1S	1.51	1.21	1.14	0.44	0.45	0.06
DNAJC9-AS1	2.33	2.64	2.71	1.35	1.55	1.57
EFCAB11	2.73	2.35	2.5	1.76	1.83	0.81
BCDIN3D-AS1	2.27	1.88	1.47	0.82	0.47	1.35
LOC101927497	0.92	0.81	1.45	0	0	0.42
C1orf53	16.56	16.07	16.6	13.38	14	15.28
VPS29	116.35	109.33	110.88	101.9	106.13	98.23
ARHGEF11	22.64	23.04	21.75	19.12	20.22	20.04
PDK1	7.26	8.26	7.32	5.57	6.62	6.31
LRRIQ3	1.04	1.88	1.09	0.17	0.4	0.66
FOXD3	1.45	0.73	1.36	0.64	0.18	0
C7orf13	0.88	1.64	0.86	0.5	0.18	0
ATAD5	13.62	12.14	13.52	11.5	11.52	10.69
SAYSD1	2.14	2.02	3	1.55	1.59	1.04
PCBP2	691.65	679.85	697.09	627.84	645.77	627.84
KIAA2026	9.31	8.23	9.5	7.66	7.33	7.52
LINC00526	1.14	1.09	1.64	0.57	0.63	0
FANCL	29.59	30.48	28.85	27.94	25.9	25.73
SH2D5	1.45	1.21	1.88	0.82	0.68	0.33
SLC10A5	1.09	0.98	0.86	0.17	0.18	0
LINC01085	0.73	1.6	1.14	0.05	0.4	0.42
UBE2Z	87.18	88.59	92.07	79.82	82.29	83.18
C22orf23	2.59	2.77	3.12	2.14	2.15	1.31
2.OR2A20P	0.96	1.25	0.91	0.17	0.28	0.2
PELI3	4.99	5.02	4.16	3.83	3.5	3.56
ARID3B	2.59	2.88	1.93	1.76	1.47	1.47
OXA1L	172.89	163.04	170.21	159.64	158.28	150.01
ZNF555	2.35	2.14	1.88	0.88	1.59	1.31
RNF144B	1.76	2.02	1.57	1.21	0.88	0.76
AMT	1.76	1.64	0.91	0.81	0.45	0.64
PHC3	11.07	11.64	12.31	10.66	9.87	9.95
ZNF300	12.75	12.09	11.99	10.62	11.02	10.57
VPS33A	32.25	34.31	31.69	29.37	29.15	30.9
CRIPAK	1.27	1.77	1.88	1.1	0.93	0.5
HOXD8	1.34	1.51	0.95	0.64	0.45	0.42
IL7	0.73	1.21	1.33	0.57	0.33	0.13
KIAA1107	0.58	1.31	0.86	0.17	0.07	0.33
RACGAP1	139.54	131.9	141.7	127.65	130.78	126.88
ZBTB42	2.21	2	1.93	1.81	1.04	1.04
ZBTB21	9.28	9.93	10.31	8.16	9.07	8.69
GCSAM	0.92	1.16	1.16	0.5	0.24	0.49
GJA3	1.2	1.16	1.28	0.7	0.28	0.64
GSAP	0.88	0.51	0.65	0.05	0	0.13
RPS3	1379.92	1424.82	1456.15	1315.84	1367	1330.3
LRPAP1	131.66	133.33	129.04	120.82	120.56	128.39
NOTUM	2.73	3.52	3.12	2.64	2.18	2.31
FAM227B	1.71	1.35	1.48	1.15	0.8	0.64
NAT9	18.31	18.14	18.66	17.02	16.43	16.94
HRAT92	1.2	0.81	0.95	0.34	0.53	0.28
CASC2	0.88	0.58	1.04	0.52	0.07	0.13
EGFEM1P	0.73	0.81	0.91	0.34	0.07	0.28
CFAP69	0.73	0.88	0.91	0.17	0.18	0.42
3.ULK4P1	0.69	0.74	0.58	0.23	0.03	0.06
IFNLR1	1.31	1.88	1.88	0.88	1.21	1.14
HLA-F-AS1	0.58	0.81	1.04	0.05	0.4	0.28
PITX2	0.92	0.9	0.65	0.05	0.45	0.28
CNPPD1	12.13	13.04	12.55	11.92	11.5	10.81
ARMC8	9.06	10.21	9.85	8.69	8.82	8.63
MIA3	20.32	20.67	20.66	19.12	18.29	19.64
GUSBP4	0.96	0.79	1.2	0.44	0.35	0.51
LINC01356	1.57	1.32	1.48	0.82	1.04	0.88
LRRC37A6P	1.45	1.45	1.44	0.96	1.08	0.72
UBAP1L	0.88	0.58	0.86	0.28	0.45	0.13
EDNRA	0.58	0.64	1.04	0.28	0.28	0.28
FRMD6-AS1	0.58	0.74	0.47	0.05	0.07	0.28
TEX14	0.58	0.73	0.47	0.28	0	0.13
ARL4C	0.52	0.45	0.86	0.05	0.28	0.13
ST7-OT4	0.88	1.14	0.65	0.57	0.28	0.42
MKLN1-AS	5.62	5.49	5.3	4.73	4.59	5.14
EXOC3L1	0.58	0.64	0.47	0.05	0.18	0.13
ARHGEF35	7.77	8.02	8.36	6.96	7.5	7.47
OR2A4	0.92	0.76	0.77	0.56	0.37	0.2
HMCN1	0.46	0.64	0.65	0	0.07	0.42
ABCF2	100.74	100.38	101.1	96.81	95.41	96.83
CNTNAP3B	0.83	0.46	0.58	0.22	0.36	0.06
ZNF521	0.17	0.51	0.47	0.05	0	0
PRICKLE2-AS1	0.31	0.38	0.47	0	0.07	0
LENG8-AS1	1.31	1.04	1.28	0.92	0.63	0.92
B4GALNT3	0.46	0.38	0.28	0	0.07	0
VILL	0.46	0.38	0.28	0	0.07	0
TPTEP1	0.82	0.51	0.47	0.17	0.28	0.28
MAPK14	49.69	49.52	49.14	47.38	47.12	47.88
SLC47A2	0.31	0.51	0.28	0	0.07	0
NLRC3	0.31	0.38	0.47	0	0	0.13
NAALADL2	0.58	0.51	0.47	0.17	0.07	0.28
MMP23B	0.58	0.46	0.77	0.32	0.25	0.2
DEF6	0.64	0.45	0.57	0.05	0.28	0.33
NYNRIN	0.17	0.38	0.47	0.05	0.07	0
SYNE4	0.46	0.24	0.28	0.05	0.07	0
ZNF658B	0.58	0.46	0.65	0.32	0.37	0.13
LRRC56	1.04	0.88	1.14	0.73	0.81	0.64
C9orf84	0.58	0.73	0.65	0.3	0.53	0.28
NECAB1	0.31	0.38	0.28	0.17	0	0
KCNK2	0.31	0.38	0.28	0	0.07	0.13
SPDYE6	0.84	0.79	0.8	0.44	0.73	0.52
ZNF252P-AS1	0.4	0.51	0.47	0.17	0.28	0.28
STKLD1	0.31	0.24	0.28	0.05	0.18	0
SNORD116-15	0.42	0.46	0.38	0.22	0.24	0.21
GLIPR1L2	0.17	0.38	0.28	0.05	0.07	0.13
GOLGA8R	0.26	0.16	0.18	0.12	0.03	0.07
CTRB2	0.08	0.05	0.05	0.28	0.13	0.28
ELMO1	0	0.05	0.05	0.28	0.28	0.13
KRT4	0	0.05	0.05	0.28	0.28	0.13
ARHGAP22	0	0.05	0.05	0.28	0.28	0.13
SSPO	0	0.05	0.05	0.28	0.18	0.28
ABCA17P	0	0.05	0.05	0.28	0.18	0.28
KIAA1549L	0	0.05	0.05	0.28	0.18	0.28
LOC105379477	0.09	0.05	0.05	0.22	0.35	0.34
FAM159A	0.31	0.38	0.28	0.73	0.63	0.42
LOC440434	23.42	23.72	23.72	24.15	24.38	25.23
HOXD13	0.17	0.24	0.05	0.5	0.33	0.57
LOC105369781	0.17	0.05	0.05	0.66	0.28	0.42
LINC01011	0.46	0.05	0.28	0.62	0.73	0.57
EPHA5	0	0.24	0.05	0.46	0.53	0.42
FLRT1	0	0.05	0.28	0.5	0.4	0.57
UNC5CL	0	0.24	0.05	0.62	0.53	0.28
PCDHB16	0.17	0.05	0.05	0.62	0.51	0.28
LOC400043	0.17	0.05	0.05	0.46	0.53	0.42
LOC100130172	0.46	0.05	0.28	0.64	0.74	0.57
HOXB-AS1	0	0.05	0.28	0.46	0.4	0.64
CCR1	0.17	0.05	0.05	0.62	0.4	0.42
C6orf99	0.46	0.64	0.65	1.14	0.88	0.96
CKMT2	0.17	0.05	0.05	0.34	0.57	0.57
TRPV3	0.17	0.05	0.05	0.52	0.4	0.57
DCAF4L1	0	0.24	0.05	0.5	0.45	0.57
EXTL1	0	0.24	0.05	0.62	0.28	0.64
LOC102723703	0.17	0.05	0.05	0.34	0.47	0.72
CCDC69	0.4	0.38	0.47	0.9	1.04	0.64
RPS11	990.93	1013.17	1013.17	1050.99	1040.1	1061.54
CERS4	1.04	0.73	0.86	1.6	1.35	1.14
SEMA3G	0.52	0.38	0.28	0.9	0.68	1.04
BNC2	0.46	0.38	0.28	0.88	0.96	0.72
ADRBK2	0.58	0.24	0.28	1.04	0.8	0.76
MEST	28.83	28.75	28.56	29.69	30.78	31.33
POT1-AS1	0	0.05	0.05	0.57	0.33	0.72
WASH3P	4.06	4	4.4	4.93	4.9	4.78
CYP2C18	0	0.05	0.05	0.5	0.64	0.49
NCKAP5	0	0.05	0.05	0.62	0.47	0.57
TCAP	0	0.05	0.05	0.62	0.4	0.64
TMEM63C	0	0.05	0.05	0.5	0.4	0.76
TMEM106A	0	0.05	0.05	0.46	0.4	0.81
RASSF1-AS1	1.71	1.77	2.03	2.35	2.35	2.67
CCDC144CP	0	0.05	0.05	0.64	0.28	0.76
PPP2R5C	31.04	31.6	29.6	32.99	32.53	33.25
NSA2	97.17	100.93	96.79	103.67	105.8	102.81
RPS14	1027.74	1020.13	1061.54	1107.25	1069.58	1107.25
ANKRD49	14.04	15.22	14.13	15.66	15.93	15.97
CCT8	247.04	250.79	248.78	267.09	263.15	260.76
UBA52	601.21	634.16	630.1	658.31	660.68	655.43
KCNH3	0.58	0.51	0.28	1.25	1.04	0.89
ARAP3	1.88	2	1.93	2.76	2.77	2.35
GREB1	0.88	0.51	1.09	1.45	1.47	1.47
WNK4	0.88	0.51	0.91	1.76	1.31	1.16
CTDNEP1	95.13	98.72	99.73	103.57	102.56	107.18
PRPF39	16.69	16.59	17.1	17.48	19.28	18.59
KCNE5	0.31	0.05	0.05	0.46	0.8	1.04
CCDC130	13.31	12.38	12.26	14.61	13.62	13.97
PILRA	0.17	0.51	0.05	1.14	0.88	0.72
FOXD1	0.17	0.05	0.05	1.04	0.53	0.72
SCG5	0.64	0.38	0.28	1.55	0.8	1.04
ADORA2A	0.17	0.73	0.57	0.88	1.23	1.47
TOR3A	65.71	65.19	63.7	67.41	70.01	72.33
SLC2A1-AS1	0.31	0.24	0.28	1.04	0.68	1.21
LIMD2	0.31	0.38	0.73	1.2	0.9	1.5
DNAH10	0	0.24	0.05	0.96	0.81	0.64
CLDN3	0.31	0.24	0.28	1.04	0.68	1.27
ZNF767P	4.12	4.62	3.95	5.65	5.26	4.78
INPPL1	233.18	224.85	222.81	247.04	246.58	238.2
SNX13	10.31	9.93	8.93	10.81	11.59	11.02
ZMAT2	119.88	118.5	117.24	122.1	131.21	130.26
FOXL1	0.46	0.9	0.91	1.6	1.21	1.83
SMCO4	23.93	24	25.33	26.66	26.5	27.69
ZFAND4	1.23	1.88	1.57	2.88	2.15	2.22
EIF4H	192.85	192.15	192.85	211.34	198.06	214.51
EGF	0.31	0.51	0.86	1.08	1.59	1.44
NPIPB3	3.25	2.55	3	3.9	4.32	3.6
PRKD2	6.61	7.24	8.02	8.97	8.38	8.63
PAFAH1B2	42.98	44.25	44.23	49.1	47.61	47.62
LRFN1	4.54	4.09	3.95	5.8	4.62	5.57
PDSS2	10.4	9.97	11.07	12.44	11.5	12.45
EP400NL	1.25	0.93	0.86	2.02	1.55	2.14
ANKRD54	19.16	18.89	18.14	20.35	20.6	22.28
PXMP2	31.93	31.33	31.18	35.35	34.85	34.47
SNX24	9.31	9.76	10.9	11.64	11.38	11.89
2.C21orf33	24.26	24.19	25.2	26.13	27.28	28.85
ESAM	3.79	3.15	3.12	4.94	4.22	4.25
ALKBH4	13.66	14.09	14.73	16.2	15.33	17.04
TRNP1	2.59	2.33	2.9	3.93	3	4.07
B3GNT5	0	0.38	0.28	0.74	0.9	1.61
PAK6	0.58	0.64	0.28	1.47	1.04	1.66
ZNF276	10.12	11.28	10	12.93	12.31	11.38
HSP90B2P	169.78	170.03	171.46	189.95	175.84	192.03
NDEL1	44.47	44.64	46	50.59	50.4	48.38
DLEU2	3.71	2.71	3.12	4.76	4.14	4.07
PPP1R16A	24	25.19	24.38	26.84	28.64	27.14
SMG6	10.9	11.64	12.53	12.69	14	14.09
MGP	0.88	0.05	0.47	1.31	1.59	1.27
RSRC1	29.59	27.52	26.94	30.08	32.76	31.33
UQCR10	242.29	231.9	240.66	247.74	264.95	268.27
IL1R1	0.31	0.51	0.47	1.35	1.64	1.09
YME1L1	146.09	145.43	136.61	153.5	157.62	158.22
KIAA1324L	5.97	6.14	6.38	8.23	7.5	7.14
NDUFS8	212.28	222.81	216.43	233.1	249.26	230.83
FAM13C	0	0.24	0.05	1.15	1.47	0.42
KLRF2	0.31	0.05	0.05	1.14	0.63	1.44
VEZT	45.52	43.14	42.1	47.62	47.4	50.56
COA6	89.07	86.57	87.58	102.13	93.99	94.31
ABHD16A	13.94	13.93	15.43	16.51	16.33	17.31
C16orf13	48.39	51.09	48.35	56.27	55.35	52.9
EPG5	5.02	4.62	4.97	6.48	6.39	5.97
COG2	31.7	30.48	29.59	36.51	33.47	33.41
PSMA3	154.97	165.77	151.85	171.52	174.41	174.71
GNG5	170.12	170.88	171.92	182.41	197.93	184.6
ZNF613	0.88	0.38	1.59	1.88	2	2.14
CYP4F11	0	0.38	0.05	1.04	1.45	0.89
PRR7	5.95	6.67	5.83	7.56	7.37	8.23
P4HB	566.77	571.77	539.69	645.77	589.04	610.05
CIAO1	53.52	53.87	57.35	60.16	62.69	61
BEND3P3	1.34	0.81	1.09	2.26	1.76	2.5
MYL6	1286.24	1379.92	1261.82	1456.15	1456.15	1406.95
ZNF865	8.93	7.88	9.14	11.38	10.34	9.81
PLXNB3	1.34	1.35	2	3.13	2.67	2.35
SLC25A5	615.77	585.42	610.05	660.68	655.43	679.85
SNORD23	4.78	3.81	5.19	6.71	5.64	5.83
RGP1	22.69	22.84	24.12	28.64	25.19	25.9
IRAK2	2.78	2.5	3.21	3.38	4.62	4.4
RGL1	0.81	0.73	0.05	2	1.47	1.35
LYG1	1.04	1.14	0.95	2.14	2.5	1.88
LRG1	0	0.24	0.05	0.62	1.21	1.57
NSFP1	35.83	33.77	34.02	38.53	40.2	38.62
RIPK4	0.31	0.24	0.28	1.45	0.8	1.76
SSC5D	0	0.24	0.05	0.64	1.47	1.31
SARS	43.73	41.79	43.51	46.5	46.93	52.07
SPATA13	2.02	1.16	2.37	2.9	3.21	3.16
NOTCH2	76.31	67.22	69.94	76.84	81.18	81
PPP2R4	151.28	142.34	150.21	160.02	159.54	174.07
KLF10	30.19	28.23	30.94	32.19	35.02	34.71
ATP6V0A4	0.64	1.16	1.28	2.64	2	1.96
TCEB2	364.82	373.41	378.89	431.13	400.55	407.65
CDK13	17.72	18.89	19.51	22.5	20.67	22.16
CERK	20.52	20.9	20.66	25.14	21.64	25.19
CABP4	1.04	0.38	1.14	1.76	2.5	1.83
ZNF714	4.12	4.26	3.12	5.02	5.33	5.65
ZCCHC6	10.44	10.14	10.81	11.39	13.66	13.04
YWHAE	747.08	780.9	785.62	808.07	857.12	904.82
PTPN3	6.33	4.76	6.07	7.38	7.47	7.47
CDC123	171.73	156.12	167.78	185.09	179.83	188.33
NDUFAB1	160.06	169.52	158.06	178.31	175.65	190.43
NOTCH3	0.31	0.05	0.28	1.76	0.64	1.61
SENP5	19.12	21.59	19.52	24.93	23.52	21.78
PARG	17.28	16.04	13.96	18.46	18.66	18.77
MIRLET7DHG	1.64	1.51	1.88	2.54	2.86	3.56
FAM208B	50.38	49.58	46.9	51.51	57.57	57.66
ZNF530	0.64	0.05	0.91	1.88	1.45	1.83
KIAA0100	137.09	136.85	139.48	150.64	149.78	163
ACTR3	187.62	182.41	193.96	207.31	211.48	212.28
SPON2	0.88	0.64	0.28	2.26	2	1.14
METTL23	23.65	25.88	25.15	31.33	27.41	27.82
RPSA	1515.76	1526.8	1503.18	1710	1615	1740.9
MAP3K9	3.78	3.63	4.97	5.43	6.47	5.31
PTGDS	0	0.05	0.05	0.96	1.14	1.44
SDHAP2	30	27.51	30.06	33.85	32.54	34.62
ENOX2	8.43	8.64	7.32	9.57	11.28	9.81
HM13	119.94	112.45	114.88	137.25	123.67	130.03
SLC25A1	159.7	150.81	143.12	165.08	165.51	179.18
LSG1	53.81	52.63	56.93	57.45	63.08	65.35
HIRA	29.59	29.67	33.21	33.77	35.24	37.81
TUBB4B	780.9	808.07	833.2	878.59	868.71	962.72
LOC90768	0.88	1.04	1.57	3	1.88	2.55
PGM2	20.32	19.43	20.12	21.81	22.78	25.9
GRWD1	44.09	47.52	45.62	48.54	53	55.54
LNX2	5.21	4.4	4.57	6.91	5.52	7
RNF41	18.45	16.38	17.76	20.47	21	21
CEACAM19	1.71	1.6	2.35	3.13	3.93	2.88
C3orf58	9.39	10.11	9.27	11.73	11.59	12.54
CYB561A3	70.52	62.14	66.81	71.93	76.82	78.47
LINC00346	0.81	1.16	0.91	2.14	2.5	2.22
TMCO3	48.98	48.56	51.16	60.1	53.81	56.46
MROH6	2.02	1.23	1.88	3.26	3.59	2.55
GRB7	3.88	2.64	3.38	4.85	4.59	5.31
PDCL	34.85	32.93	32.94	39.57	36.81	40.33
DYRK3	17.16	16.19	14.77	19.64	18.09	19.96
IFI35	32.47	28.49	27.9	34.85	35.27	33.31
BCORL1	4.4	4.62	4.53	6.24	6.39	6.26
MOV10	37.54	39.4	37.94	44.64	46.28	41.73
SLC45A3	2.33	1.51	1.33	3.13	2.77	3.59
ALX4	0.17	0.58	0.28	1.76	0.9	2.19
ATP6AP1	169.66	158.22	161.5	173.74	187.12	192.71
DLG1-AS1	0.31	0.05	0.05	0.66	1.55	1.96
DNAJB14	8.24	9.39	7.16	10.37	10.95	10.25
MAPKAP1	53.52	55.91	60.45	64.47	66.19	63.97
IPO13	15.44	13.76	13.78	16.19	18.21	17.62
PEX16	8.93	9.85	9.07	11.07	11.64	12.35
NDUFA4	355.41	326.32	363.34	387.29	389.22	402.68
PNRC1	75.29	72.54	72.88	79.82	86.29	85.9
ANKRD34A	3	3.52	3.27	4.76	4.73	5.31
CSNK2B	241.66	255.44	251.47	282.64	274.45	289.72
SLC39A7	203.6	206.83	193.09	231.31	229.84	222.31
NFKBIB	11.51	12.44	13.96	15.97	15.59	14.93
PPM1K	1.31	1.64	1.28	3.26	2.14	3.16
PFN1	1798.68	1770.93	1928.66	2073.65	2073.65	2053.2
MRPL20	134.36	133.46	128.79	144.79	158.54	147.5
DMRTA1	0.94	1.09	0.73	3.13	1.45	2.35
ZNF319	5.31	3.93	3.52	5.95	6.43	5.83
REXO2	91.01	102.11	100.09	106.38	110.9	117.21
TMED4	118.04	103.41	106.38	126.09	123.03	124.73
CNIH1	97.34	87.95	92.76	103.19	101.38	113.23
SEC16A	66.15	63.47	62.28	71.5	72.65	76.41
NR1I3	13.43	13.04	13.66	15.52	18.42	15.28
TRIM39	8.43	7.01	6.62	9.39	10.21	9.21
IGFLR1	4.26	4.26	4.97	5.57	6.94	6.64
MYPOP	4.45	5.69	3.52	6.83	6.5	6.03
FAM110D	0.4	0.64	0.65	2.64	1.45	1.76
NPB	0.46	1.35	0.47	2	1.76	2.76
ZG16B	1.77	1.95	1.64	4.21	3.14	2.67
CDKAL1	8.93	10	7.32	11.96	10.9	10.81
LIN7B	2	2.38	2.14	3.83	3.26	4.25
FBRSL1	13.12	14.66	13.52	17.12	16.45	17.17
AP2S1	155.93	174.07	174.07	192.63	183.33	199.04
FUCA2	133.05	125.3	118.45	137.35	147.32	147
ZFPM1	1.45	1.16	1.47	2.76	2.67	3.26
CISD3	26.09	30.02	27.03	34.54	32.28	31.69
TMEM208	55.86	63.58	63.1	73.97	67.04	70.42
TMEM120A	13.52	12.9	13.04	15.64	15.62	17.66
FBXL18	10.9	10.97	10.31	13.31	14.41	12.93
LMAN2	114.27	99.6	116.33	124.23	129	126.09
PPP2R5A	34.4	32.47	33.34	37.07	41.26	39.64
E2F6	4.12	6.25	5.45	6.86	7.47	7.74
LENG9	9.95	7.66	7.12	11.08	10.81	10.31
SEC61G	179.24	181.85	168.16	213.63	194.52	197.47
ASIC3	2.73	2.88	3.9	4.85	5.81	4.25
OAZ1	931.08	1027.74	1005.98	1122.41	1182.64	1069.58
DDX1	118.83	128.12	115.21	129.57	144.35	142.09
CLPB	29.07	34.14	34.85	38.24	39.78	37.69
UQCRC1	275.37	235.68	266.35	289.72	292.77	306.36
HIST1H4J	3.23	2.38	2.35	4.69	4.41	4.15
SLC3A1	24.62	22.95	23.43	29.87	27.69	27.52
RTN4R	9.17	9.93	9.43	11.26	12.98	12.45
SPDYA	1.04	0.24	0.28	1.45	2.5	2.01
TRPV1	4.99	6.07	4.4	6.28	7.79	7.74
HES2	1.35	0.24	1.14	2.33	1.88	3.12
SBF2-AS1	8.09	7.66	5.45	9.47	9.53	9.41
TAF11	61.21	63.81	62.32	72.28	73.75	71.93
PWWP2A	4.76	4.76	4.46	6.62	7.14	6.48
SLC10A3	47.52	43.82	45.88	51.18	51.21	58.75
NAA15	42.85	36.39	38.41	46.17	43.47	49.19
CARKD	23.21	23.96	24.06	26.75	27.83	31.19
PTTG2	7.78	8.41	9.35	11.34	11.08	11.15
LBX2-AS1	0.58	0.93	1.45	3.26	1.97	2.5
POLH	10.8	8.85	10.31	12.48	12.78	13.38
CHD8	37.81	36.97	40.93	47.07	44.99	44.76
RAB1A	83.38	87.32	77.26	102.64	90.16	95.62
ARL6IP4	136.61	126.48	126.84	154.26	141.51	155.35
KIAA1671	16.93	14.78	17.62	18.44	21.01	21.47
RAI1	23.21	19.52	20.95	26.19	24.93	26.25
MFSD14B	63.66	53.71	55.35	68.48	64.94	69
CNTRL	5.81	5.49	5.97	7.52	8.24	8.44
C12orf10	83.04	83.6	94.44	100.77	96.79	106.21
RNF10	84.23	85.9	79.12	97	95.13	98.39
KIF3C	2.65	2.64	3.15	5.52	3.71	4.9
MTG2	22.28	18.66	23.43	25.41	25.16	27.82
LAPTM4A	230.59	261.71	232.06	275.37	269.08	292.03
SNAPC2	8.43	9.39	8.62	13.26	10.31	11.26
NDUFB8	185.48	195.22	199.56	229.97	215.1	225.92
CCDC142	6.37	7.01	5.95	8.81	9.66	8.23
GTF2F1	98.77	99.26	97	120.27	117.74	105.97
PIP5K1C	19.54	19.16	17.84	22.79	21.86	24.95
FAM135A	2.73	3	2.71	4.4	4.14	5.72
ZNF668	12.16	12.2	13.96	14.59	15.87	18.21
SPEG	0.64	0.9	0.73	3.26	2.14	1.76
DAG1	267.92	284.27	254.97	302.13	321.21	310.75
ECE1	98.52	93.62	103.64	110.6	110.07	125.03
DMXL1	9.14	8.38	8.47	10.52	11.64	12.41
PSMD9	75.43	71.69	87.09	89.57	94.31	90.84
FAM219A	5.14	4.62	5.97	6.95	8.14	7.66
GPS2	82.63	82.35	92.94	98.52	96.62	107
PI4KA	22.26	20.6	20.95	28.83	24.95	24.44
RAB1B	157.32	148.93	166.75	178.77	188.4	183.37
CTBP1-AS	35.57	36.82	41.07	45.58	42.47	47.62
RUNDC1	25.78	24.71	23.62	30.19	31.4	28.76
NEDD8-MDP1	216.52	214.51	198.09	252.94	248.46	230.59
BAZ2A	41.01	43.76	47.88	50.49	52.85	54.76
PSMB3	389.22	411.77	414.63	445.52	468.86	496.23
PCNX2	3.88	3.26	3.27	5.02	6.58	5.14
HDAC2	108.26	106.47	105.61	121.95	122.9	130.66
HTRA3	1.31	0.88	1.93	3	3.5	3
PPWD1	24.93	28.79	26.54	29.93	34.71	33.09
MMS19	41.51	37.69	37.35	46.09	45.67	48.06
YDJC	41.57	43.64	48.4	52.2	55.69	51.76
KIAA2013	41.74	36.22	34.34	44.24	46.57	44.26
GDPD1	2.02	1.04	0.86	2.76	3.59	3
IMMP2L	11.6	8.64	11.28	13.14	14.93	13.31
TM7SF2	1.57	2.5	3	4.62	3.26	5.14
ZNF503-AS2	0.88	0.24	0.28	1.76	3.14	1.57
MAP3K11	30.35	26.78	30.57	33	37.38	36.34
ZC3HAV1	30.69	32.07	27.03	34.5	34.85	39.83
CEP72	23.09	25.57	28.19	30.76	31.33	32.07
MON1A	8.04	7.77	9.64	9.69	12.45	12.31
G3BP2	110.26	103.45	101.26	118.19	126.4	126.4
RGMB	6.95	4.62	6.07	7.66	9.5	8.23
FAM162A	123.54	115.51	114.3	134.43	143.91	137.39
CCDC9	8.38	8.64	7.64	11.13	12.03	10.4
PIGG	17.02	14.23	16.69	18.44	22.14	20.08
SLC9A1	7.5	8.38	10.9	12.38	11.85	11.85
AASDH	3.14	3.63	3	5.81	5.52	4.96
BRPF3	17.53	15.19	15.94	20.45	18.45	22.74
G6PC3	147.37	146.42	153.85	168.56	173.74	184.16
C17orf62	17.69	22.05	21.34	24.01	27.03	25.07
EIF4G1	464.51	424.43	455.8	520.87	534.71	516.22
HES7	6.12	6.14	6.62	9.28	10.12	7.56
ULK3	28.83	27.3	26.66	36.4	34.02	31.07
PRPF40B	6.17	5.19	5.07	7.73	9.28	7.12
NTAN1	11.41	11.19	12.2	13.58	14.75	17.25
ZKSCAN5	12.41	14.39	12.05	16.93	15.32	18.09
GRAMD4	4.21	3.63	2.35	5.14	5.83	5.93
TNFAIP8L2-SCNM1	57.88	57.82	58.5	66.57	64.54	77.26
GFM2	45.81	42.66	45.81	52.31	54.78	54.76
SSR2	351.68	378.89	355.41	422	441.12	410.22
KIAA1191	50.7	50.66	51.64	62.19	60.4	61.16
EIF2B4	34.81	34.5	39.78	42.04	44.34	46.09
CNPY3	69.59	69.64	66.19	79.49	77.19	88.71
BTN2A1	13.21	15.93	13.04	17.66	18.78	18
PLIN3	129.66	141.04	131.76	172.45	150.53	153.06
CCDC84	7.6	9.73	9.29	13.31	11.94	11.02
LPAR2	3.38	3.12	3.95	6.02	4.76	6.57
SCN8A	0.31	0.38	1.36	1.81	3.38	2.35
IFI27L2	55.33	61.07	53.81	66.59	68.42	69.69
TAX1BP1	104.66	91.88	86.68	114.23	115.16	107.91
ROGDI	7.43	7.19	8.62	8.81	11.9	11.73
CTAGE5	21.12	22.01	20.12	27.14	25.59	26.71
ARPC4	189.28	175.84	192.38	214.94	229.15	216.09
TUBG1	157.82	151.87	160.02	188.4	182.77	185.88
OTUB1	68.69	76.41	74.88	85.19	84.5	94.07
NEK10	12.3	10.4	9.59	14.33	14.52	14.39
RCOR2	0.58	1.6	0.91	3.13	3.93	1.88
RPL12	878.59	820.03	874.74	1079.72	920.02	1034.91
SSH2	10.52	8.64	8.24	13.43	13.29	10.86
ZSCAN21	4.46	4.95	3.52	6.74	5.66	8.15
RPE	32.76	29.31	33.11	35.02	40.76	41.62
BTAF1	20.21	25.57	23.06	27.19	29.39	29.88
KMT5A	23.61	20.31	20.52	25.61	25.5	30.23
ANKRD9	9.17	9.39	9.64	14.44	10.87	13.31
RNFT1	19.1	19.01	15.16	23.46	20.45	24.29
B3GAT3	43.77	35.18	42.33	50.23	47.2	51
SLC6A6	28.08	25.19	27.69	33.85	31.33	35.72
ANP32B	261.71	213.09	255.29	294.38	293.93	278.71
SLC2A8	13.94	15.43	17.76	20.95	18.31	21.78
SRGAP2C	13.26	14.58	15.32	18.73	16.82	20.82
NT5C	38.97	32.47	38.31	45.02	46.38	43.59
HOXB6	8.02	9.16	11.19	12.31	14.33	12.35
EHMT1	39.16	38.5	43.68	50.17	46.09	52.72
C11orf95	10.14	9.01	11.28	14.69	14	12.82
GPD1L	24.7	20.12	22.4	27.28	28.63	29.18
ATP6V0A1	23.56	27.43	26.66	30.57	31.54	35.33
N4BP2L2	8.78	9.97	7.47	13.97	10.52	12.07
SH3GLB2	57.82	52.74	61.32	70.23	68.07	70.73
ZNF513	8.52	11.3	8.02	13.75	12.91	11.87
C5orf34	22.76	25.35	23.09	32.78	26.66	30.54
ABCF3	63.91	60.58	60.97	73.69	73.75	78.02
NECAB3	32.93	37.5	33.88	45.71	42.89	40.65
LRWD1	14.52	14.69	13.52	19	17.98	19.28
RBP5	1.64	1.37	1.23	2.76	3.26	4.61
CDRT1	1.04	0.24	0.65	1.91	3.21	2.77
TRERF1	6.78	7.48	6.62	10.9	8.87	10.62
PSME2	57.12	58.89	67.13	67.06	77.96	77.96
KDM2A	48.39	45.27	47.07	56.73	52.64	63.31
NDUFV2	167.93	156.77	184.31	191.91	210.05	208.07
BTBD9	1.88	0.74	2.44	3.31	4.26	4.07
ZNF800	7.88	10.26	9.35	11.85	12.36	14.09
U2AF2	95.78	103.57	104.12	112.19	126.4	127.68
VWA7	4.12	4.73	4.97	9.14	6.72	6.26
RNF213	24.09	28.04	24.63	33.77	31.6	31.62
BSCL2	49.06	52.35	42.1	60.19	61.16	55.16
TRIP12	36.7	35.65	37.94	41.73	45.76	49.54
AFTPH	20.62	20.95	18.45	26.33	22.43	28.43
FAM174A	18.45	16.44	16.43	19.45	23.47	24
UQCR11	137.52	120.31	133.4	162.5	162.25	147.37
HOXA11-AS	6.02	6.74	7.47	10.57	10.24	9.09
HPS3	33.72	35.83	37.24	46.16	43.1	43.88
PRR13	151.13	153.93	129.28	184.45	165.08	174.41
GABRA3	2.33	2.5	3.38	5.15	4.62	5.83
WDR92	11.07	9.07	6.94	12.48	12.39	13.25
FAM118B	10.72	9.57	9.5	12.78	13.43	15.16
DOT1L	20	18.57	22.32	27.07	27.37	24.11
ZNF586	5.02	4.4	5.79	8.81	7.37	7.9
NXF1	22.18	20.47	21.12	26.04	27.28	28.85
CFAP45	1.04	0.88	1.33	3.38	2	4.4
NPPA-AS1	0.52	0.58	1.09	1.77	3.38	3.37
GOLGA2	61.43	77.26	67.48	82.49	85.48	84.82
CSTF3	31.47	29.5	32.66	37.82	35.91	44.37
IRF9	6.52	5.83	5.64	10.69	9.07	7.74
ARHGEF2	46.28	39.94	44.23	57.64	56.73	47.88
ECHS1	192.03	193.09	187.47	213.95	251.63	226.7
WARS	103.06	113.58	118.45	142.58	129.58	135.62
PTPDC1	5.97	4.76	3.71	8.69	6.94	7.66
TRADD	5.83	5.45	8.16	9.53	10.75	9.02
HLA-B	56.15	63.43	60.1	81.95	71.79	67.76
ZNHIT1	78.62	82.66	96.88	105.13	111.95	98.83
WDR1	103.89	95.89	106.93	124.46	116.88	132.85
DPY19L1	24.22	25.16	23.28	27.31	30.39	35.57
TMEM173	33.38	33.11	29.93	40.6	45.12	36.26
AP1S1	77.08	75.09	68.47	92.54	85.27	93.57
SIRT7	15.85	15.43	17.62	20.47	19.71	24.71
P4HA1	57.04	55.38	50.5	66.32	68.62	67.22
ARID4A	9.49	8.81	7.32	13.38	10.87	12.69
ADAMTS15	1.31	1.72	2.35	3.13	3.89	5.57
SLC8B1	43.31	45.87	40.59	51.76	52.74	57.83
C10orf35	11.28	10	9.07	14.76	14.85	13.04
PRPF4	58.09	48.99	56.02	63.31	64.73	74.47
ETFB	117.9	128.96	136.85	162.14	149.15	157
SETX	30.19	29.31	31.89	37.9	34.47	43.88
WDR62	18.09	16.93	14.21	20.35	20.74	24.38
AAMP	56.33	62.68	65.22	72.9	75.68	79.74
BCL6	11.07	12.9	12.05	14.96	15.81	18.85
TMED9	211.48	217.14	189.43	237.54	250.02	264.01
SLC16A3	160.88	147.47	181.47	198.5	203.95	194.52
SMARCD3	5.62	3.81	4.16	7.04	9.23	6.31
TNFRSF10D	17.24	13.85	17.41	19.12	23.93	21.69
TMEM53	3.78	4.4	1.93	6.86	6.12	5.43
PARP9	5.68	7.13	6.48	9.07	11.14	9.28
OPTN	18.88	18.85	23.28	24.7	26.66	28.54
HIST1H2BN	2.88	0.38	1.64	3.83	4.62	3.71
ECI2	74.08	76.44	71.21	94.23	83.44	96.72
PPM1M	8.59	6.54	6.71	10.94	9.35	12.45
NDUFB10	129.57	117.04	143.3	170.88	151.81	155.65
ACTL8	4.63	5.49	4.07	8.02	6.39	9.09
PTK6	5.48	6.71	6.4	9.69	9.07	10.09
ACP2	79.16	84.31	79.62	91.23	97.39	112.14
GMIP	9.17	7.48	8.81	12.4	10.4	14.48
LINC01132	0.67	0.38	0.73	3	2.9	2.67
MTIF3	26.54	21.56	18.73	28.06	28.39	31.07
SURF4	287.95	268.27	267.09	339.09	318.77	347.88
ATP5J2	270.22	239.9	261.27	306.36	298.5	337.94
SMYD4	19.43	18.38	22.84	27.28	27.43	25.33
RNF215	9.97	10.6	9.07	15.52	11.39	15.52
JAZF1-AS1	2.73	3.38	2	4.32	4.88	7.12
DBP	5.07	3.38	2.76	6.74	7.23	6.12
FAM214B	6.29	5.49	5.97	9.02	8.73	10.31
SLC25A46	17.04	17.6	20.12	23.02	22.83	27.29
SKIV2L	52.4	51.62	50.64	67.11	66.4	61.23
BUD31	43	46.28	48.51	56.83	53.52	63.97
PIP5KL1	2.02	2.14	1.88	4.5	3.14	6.26
AGT	0	0.24	0.05	2.76	2	2.14
NUDT5	149.16	129.28	137.43	169.52	172.12	171.86
DDX55	30.19	26.51	26.1	35.89	34.67	36.96
TTLL7	5.45	7.74	7.02	9.85	12.31	9.07
GNAI2	85.19	98.5	108.26	125.97	115.09	121.83
PCBD1	54.93	52.17	60.17	70.23	73.09	67.43
EGLN3	3.88	7.31	4.16	9.39	8.14	7.84
TPRN	22.95	19.52	22.57	25.9	28.95	31.21
POLR1D	17.62	14.5	17.16	21.66	20.95	24.25
SCAF1	32.28	29.6	32.66	41.35	35.69	45.12
STK11IP	5.62	5.25	4.77	7.81	10.78	7.2
TOR1A	65.16	60.45	59.07	75.64	84.5	72.33
KCNK5	3.58	4.26	4.16	5.62	7.5	8.24
GTF2H4	21.83	21.59	20.35	25.8	29.69	29.18
PCOLCE2	66.33	76.83	65.79	90.43	86.42	85.38
ZDHHC12	122.47	110.33	119.09	154.79	141.64	140.7
G6PD	189.04	171.77	178.24	207.45	219.75	239.02
MED22	30.53	26.44	35.82	41.02	39.66	39.59
POLR2A	179.65	157.38	177.31	195.88	213.09	227.46
CEP170	21.69	24.09	20.31	32.46	30.04	25.16
HEXIM1	126.4	114.34	128.58	166.16	146.83	146.09
CDH24	9.62	11.19	9.85	14.14	16.19	13.99
MIEN1	85.19	79.56	76.07	101.24	100.76	99.87
EDF1	304	287.95	310.14	377.71	341.71	393.16
MTRNR2L9	64.11	54.71	64.04	67.8	81.18	81.95
MYEOV2	65.66	70.63	61.16	85.46	81.95	81.53
BEND6	1.31	1.04	0.05	2.88	3.5	3.37
GSE1	24	17.97	20.66	28.86	28.29	26.57
BCL2L11	6.78	4.4	7.32	9.07	10.4	10.09
CRTC2	35.08	32.37	39.01	48.64	43.99	45.13
LRP10	80.83	94.76	81.94	106.47	109.58	107.45
LINC01348	1.23	0.74	1.64	4.62	4.21	2.5
RAB3A	1.35	1.88	2.9	5.43	4.62	4.4
CNPY4	12.93	12.38	12.69	17.48	20.25	16.06
MMRN2	3	3.81	2.9	4.41	6.52	8.02
DSEL	14.14	15.93	16.37	21.59	23.04	19.77
STAG3L5P-PVRIG2P-PILRB	21.69	23.59	23.04	28.79	28.64	34.04
LRCH4	12.9	10.31	12.14	18.01	16.45	16.33
PGAM5	72.51	60.62	71.66	85.66	82.07	92.76
NUCB1	93.04	91.77	89.59	115.93	129.1	101.62
P2RX6	0.88	0.73	2	3.26	3.02	5.31
SLC25A25-AS1	2.21	1.95	1.47	3.57	4.28	6.31
PBX3	6.29	8.93	7.39	11.63	9.9	13.75
BAD	22.79	22.76	19.12	33.31	25.23	29.07
ACSL1	35.56	33.26	35.82	47.04	44.12	46.15
PPP3CA	17	20.33	15.76	23.35	25.64	24.38
MTRNR2L10	677.6	606.91	670.39	723.42	897.82	820.03
FAM104A	25.35	28.04	27.14	39.83	31.78	36.01
GATSL2	6.85	6.14	5.33	8.04	11.07	11.07
DPM2	121.69	102.37	129.72	141.58	149.91	156.56
DNASE2	100.43	92.88	95.97	127.45	121.19	119.13
LOC101928525	61.87	47.93	64.19	69.87	74.71	79.62
TRAM2	19.71	17.41	17.96	26.94	21.29	27.82
WBSCR22	84.83	76.12	86.49	103.41	97.82	114.69
ARRDC3	13.38	16.93	12.36	21.69	17.31	21.64
AFF4	41.14	37.26	42.95	51.25	52	55.54
NACC1	70.16	68.22	82.71	96.19	100.76	86.28
S100A2	17.31	17.16	13.19	25.32	20.35	21.21
SLC4A2	127.33	131.95	142.96	171.73	171.52	166.44
COMMD3	24.26	22.05	21.12	28.76	30.68	32.28
CHST12	23.09	30.9	24.12	33.52	32.81	38.91
FBXL19	14.93	12.14	14.09	18.78	19.85	20.45
NCKIPSD	27.95	25.98	31.19	34.85	36.02	43.31
PCBP4	8.81	10.31	8.81	14.09	13.09	15.5
ATP2A2	200.49	170.21	192.15	263.15	210.23	240.8
GAK	16.89	17.93	20.04	24.23	22.28	30.09
CDC42BPG	4.01	3	4.04	8.16	5.57	7.84
PLCD3	140.04	108.59	139.34	167.64	155.31	172.72
GGTLC2	2	2.14	0.77	5.27	5.1	3.56
GAPVD1	47.4	38.8	44.5	53.02	54.46	64.75
CUTC	29.37	34.18	33.59	42.12	42.35	45.56
PSMB7	312.13	259.91	315.69	340.12	371.09	414.21
ATP8B3	7.43	4.09	6.94	8.81	10.31	11.93
GOT1	72.07	60.68	75.68	85.12	83.55	102.14
DYNC1H1	96.46	94.31	89.85	118.4	115.72	127.89
CHPF2	48.73	49.1	46.66	65.1	58.69	66.5
PITPNM1	41.51	50.71	47.62	63.81	59.86	60.76
DHRS13	19.99	17.1	23.06	27.78	29.37	26.71
GGCX	34.12	35.18	30.57	40.33	48.08	45.76
SIGIRR	11.66	8.64	11.99	14.69	18.66	15.43
TOR2A	15.36	14.93	10.68	21.59	20.6	17.59
HYOU1	79.66	73.85	79.31	88.47	100.88	113.3
FAM69A	3.58	0.88	0.86	4.16	4.59	5.97
RHPN1	11.43	7.48	11.5	15.64	17.31	13.61
BCL9L	48.86	48.56	59.26	67.89	65.6	73.12
TNKS1BP1	39.43	35.24	40.99	46.78	53	54.87
HIST1H2BB	2.78	2.54	3	6.47	5.52	6.62
MPV17	74.81	58.45	76.64	90.25	89.85	94.31
CMBL	192.38	161.35	151.45	209.57	219.15	220.62
ACSF2	6.37	5.83	6.07	12.14	9.19	9.95
ERP44	44.16	33.45	41.82	47.97	54.54	57.26
BRD2	101.24	101.38	113.71	132.31	133	144.9
PARTICL	3	4.54	5.74	9.33	7.24	8.52
SNAPC4	14.83	13.79	14.29	19.58	20.04	23.19
MYD88	10.66	9.97	8.02	14.5	16.69	13.5
DCUN1D2	7.38	7.05	9.43	11.96	12.78	13.88
RBM47	10.09	6.25	8.02	12.93	14.76	11.66
VPS18	31.04	37.39	34.81	49.54	38.9	51.82
MAPK8IP1	1.14	0.91	2.47	4.69	4.07	5.37
TIAF1	29.37	30.9	25.96	39.34	38.24	41.02
ARHGEF3	10.72	7.19	9.07	11.28	15.43	16.2
LGMN	52.2	45.62	52.9	69.43	59.54	72.33
ARL15	8.69	7.66	7.16	14.09	12.48	11.93
IKBIP	37.24	36.69	36.26	45.39	50.16	54.14
TMEM160	16.45	13.25	17.62	25.33	22.9	20.95
TAGLN2	857.12	785.62	938.66	1237.57	1100.33	984.6
TXNDC17	128.96	117.45	127.86	161.88	149.33	177.81
SH3TC1	2.65	2.88	2.27	6.21	4.94	7.39
MED13L	12.54	11.21	12.55	17	15.93	22.28
TLDC2	8.52	7.38	3.95	10.57	12.55	10.95
STUB1	65.35	76.64	82.4	101.97	98.79	96.45
NOCT	10.95	8.23	5.83	11.28	14.64	14.89
CAMK2N2	10.14	8.23	9.85	14.44	13.57	16.94
TGFB2	2.14	2	1.09	3	5.33	7.03
TRPT1	22.66	25.16	21.78	31.93	36.23	30.09
EPHB2	2.35	1.14	1.48	5.14	4.5	5.43
JMJD1C	22.57	21.59	18.66	25.19	32.62	31.88
NUDT22	41.26	29.4	32.62	49.69	41.76	50.51
TSSC1	47.88	33.62	38.34	51.51	57.64	54.23
MFSD10	39.02	30.19	41.93	49.31	48.54	54.5
IGFBP3	23.19	21.26	30.41	37.97	33.52	34.19
PLS1	12.71	7.24	10.21	15.38	14.4	18.09
EMC3	60.66	66.21	52.17	76.33	73.69	90.81
VGLL4	14.49	12.04	11.52	20.9	20.9	16.43
PTTG1IP	71.44	63.02	63.7	74.02	93.38	98.47
C9orf16	94.56	80.14	99.57	114.69	119.88	130.03
WNT9A	9.47	6.07	7.64	12.54	13.66	12.82
MAEA	48.63	46.51	49.69	63.66	63.49	70.23
ATG101	84.06	86.97	88.04	116.27	105.96	124.6
MICA	39.19	48.38	34.95	52.64	52.56	63.75
GNB2	143.54	143.33	162.43	220.08	188.74	187.47
SERTAD1	11.07	12	10.52	14.69	19.4	19.09
GFOD1	2.5	1.92	3.71	5.95	7.09	6.85
DLG5	55	39.09	40.45	60.1	62.89	62.46
KIF2A	30.29	27.61	25.71	37.46	35.57	45.81
KRT15	0.17	0.51	0.86	3.51	4.45	3.37
SLC41A2	4.78	6.85	6.07	10.62	12.31	9.62
CLSTN3	14.22	15.93	10.44	24.09	17.24	21.26
CSNK1A1L	19.25	26.75	20.82	31.66	28.69	36.69
GSTM4	29.29	32	30.19	39.5	42.89	47.07
MAP7D1	35.01	39.78	44.64	59.56	51.09	55.54
MTRNR2L1	131.84	113.3	118.35	149.91	178.31	158.54
TMEM8A	12.35	8.69	11.07	15.22	17.47	18.95
CCNYL1	8.93	6.45	4.4	10.94	11.9	12.64
NCOR2	45.62	40.26	60.45	68.18	62.45	71.48
OGDHL	6.29	5.19	7.72	9.39	10.87	14.52
LOC101927267	41.85	35.02	46.31	50.33	64.35	57.04
P4HA2-AS1	3.71	3.38	6.94	10.21	10.02	7.77
PIGQ	26.04	19.93	19.71	33.38	36.27	26.43
HIF1A-AS2	83.48	95.62	106.71	128.43	143.84	114.17
HSPA5	627.84	627.84	594.32	785.62	713.57	954.27
SDC1	37.36	43.63	40.99	54.54	52.89	63.47
CORO1B	71.93	95.62	91.07	123.31	111.25	117.08
TPD52L1	163.26	154.79	158.22	189.43	248.78	201.66
SHROOM3	7.12	8.23	9.64	15.02	13.38	14.48
LINC01234	10.95	8.23	10.9	17.16	17	15.5
BIRC7	0.46	1.35	1.88	5.62	6.12	2.94
CEBPB-AS1	29.93	40.6	43.16	60.59	50.93	49.33
TTYH3	45.36	34.24	39.81	54.39	58.76	55.43
DLG4	8.73	9.85	11.28	15.22	15.28	19.09
SLC9B1	42.69	45.71	41.32	51.09	66.51	64.94
PTPN13	7.91	7.73	5.97	12.64	12.54	13.5
SCPEP1	45.54	48.08	37.53	59.03	67.34	58.5
TMEM63B	20.32	14.5	14.29	23.64	23.57	28.43
MAP3K12	3.88	6.71	4.4	12.08	9.5	8.52
DOK4	15.81	12.38	17.24	22.06	23.78	24.95
NXPH4	3.38	2.95	2.5	8.52	6.47	6.96
DDR1	26.04	24.44	28.94	41.76	38.33	36.34
WFIKKN1	1.09	0.24	1.47	5.57	4.62	3.71
SEMA5B	0	0.24	0.05	3.13	4.07	3.37
SERPINB9P1	17.72	18.01	17.24	24.93	30.35	25.95
S100A11	1034.91	1107.25	1107.25	1406.95	1488.39	1472.73
CRYBB2	13.36	9.47	12.63	18.09	20.67	19.41
CYSTM1	146.61	103.85	102.37	154.9	171.73	159.64
PPP1R9B	26.19	27.56	31.62	39.99	39.44	46.35
TP53INP2	6.4	4.09	5.19	12.06	8.97	10.68
GAS6-AS1	6.4	4.09	2.5	8.52	8.38	11.19
SRGAP2B	7.34	4.62	7.15	12.71	10.77	12.9
HBE1	0	0.05	0.05	3.13	1.76	5.83
TWF2	39.97	43	41.07	56.45	55.43	66.54
PSAP	569.54	569.54	519.56	719.74	711.01	824.18
C12orf45	25.57	21.12	26.25	31.78	34.87	42.78
TCEA3	12.3	16.07	10.83	21.12	24.53	18.09
RAP1GDS1	25.68	21.47	19.71	34.95	35.69	30.62
MAT2A	243.41	250.02	260.76	369.52	342.59	322.11
AAED1	12.6	6.35	10	14.83	15.59	19.59
TDRKH	3.88	7.52	4.4	12.38	10.52	9.31
MTRNR2L6	14.73	11.32	10.36	17.83	21.72	20.67
GLB1	59.38	46.16	51.99	70.59	76.9	77.75
CDR2L	38.85	35	38.95	63.66	53.26	47.54
TRAF4	118.75	106.93	118.71	151.57	163.34	165.37
NXPE3	3.26	7.88	2.35	10.02	10.08	9.31
UBE2MP1	49.2	66.02	68.42	85.41	79.96	96.55
TCP11L1	28.64	33.21	25.57	44.5	40.85	45.12
ALAS1	64.02	77.07	64.04	93.56	95.51	102.43
TNFSF13	23.04	15.3	24.85	31.22	36.91	29.38
CCDC85C	19.06	18.44	27.35	38.97	32.28	28.64
CNTNAP1	7.88	16.07	10.5	20.26	18.59	19.64
ZFYVE27	20.47	20.52	20.12	25.41	32.33	37.4
C21orf59	38.26	33.97	29.52	44.47	48.62	58.01
TLCD2	3.71	3.71	1.76	9.19	7.47	7.2
OSBPL7	7.74	4.26	4.77	10.52	9.69	14.09
ELF3	53.33	56.98	56.33	72.23	90.35	77.8
ABCA7	18.88	11.07	17.1	29.74	24.47	21.78
SCARB2	30.62	39.16	39.44	53.81	49.33	58.76
NAV1	5.64	3.63	4.97	7.81	10.69	12.54
GRAMD1B	37.1	34.02	32.83	50.33	44.04	60.76
CASC10	5.52	3.93	6.48	12.64	8.63	12.21
PRR4	1.71	1.09	1.64	5.81	6.5	5.31
DOCK11	6.52	10.81	6.94	13.78	17.24	14.09
SH3BP2	2	1.76	2.5	7.05	4.94	8.23
CKMT1A	3	1.35	2	8.59	4	7.77
RAB30	5.66	5.02	5.45	9.85	13.04	11.07
PLPPR2	12.55	11.64	14.52	19.77	19.99	25.66
PRAME	68.29	72.31	83.52	113	97.63	112.31
EDN2	3.58	2	3.95	8.59	6.83	9.5
FBLN5	9.07	8.38	8.81	17.31	15.59	15.28
RARA	15.28	11.19	17.24	21.93	21.5	29.14
PRKCD	11.5	10.14	15.4	19.28	24.57	19.64
EHBP1L1	31.7	24.44	26.05	38.9	36.35	51.57
OLFM1	22.5	24.38	17.66	33.58	28.08	40.51
TJP3	4.95	0.74	3.83	8.81	9.99	6.48
ADGRL1	7.5	4.85	6.84	11.38	10.62	16.88
FADS3	60.14	51.76	62.45	74.85	79.81	101.51
P2RY6	3.71	2.95	0.91	5.57	6.85	10.24
SEMA4B	13.12	16.32	13.96	27.69	21.26	24.25
GSN-AS1	6.12	10.95	3.95	12.14	15.56	14.09
ZBTB47	10.52	5.9	8.52	16.69	15.93	14.7
ARPC5L	80.66	64.73	65.84	109.16	95.78	104.57
PAQR6	11.9	8.64	17.41	24	24	17.66
SFXN3	32.07	30.95	32.45	50.33	48.2	48.38
PTGR1	107.85	87.47	88.04	146.34	126.59	139.73
PLCD4	2.14	1.64	0.86	5.71	6.18	7.12
TCIRG1	26.47	21.12	22.14	33.64	31.2	46.28
CORO2A	7.43	7.53	6.23	13.94	12.31	16.2
GRAMD1A	14.52	10.6	17.84	25.88	23.41	24.09
SDC4	35.4	24.26	28.64	45.39	41.14	51.19
STAT3	81.93	69.99	71.5	109.54	111.33	110.33
FAM89B	35.75	29.53	32.47	48.15	48.51	55.77
HIST1H2BD	34.51	28.42	40.53	43.49	59.45	57.86
SH3PXD2B	13.66	10.69	11.07	26.58	15.52	21.47
MIDN	31.19	30.9	33.4	54.3	49.88	45.4
IFI16	3.58	1.04	6.4	9.39	10.31	9.09
SH3BGRL3	109.38	156.02	109.43	193.14	190.27	168.5
NSMF	49.31	34.28	46.09	66.16	58.24	75.52
SYT7	11.34	8.43	11.59	19.66	21.29	17.43
CRABP2	1.04	0.93	0.28	7.14	3.59	5.83
SERPINH1	223.39	264.79	245.3	315.69	344.86	411.77
ANKHD1-EIF4EBP3	17.47	13.19	13.66	27.83	24.88	24.71
MRPL41	147.04	137.94	115.76	209.02	193.12	190.96
SWI5	58.23	67.8	58.95	89.6	99.02	92.71
MICALCL	10.21	7.88	5.64	17.02	19.85	11.26
APOL2	21.93	17.93	23.83	30.97	33.12	42.26
ADGRB2	3.26	2.64	5.45	12.2	6.71	11.29
VTN	2.88	2.38	5.19	7.66	10.52	10.95
GSN	30.35	32.24	34.32	49.88	44.58	62.71
ABCB6	25.45	26.1	22.66	38.74	46.78	38.7
CDK9	69.07	47.56	63.57	94.37	87.74	99.26
TMC6	21.58	17.82	22.73	36.31	28.73	41.63
GGT1	7.05	2.95	6.07	16.83	11.83	10.02
TNNC1	12.18	8.5	12.78	22.95	25.75	15.92
ST6GALNAC6	17.76	13.43	26.19	33.12	34.16	33.58
LGALS1	289.45	414.21	399.39	574.85	507.26	587
SLC2A6	19.85	22.23	21.64	32.66	37.5	40.62
TRIML2	10.01	8.15	10.5	23.64	19.58	15.01
CARD6	9.28	6.71	9.14	23.56	15.42	13.99
AKR1B10	0.96	1.04	1.77	4.6	9.14	7.2
S100A10	1013.17	947.09	1020.13	1367	1590.92	1555.36
APLP1	9.62	13.97	16.82	28.69	24.29	23.78
LOC101448202	45.52	34.31	58.59	84.97	74.66	67
FIBCD1	2.14	2.35	1.93	8.09	4.85	12.69
TMEM38A	13.16	8.15	9.74	26.19	18.78	18.66
P4HA2	35.34	22.93	35.27	55.73	50.29	53.9
GPT	5.45	1.47	6.07	10.25	11.07	15.09
HIF1A	233.02	259.47	259.7	364.82	475.62	337.94
MB	5.97	7.48	8.09	13.57	21.47	14.7
MSRB2	26.47	29.76	31.33	52.2	55.56	44.34
GDF11	11.38	6.88	12.14	21.21	17.76	25.26
SH2D6	1.31	5.49	5.19	9.85	14.2	11.53
DMPK	21.35	22.57	31.04	45.9	45.36	42.78
SNCG	150.88	134.85	141.24	201.43	268.8	216.43
PCOLCE	108.71	153.72	155.03	271.01	230.83	177.01
FAM46B	14.24	12.54	13.27	32.99	23.09	25.04
FAM83A	9.07	5.81	11.07	24.26	17.02	17.66
MIR22HG	12.54	11.88	15.76	22.4	26.52	33
RASSF5	10.01	18.22	15.76	25.4	35.88	26.97
ARPC1B	131.33	122.22	150.72	208.27	215.37	243.41
TENM3	5.81	6.59	8.04	11.9	16.07	23.35
BCL3	20.95	21.78	15.4	34.71	43.28	34.16
TNS2	10.16	7.31	9.95	17.31	24.07	21.47
CSPG4	31.89	20.9	36.4	63.08	40.59	59.61
ST6GALNAC4	60.76	36.71	44.13	90.21	71.66	87.6
BMF	2.5	6.07	7.39	19.45	11.43	13.99
C1R	0.58	5.81	4.77	13.76	15.43	7.88
GDPD3	2.73	4.95	4.57	16.19	12.54	10.5
AIF1L	17.72	7.66	12.26	21.24	30.57	29.18
PLAUR	20.21	38.35	28.28	54.14	42.5	66.54
PLEKHH3	44.91	32.76	36.06	72.31	61.99	74.56
NPR3	10.31	8.81	4.16	18.31	15.97	24.62
CHRNA9	15.09	16.88	27.84	46.09	44.64	30.29
NNMT	70.64	89.13	97.05	124.76	139.2	189.16
ZNF503	9.07	10.11	10.5	29.69	20.21	21.26
CFB	3.88	5.38	5.19	15.33	10.69	19.46
CKB	684.12	381.48	625.28	1069.58	915.58	937.36
FBN2	27.52	22.28	29.31	59.07	46.19	54.71
FAM71E1	30.57	11.73	12.78	36.59	33.97	47.7
ADGRG1	72.01	101.88	90.71	152.79	161.35	170.17
ZNF385A	14.14	12.78	17.41	38.24	21.14	40.65
SLC22A4	15.04	2.33	10.44	27.28	21.33	22.88
TNFAIP2	15.71	21.72	20.45	43.38	37.43	46.5
UNC5B	0.31	0.24	0.86	13.19	7.16	6.14
FAM167B	8.35	8.81	10.83	27.7	30.35	17.17
LOC105369486	1	5.65	1.36	15.81	7.52	15.64
TUBB3	6.02	16.54	13.32	29.05	22.7	38.8
COL5A1	114.69	138.27	158.32	278.04	224.85	283.82
CDH2	31.16	24.23	31.62	44.38	65.08	77.63
RNF24	5.52	4.26	8.09	25.19	22.26	11.77
SLC9A3R1	35.14	24.23	30.19	87.76	56.05	50.81
HK1	43.31	33.53	41.62	92.82	76.64	83.36
MVP	31.07	48.54	32.07	82.93	84.38	73.21
C11orf86	22.79	33.01	35.82	72.02	82.45	51.24
RHOBTB3	75.04	66.66	79.45	188.74	123.41	146.42
PPL	31.57	12.38	28.4	62.28	62.64	47.74
TXNIP	23.83	12.14	25.15	50.49	66.51	36.26
PCDH7	16.43	18.66	8.24	34.5	31	53.14
CPA4	25.41	14.66	16.02	48.51	59.72	48.4
AK1	57.2	17.97	36.56	114.88	91.32	71.32
TMTC2	5.57	1.16	1.33	15.84	15.76	24.38
KRT80	152.07	99.47	174.62	477.88	227.85	355.41
CFI	1.61	0.64	2.78	21.12	13.57	19.52
C3	7.6	21.12	9.74	49.54	61.99	45.76

## Sheet: Diff expressed PTEN-bound genes
gene	PTEN WT1	PTEN WT2	PTEN WT3	CRISPR-PTEN1	CRISPR-PTEN2	CRISPR-PTEN3
TRAM1	188	134.75	167.44	90.08	85.69	64.94
SLC16A6	143.27	114.26	108.38	56.52	38.9	80.66
JUP	555.04	546.47	566.77	299.99	361.87	317.12
SORBS3	41.93	50.18	47.27	27.14	20.47	14.39
AHRR	89.9	98.26	85.59	57.45	62.98	29.38
ITPR1	118.23	113.09	95.88	72	45.52	66.35
YWHAZ	325.17	278.71	285.83	198.75	198.16	181.81
MANEAL	50.59	44.97	47.2	21.81	31.97	27.52
RNH1	146.09	163.19	158.43	104.28	101.11	103.67
ASH2L	37.23	35	34.62	20.74	17.47	18.85
ITGB8	17.02	12.16	12.9	1.76	6.47	3.47
PCSK9	216.43	222.17	216.65	178.97	161.88	108.66
PSMA1	183.92	188.74	186.24	134.78	133.71	112.73
RPS20	634.16	660.68	613.3	430.25	443.41	491.21
RPS13	962.72	863.32	907.23	610.05	697.09	660.68
IMPAD1	31.26	34.66	36.97	17.93	18.89	22.26
AVPI1	312.94	250.62	319.2	207.19	196.2	226.12
SNAP23	59.69	72.43	59.79	49.05	32.28	42.93
UBE2V2	97.04	115.89	97.45	68.25	67.87	75.84
KIAA0196	67.27	56.5	62.69	41.62	40.02	41.02
TEAD1	189.43	207.45	186.54	139.15	144.96	139.54
MRPS28	82.35	81.23	93.6	53.69	60.97	65.44
COPB1	192.71	198.06	161.7	131.33	140.64	132.4
WEE1	50.07	51.49	51.99	37.53	34.02	31.19
NUCKS1	357.47	396.88	393.16	326.32	312.13	226.43
MTDH	60.86	51.97	60.27	47.07	31.68	39.9
ESCO2	27.41	28.69	27.43	20.33	13.57	16.2
ASAH1	62.27	59.75	55.02	34.71	48.16	39
UBR5	37.36	38.9	38.34	23.42	27.14	24.09
VWA9	54.52	53.35	53.87	44.16	34.47	32.78
C8orf33	111.89	134.75	136.26	97.29	96.72	89.07
NSMAF	25.68	19.57	18.88	13.04	12.76	10.81
RPLP2	1020.13	1000.43	994.22	713.57	735.52	888.62
2017-03-01	461.06	459.02	455.8	340.62	403.57	316.84
HR	37.69	32.62	44.39	29.07	23.28	24.19
BBS4	23.52	28.31	24.95	17.43	13.97	15.83
PIGY	68.24	69.06	62.64	43.73	47.62	52.72
YTHDF3	62.42	53.14	53.68	36.06	45.03	39.16
PARVA	98.44	90.4	105.01	68.13	79.09	72.14
PRMT3	61.45	45.71	55.43	40.09	39.23	36.96
AZIN1	64.35	57.64	57.26	44.23	36.27	49.02
RAB9A	110.5	106.33	95.97	73.86	85.08	79.23
IRS2	21.92	27.61	26.04	13.76	17.02	17.85
RNF141	17.13	17	12.69	8.43	9.85	7.47
RAD21-AS1	12.31	6.76	10.31	4.85	4.07	2.88
DEK	219.29	227.05	228.94	178	192.85	163.26
ABCA5	14.77	8.69	12.65	4.54	8.09	5.21
CENPV	66.15	58.21	68.66	43.51	47.2	54.55
RRS1	62.78	62.68	64.25	45.81	49.21	47.81
ATP6V1C1	19	18.01	22.28	11.38	12.12	13.65
ESYT2	63.85	57.35	55.83	48.71	48.77	36.02
ALDH9A1	119.82	117.21	109.43	94.06	98.91	79.78
FBXL16	26.47	24	25.21	18.38	18.21	14.7
KCTD3	109.33	109.19	109.81	94.23	87.72	76.64
ANAPC16	106.23	121.91	122.8	96.19	87.04	94.09
SIRT1	33.4	30.78	34.81	24.43	22.4	24.09
ZNF623	22.48	28.83	23.98	16.64	19.43	15.52
FAR1	39.43	33.53	36.26	24.6	24.07	31.21
MITF	50.88	45.78	44.64	38.62	31.4	36.59
WWP1	26.76	25.56	21.86	18.29	16.72	16.32
NAP1L4	187.87	205.98	196.2	154.35	159.37	166.16
TMEM68	9.47	12.49	8.52	2.91	5.65	6.6
AP2A2	35.79	32.45	32.29	24.26	24.71	24.62
CCDC117	40.85	38.25	46.62	31.33	31.78	31.55
PLTP	16.49	11.38	15.16	8.92	8.97	7.91
OXR1	22.9	24.57	26.5	18.44	19.28	13.93
SWAP70	77.34	86.43	72.76	64.9	58.89	63.58
NUP160	204.94	207.91	209.44	163.19	165.7	181.13
SLC25A32	36.71	36.16	33.21	27.19	24.75	26.93
EIF3E	404.71	371.91	391.45	295.1	325.17	346.87
ZFAND1	27.41	23.76	27.35	17.72	17.78	20.47
EIF3F	181.81	182.94	190.27	152.62	142.96	159.45
PRKAG1	126.84	119.04	121.02	109.31	104.53	83.66
TOMM5	230.1	217.44	213.63	180.12	198.34	165.91
ZBTB14	17	23.09	19.64	15.42	11.85	13.14
2017-03-02	20.32	17.24	15.84	13.43	9.57	12.18
TAF2	46.36	45.78	47.51	42.24	30.68	35.09
GTF2E2	45.4	43.16	43.19	32.25	31.54	37.95
ZNF706	38.31	36.07	39.92	28.59	25.47	33.52
ATP6V1B2	51.54	47.1	47.31	33.45	37.81	43.13
AEBP2	42.5	36.14	38.21	32.41	29.78	27.69
ITPRIPL2	42.23	36.82	32.66	27.42	28.63	29.5
KCTD9	28.64	29.53	32	22.47	20.01	24.83
C8orf76	20.52	23.45	22.66	12.93	15.93	18.56
NUP133	53.52	54.85	51.16	42.2	47.52	36.83
SRSF6	71.66	73.47	68.53	55.83	64.47	52.5
CDC42BPB	50.54	61.71	50.88	45.54	40.53	44.06
PGBD5	11.19	15.43	13.19	8.64	7.04	9.47
PRKCI	47.93	46.94	48.96	42.34	38.78	33.58
PCMTD1	11.6	12	11.52	7.38	7.91	6.38
CENPN	50.21	58.57	51.33	41.02	47.93	40.1
PAIP2	189.76	165.7	180.52	156.7	143.38	152.07
EIF4B	256.07	230.1	246.73	196.2	219.29	205.98
RPL8	2789.9	3011.48	3011.48	2596.71	2596.71	2412.91
PDE7A	21.26	22.76	24.56	16.43	15.62	19.06
DET1	7.69	8.38	7.78	5.33	4.54	2.76
ERI1	15.21	11.73	12.69	7.38	9.53	9.41
ARIH1	40.09	37.59	36.71	32.93	28.52	29.69
UBP1	85.19	85.57	83.7	66.35	75.01	71.41
ARSG	14.32	10.81	12.05	8.09	8.23	8.02
DOCK7	9.81	9.69	9.56	5.02	7.16	5.57
TPT1	907.23	878.59	808.07	780.9	766.31	711.01
TRIM35	15.36	11.76	12.53	7.63	9.74	9.74
CCDC25	17.13	18.89	13.57	12.31	12	11.59
MTUS1	30.84	31.65	31.22	21.26	26.44	26.84
USP47	71.32	64.07	69.29	53.4	55.31	63
BNIP2	24.57	21.12	24.82	18.19	16.66	19.42
FGFR1OP	9.07	8.44	7.32	3.2	4.73	6.48
POGK	72.71	80.69	73.97	66.35	65.16	60.59
TMEM41B	33.72	34.71	34.62	27.14	24.29	31.62
ANGEL1	14.69	14.39	15.59	10.02	12.78	9.21
ZNF395	6.78	5.97	6.28	2.26	2.31	4.96
CTR9	55.81	60.28	57	46.4	45.71	53.23
LRRC57	22.26	25.65	23.62	19.52	16.3	20.12
CLUAP1	6.78	7.57	7.88	5.05	4.07	3.48
ZDHHC4	52.9	55.57	50.29	46	43.04	44.23
DYX1C1	4.4	4.62	5.64	2.26	3.26	0.49
SLC6A17	-3.43	-3.43	-3.29	-5	-4.93	-4.24
JRK	15.97	16.02	16.82	13.12	13.43	10.12
MFHAS1	11.07	9.85	9.85	6.86	7.25	6.71
ZNF318	13.97	13.04	13.04	10.4	10.34	8.38
TYMS	195.03	210.87	199.36	177.45	170.56	187.08
SATB1	7.38	4.95	4.97	3.11	2.67	3.37
ZCCHC7	17.28	17.62	21.26	15.43	14.85	14.31
RBM39	146.42	150.09	141.7	131.21	135.85	121.75
WDR61	102.64	97.07	93.71	88.99	82.64	87.1
WDR11	22.57	26.32	24.63	20.26	20.22	20.21
SLCO3A1	15.59	17.16	13.62	11.85	12	12.64
TADA1	24.85	26.75	25.53	22.76	21.81	20
TLCD1	60.39	60.52	60.45	51.37	55.83	52.79
AMIGO1	8.81	6.54	8.19	5.02	5.35	5.81
HAS2-AS1	6.29	6.45	4.4	3	3.21	4.14
TRAPPC2L	10.8	10.5	8.69	7.66	7.02	7.66
AGL	20	20.21	20.12	18.88	15.76	15.59
SNX18	6.02	8.02	7.64	4.76	5.52	4.61
ZNF174	7.74	10.26	8.84	7.04	6.83	5.83
MDM4	12.18	11.07	11.2	9.02	9.39	8.38
PCBP2	691.65	679.85	697.09	627.84	645.77	627.84
C17orf75	23.73	25.23	23.49	20	22.78	19.46
VPS29	116.35	109.33	110.88	101.9	106.13	98.23
PIGM	15.93	16.59	16.19	14.85	13.82	11.77
WASL	39.9	38.74	36.66	35.85	34.34	31.81
NRF1	11.9	10.81	11.07	9.28	8.68	8.85
ANKRD33B	2.88	2.33	3.15	0.62	1.14	1.57
FAM133B	4.54	5.09	5.45	3.59	3.59	2.88
ARHGEF11	22.64	23.04	21.75	19.12	20.22	20.04
FANCL	29.59	30.48	28.85	27.94	25.9	25.73
2017-09-01	2.33	1.44	2.5	0.43	0.73	1.04
CDC37L1	12.93	11.43	12.53	10.66	10.25	10.12
C1orf53	16.56	16.07	16.6	13.38	14	15.28
RPS3	1379.92	1424.82	1456.15	1315.84	1367	1330.3
MTHFD2L	3.26	2.35	2.5	1.45	1.04	1.76
ATAD5	13.62	12.14	13.52	11.5	11.52	10.69
SUGT1P1	5.12	4.69	4.77	4.27	3	3.47
ARID3B	2.59	2.88	1.93	1.76	1.47	1.47
MIA3	20.32	20.67	20.66	19.12	18.29	19.64
ZBTB42	2.21	2	1.93	1.81	1.04	1.04
MAPK14	49.69	49.52	49.14	47.38	47.12	47.88
EGFEM1P	0.73	0.81	0.91	0.34	0.07	0.28
LRRC37A6P	1.45	1.45	1.44	0.96	1.08	0.72
GLIPR1L2	0.17	0.38	0.28	0.05	0.07	0.13
ABCA17P	0	0.05	0.05	0.28	0.18	0.28
CCDC130	13.31	12.38	12.26	14.61	13.62	13.97
PDSS2	10.4	9.97	11.07	12.44	11.5	12.45
SNX24	9.31	9.76	10.9	11.64	11.38	11.89
ZNF276	10.12	11.28	10	12.93	12.31	11.38
RSRC1	29.59	27.52	26.94	30.08	32.76	31.33
BCORL1	4.4	4.62	4.53	6.24	6.39	6.26
NDEL1	44.47	44.64	46	50.59	50.4	48.38
COG2	31.7	30.48	29.59	36.51	33.47	33.41
TRIM39	8.43	7.01	6.62	9.39	10.21	9.21
SENP5	19.12	21.59	19.52	24.93	23.52	21.78
KLF10	30.19	28.23	30.94	32.19	35.02	34.71
CIAO1	53.52	53.87	57.35	60.16	62.69	61
IPO13	15.44	13.76	13.78	16.19	18.21	17.62
SCN8A	0.31	0.38	1.36	1.81	3.38	2.35
CNTRL	5.81	5.49	5.97	7.52	8.24	8.44
GNG5	170.12	170.88	171.92	182.41	197.93	184.6
HIRA	29.59	29.67	33.21	33.77	35.24	37.81
SNAPC2	8.43	9.39	8.62	13.26	10.31	11.26
PPP2R4	151.28	142.34	150.21	160.02	159.54	174.07
DMXL1	9.14	8.38	8.47	10.52	11.64	12.41
RGMB	6.95	4.62	6.07	7.66	9.5	8.23
PRPF40B	6.17	5.19	5.07	7.73	9.28	7.12
LSG1	53.81	52.63	56.93	57.45	63.08	65.35
TCEB2	364.82	373.41	378.89	431.13	400.55	407.65
HM13	119.94	112.45	114.88	137.25	123.67	130.03
ACTR3	187.62	182.41	193.96	207.31	211.48	212.28
YWHAE	747.08	780.9	785.62	808.07	857.12	904.82
RAI1	23.21	19.52	20.95	26.19	24.93	26.25
PPP2R5A	34.4	32.47	33.34	37.07	41.26	39.64
CLPB	29.07	34.14	34.85	38.24	39.78	37.69
RPSA	1515.76	1526.8	1503.18	1710	1615	1740.9
SEC16A	66.15	63.47	62.28	71.5	72.65	76.41
TRERF1	6.78	7.48	6.62	10.9	8.87	10.62
BEND6	1.31	1.04	0.05	2.88	3.5	3.37
ANKRD9	9.17	9.39	9.64	14.44	10.87	13.31
NEK10	12.3	10.4	9.59	14.33	14.52	14.39
CHD8	37.81	36.97	40.93	47.07	44.99	44.76
TRADD	5.83	5.45	8.16	9.53	10.75	9.02
CEP72	23.09	25.57	28.19	30.76	31.33	32.07
DDX1	118.83	128.12	115.21	129.57	144.35	142.09
ZC3HAV1	30.69	32.07	27.03	34.5	34.85	39.83
SLC2A8	13.94	15.43	17.76	20.95	18.31	21.78
ULK3	28.83	27.3	26.66	36.4	34.02	31.07
RAB1A	83.38	87.32	77.26	102.64	90.16	95.62
KIAA2013	41.74	36.22	34.34	44.24	46.57	44.26
MMRN2	3	3.81	2.9	4.41	6.52	8.02
FAM214B	6.29	5.49	5.97	9.02	8.73	10.31
EGLN3	3.88	7.31	4.16	9.39	8.14	7.84
UQCRC1	275.37	235.68	266.35	289.72	292.77	306.36
ARL6IP4	136.61	126.48	126.84	154.26	141.51	155.35
GPS2	82.63	82.35	92.94	98.52	96.62	107
LAPTM4A	230.59	261.71	232.06	275.37	269.08	292.03
C5orf34	22.76	25.35	23.09	32.78	26.66	30.54
RAB1B	157.32	148.93	166.75	178.77	188.4	183.37
DOT1L	20	18.57	22.32	27.07	27.37	24.11
DAG1	267.92	284.27	254.97	302.13	321.21	310.75
NT5C	38.97	32.47	38.31	45.02	46.38	43.59
MAPK8IP1	1.14	0.91	2.47	4.69	4.07	5.37
G3BP2	110.26	103.45	101.26	118.19	126.4	126.4
B3GAT3	43.77	35.18	42.33	50.23	47.2	51
G6PC3	147.37	146.42	153.85	168.56	173.74	184.16
PLIN3	129.66	141.04	131.76	172.45	150.53	153.06
SH3GLB2	57.82	52.74	61.32	70.23	68.07	70.73
PSME2	57.12	58.89	67.13	67.06	77.96	77.96
SETX	30.19	29.31	31.89	37.9	34.47	43.88
ARHGEF2	46.28	39.94	44.23	57.64	56.73	47.88
TPRN	22.95	19.52	22.57	25.9	28.95	31.21
GTF2H4	21.83	21.59	20.35	25.8	29.69	29.18
SEMA5B	0	0.24	0.05	3.13	4.07	3.37
GSE1	24	17.97	20.66	28.86	28.29	26.57
GFOD1	2.5	1.92	3.71	5.95	7.09	6.85
DDX55	30.19	26.51	26.1	35.89	34.67	36.96
ARRDC3	13.38	16.93	12.36	21.69	17.31	21.64
NDUFV2	167.93	156.77	184.31	191.91	210.05	208.07
S100A2	17.31	17.16	13.19	25.32	20.35	21.21
SCAF1	32.28	29.6	32.66	41.35	35.69	45.12
UQCR11	137.52	120.31	133.4	162.5	162.25	147.37
MED22	30.53	26.44	35.82	41.02	39.66	39.59
TRAM2	19.71	17.41	17.96	26.94	21.29	27.82
TOR2A	15.36	14.93	10.68	21.59	20.6	17.59
ECI2	74.08	76.44	71.21	94.23	83.44	96.72
CRTC2	35.08	32.37	39.01	48.64	43.99	45.13
ACP2	79.16	84.31	79.62	91.23	97.39	112.14
COMMD3	24.26	22.05	21.12	28.76	30.68	32.28
PCBD1	54.93	52.17	60.17	70.23	73.09	67.43
TOR1A	65.16	60.45	59.07	75.64	84.5	72.33
NDUFB10	129.57	117.04	143.3	170.88	151.81	155.65
GNAI2	85.19	98.5	108.26	125.97	115.09	121.83
AFF4	41.14	37.26	42.95	51.25	52	55.54
SURF4	287.95	268.27	267.09	339.09	318.77	347.88
LRP10	80.83	94.76	81.94	106.47	109.58	107.45
HEXIM1	126.4	114.34	128.58	166.16	146.83	146.09
SERTAD1	11.07	12	10.52	14.69	19.4	19.09
POLR2A	179.65	157.38	177.31	195.88	213.09	227.46
TRPT1	22.66	25.16	21.78	31.93	36.23	30.09
NACC1	70.16	68.22	82.71	96.19	100.76	86.28
DNASE2	100.43	92.88	95.97	127.45	121.19	119.13
NAV1	5.64	3.63	4.97	7.81	10.69	12.54
TJP3	4.95	0.74	3.83	8.81	9.99	6.48
VPS18	31.04	37.39	34.81	49.54	38.9	51.82
DPM2	121.69	102.37	129.72	141.58	149.91	156.56
AAED1	12.6	6.35	10	14.83	15.59	19.59
DYNC1H1	96.46	94.31	89.85	118.4	115.72	127.89
LGMN	52.2	45.62	52.9	69.43	59.54	72.33
PLCD3	140.04	108.59	139.34	167.64	155.31	172.72
TSSC1	47.88	33.62	38.34	51.51	57.64	54.23
KIF2A	30.29	27.61	25.71	37.46	35.57	45.81
BRD2	101.24	101.38	113.71	132.31	133	144.9
PSMB7	312.13	259.91	315.69	340.12	371.09	414.21
FBLN5	9.07	8.38	8.81	17.31	15.59	15.28
CMBL	192.38	161.35	151.45	209.57	219.15	220.62
TXNDC17	128.96	117.45	127.86	161.88	149.33	177.81
ABCA7	18.88	11.07	17.1	29.74	24.47	21.78
NCOR2	45.62	40.26	60.45	68.18	62.45	71.48
PRKCD	11.5	10.14	15.4	19.28	24.57	19.64
RARA	15.28	11.19	17.24	21.93	21.5	29.14
CCDC85C	19.06	18.44	27.35	38.97	32.28	28.64
ZFYVE27	20.47	20.52	20.12	25.41	32.33	37.4
SEMA4B	13.12	16.32	13.96	27.69	21.26	24.25
SYT7	11.34	8.43	11.59	19.66	21.29	17.43
OLFM1	22.5	24.38	17.66	33.58	28.08	40.51
C21orf59	38.26	33.97	29.52	44.47	48.62	58.01
S100A11	1034.91	1107.25	1107.25	1406.95	1488.39	1472.73
MB	5.97	7.48	8.09	13.57	21.47	14.7
FAM89B	35.75	29.53	32.47	48.15	48.51	55.77
PSAP	569.54	569.54	519.56	719.74	711.01	824.18
FADS3	60.14	51.76	62.45	74.85	79.81	101.51
BMF	2.5	6.07	7.39	19.45	11.43	13.99
NPR3	10.31	8.81	4.16	18.31	15.97	24.62
S100A10	1013.17	947.09	1020.13	1367	1590.92	1555.36
HIF1A	233.02	259.47	259.7	364.82	475.62	337.94
RNF24	5.52	4.26	8.09	25.19	22.26	11.77
ZNF385A	14.14	12.78	17.41	38.24	21.14	40.65
C11orf86	22.79	33.01	35.82	72.02	82.45	51.24
HK1	43.31	33.53	41.62	92.82	76.64	83.36
PPL	31.57	12.38	28.4	62.28	62.64	47.74
COL5A1	114.69	138.27	158.32	278.04	224.85	283.82
AK1	57.2	17.97	36.56	114.88	91.32	71.32
