# Supplementary material for: PTEN interacts with the transcription machinery on chromatin and regulates RNA polymerase II-mediated transcription
Source: Nucleic Acids Res. 2019 Apr 24;47(11):5573–86. doi: 10.1093/nar/gkz272 (PMC6582409; doi:10.1093/nar/gkz272)
Supplement: gkz272_Supplemental_Files [file gkz272_supplemental_files.zip › Table S3.xlsx]

## Sheet: MEF microarray data
NAME	DESCRIPTION	MEF_WT1	MEF_WT2	MEF_WT3	MEF_WT4	MEF_KO1	MEF_KO2	MEF_KO3	MEF_KO4
10351293	Dpt	8.54034	8.48058	8.73448	8.18356	11.5441	11.2649	11.1871	11.2262
10439009	Apod	9.52845	9.41469	9.22128	8.73787	12.1372	11.981	11.6603	11.3043
10524621	Oasl2	8.56018	9.12665	8.36552	8.14665	11.554	10.9797	10.3419	10.2921
10566358	Trim30	8.5572	8.91787	8.03653	7.70205	11.321	10.9053	10.3046	9.3769
10462623	Ifit1	7.75425	8.94689	7.44731	8.08841	10.7487	10.1871	9.71005	9.7472
10541307	Usp18	9.03491	9.76123	8.7412	8.55311	11.8852	11.337	11.1023	10.8791
10378068	Xaf1	7.55296	7.83966	6.98423	6.71547	9.57607	9.20338	8.79886	8.73026
10439500	Upk1b	6.65512	6.68861	6.57605	6.46433	8.65959	8.21614	8.17769	7.65063
10434778	Rtp4	8.51213	9.00951	8.31471	8.22569	11.0022	10.5245	10.2996	10.1766
10360406	Ifi205	7.6169	7.98766	7.54807	7.50659	9.77846	9.53747	9.30059	9.0288
10569102	Irf7	8.33183	8.87958	8.09818	7.71535	10.5798	10.1527	9.82917	9.7547
10360391	Ifi203	6.31429	6.64348	6.57065	6.42946	8.34765	7.9682	7.93436	7.43446
10365983	Lum	9.77337	9.86293	9.87508	9.73121	12.0912	11.8586	11.7972	12.0501
10599001	Agtr2	7.11106	6.90858	7.03826	7.21564	8.67769	8.45073	8.39282	8.78753
10533246	Oas1g	6.84178	7.15414	6.98539	6.73992	9.07005	8.55512	8.00542	7.88389
10430174	Apol9a	8.63238	8.76242	8.19065	8.10544	10.4409	10.2702	9.93814	9.74814
10425049	Apol9a	7.58791	7.65324	7.36883	6.59834	9.15382	8.88507	8.45179	8.45784
10420488	D14Ertd668e	8.06506	8.18881	7.79849	7.75817	9.97608	9.56889	9.34955	9.11358
10455970	BC023105	5.35163	5.65717	5.39624	5.50784	7.29524	6.29373	6.05722	6.46437
10462618	Ifit3	8.4909	9.70669	8.18506	9.202	11.3353	10.6207	10.0647	10.2784
10428619	Enpp2	7.43581	7.66923	7.63498	7.94392	9.23809	8.64009	8.8237	9.64706
10408557	Serpinb1a	7.48766	7.13534	7.24613	7.76129	9.28589	8.76059	8.24104	8.81185
10526441	Upk3b	7.06229	7.21244	7.14141	7.06831	8.91734	8.07328	8.49117	8.2554
10391207	Dhx58	7.05407	7.22325	6.86197	6.81002	8.8007	8.29658	8.0569	7.92694
10363762	Tmem26	8.57979	8.69165	8.34251	8.47984	10.2136	10.047	9.72137	10.054
10358389	Rgs2	6.90353	6.85511	7.08773	6.96857	8.33251	8.04542	7.90954	8.347
10525158	Oas1b	7.36922	7.59938	6.94203	6.77886	8.89909	8.507	8.13243	7.94836
10455961	Iigp1	5.58338	5.92773	5.74489	5.6922	7.47921	6.33725	6.25489	6.69682
10451287	Isg15	6.31912	6.43463	6.41247	6.23747	7.86744	7.51578	7.10908	7.1123
10502791	Ifi44	10.5864	11.0303	10.298	9.86377	12.518	12.2262	11.9578	11.7926
10497122	Depdc1a	7.39418	7.40862	7.25007	6.3628	8.70708	8.50314	8.075	7.65644
10402347	Ifi27l2a	6.72334	6.57202	6.43282	6.34858	8.15458	7.76689	7.16581	7.11872
10496580	Gbp3	6.57845	6.818	6.49108	6.59077	8.4398	7.57359	7.2544	7.3595
10358535	Hmcn1	6.84967	6.80819	6.39326	6.43861	8.00691	7.86303	7.31913	7.42332
10484488	P2rx3	6.85181	6.71441	6.81047	6.79586	7.97743	7.83019	7.82152	7.73721
10585286	Arhgap20	9.05664	9.0252	8.72837	9.12508	10.4451	10.4837	10.1544	10.3286
10556528	Pde3b	7.11688	7.13001	7.51726	7.0431	8.46213	8.25565	8.31552	8.11001
10587854	Slc9a9	7.97074	7.86908	7.87733	7.72147	9.25387	9.11857	8.8643	8.92696
10531415	Cxcl10	8.4525	9.46088	8.27287	8.27459	10.3206	10.0849	9.94954	9.23638
10428376	Angpt1	7.29502	7.14986	7.65405	7.40519	8.80756	8.47784	8.12566	8.44178
10574098	Nlrc5	7.74016	7.62915	7.65557	7.61569	9.06664	8.95192	8.53858	8.53491
10579532	Bst2	10.518	10.551	10.0954	9.29491	11.8761	11.9027	11.6528	10.8293
10410931	Vcan	10.3739	10.4816	10.4098	10.1439	11.9478	11.9008	11.7312	11.7532
10556076	Olfml1	6.318	6.65722	6.60623	6.21186	7.73708	7.53284	6.93466	7.27453
10462621	I830012O16Rik	5.90728	6.57023	6.17154	6.58643	8.01223	7.02073	6.86744	6.90173
10424140	Col14a1	7.78531	7.69253	7.5491	7.42155	8.95945	8.68602	8.63477	8.38167
10493886	Sprr2k	6.57396	6.37757	6.5792	6.29018	7.49612	7.49632	7.41694	6.9498
10378549	Rtn4rl1	7.98814	8.10994	8.03315	8.22133	9.1559	9.02182	9.179	9.37809
10502805	Ptgfr	7.3118	7.08145	7.20966	7.06204	8.31151	8.45396	7.8585	7.87307
10346191	Stat1	10.0719	10.3518	9.85297	9.76326	11.7367	11.3324	11.1511	11.1661
10501924	Ndst3	6.45181	6.42287	6.46276	6.60468	7.35985	7.11784	7.40934	7.46309
10518751	Car6	8.46846	8.04875	8.43297	8.59615	9.45284	9.47996	9.44208	9.53627
10389207	Ccl5	9.49124	9.59862	9.26827	9.1479	10.7766	10.8211	10.4035	10.3506
10604616	Plac1	7.18602	7.00254	7.25609	7.33527	8.28676	8.05269	7.96671	8.19189
10345016	Tcfap2b	6.60233	6.9411	6.90408	7.20852	7.97997	7.58887	7.63949	8.00721
10355500	Igfbp5	11.0827	11.0086	10.8808	10.8599	12.6542	12.4052	12.1034	12.3059
10344981	Pi15	9.75559	10.0146	10.1639	9.8355	11.1463	11.0405	11.2344	11.3049
10376326	Igtp	8.22729	8.56245	7.97478	7.96871	9.70824	9.24341	8.94457	8.91375
10498024	Slc7a11	9.05985	9.0611	9.15635	9.26573	10.5376	10.4018	10.0905	10.0581
10496569	Gbp6	7.55195	7.54239	7.31003	7.23747	9.00996	8.29674	8.02826	7.99104
10520452	Il6	5.9359	5.85798	5.85521	5.95016	6.91933	6.7139	6.46498	6.39632
10566366	AI451617	9.06153	9.13174	8.3864	7.26801	10.2633	9.83145	9.48479	8.3524
10406519	Hapln1	7.0383	7.0983	7.1003	7.31515	7.89213	7.60498	7.95882	8.48942
10485198	Tspan18	8.64976	8.47962	8.57564	8.56468	9.92032	9.70222	9.40673	9.27878
10368317	Enpp3	7.9671	8.0808	7.71214	7.80135	9.21166	8.95131	8.62234	8.49134
10352905	Cd34	9.19328	9.3367	9.39234	9.55785	10.5088	10.3613	10.471	10.5138
10365974	Dcn	11.6634	11.7706	11.8042	11.556	13.1049	13.0058	13.0942	13.0288
10574102	Nlrc5	7.86937	7.77723	7.74139	7.83026	8.91673	8.81583	8.51666	8.56526
10347948	Sp100	5.89853	6.06039	5.85126	5.87164	7.14153	6.50518	6.50735	6.25292
10444814	H2-gs10	7.7471	7.63468	7.45972	7.43757	8.84806	8.6078	8.18425	8.09897
10595402	Fam46a	7.27495	7.0725	7.09791	7.11726	8.34477	8.04335	7.72041	7.70093
10358529	Hmcn1	7.50925	7.65259	7.24475	7.38732	8.4347	8.43735	7.98059	8.29595
10606071	Ercc6l	6.97738	7.09024	6.89106	6.77071	7.91202	7.65452	7.75687	7.48112
10356262	Gm7582	6.21665	6.47709	6.23488	6.33564	7.45677	6.89362	6.89388	6.82076
10601701	Tmem35	7.0237	7.12606	7.23768	7.24698	8.19802	7.88435	7.96915	7.75553
10358527	Hmcn1	7.65377	7.58376	7.38355	7.36127	8.70929	8.52215	7.94907	8.11021
10472050	Tnfaip6	8.76522	8.56053	8.77338	8.56346	9.7871	9.77189	9.58231	9.3317
10492798	Sfrp2	10.593	10.9411	10.3794	11.1782	12.3685	12.1575	11.5169	11.7844
10380285	Tmem100	5.74183	5.7912	5.93967	5.81322	6.6464	6.37366	6.48411	6.34056
10579812	Ednra	9.58277	9.44397	9.88671	9.46033	10.9435	10.7261	10.4289	10.4743
10358531	Hmcn1	7.82936	7.9201	7.60661	7.75426	8.8158	8.80301	8.26831	8.62194
10422164	Ednrb	8.48705	8.44392	8.6668	8.95309	9.48985	9.50519	9.37412	9.90821
10389143	Slfn8	6.17154	6.21266	6.21784	5.9385	7.2872	6.87705	6.53305	6.48227
10523145	Cxcl15	8.66842	8.54783	8.68528	9.20314	9.68075	9.47158	9.51649	10.1853
10358525	Hmcn1	5.80425	5.72373	5.65725	5.79193	6.5488	6.65428	6.02379	6.20269
10606235	Zdhhc15	8.28161	8.36492	8.16791	8.11586	9.25236	9.20643	9.05582	8.89405
10370259	Col18a1	9.49876	9.41678	9.5115	9.33178	10.5543	10.5072	10.3039	10.3747
10349157	Serpinb2	9.00349	9.37009	9.52473	9.0339	9.87883	9.75961	10.829	10.3537
10525989	Gpr133	7.16294	6.96725	6.94457	7.21222	7.90207	7.84181	7.73813	7.7831
10467136	Ch25h	8.85985	8.85991	9.18558	8.71079	9.92281	10.0278	9.92767	9.47439
10349345	En1	8.10955	8.09393	8.02236	7.81818	8.97045	8.90309	8.92619	8.58692
10519983	Fgl2	6.22759	6.28786	6.21172	5.98417	7.04359	6.59941	6.88513	6.74898
10529264	Spon2	7.49863	7.75068	7.57828	7.49182	8.4347	8.3176	8.16548	8.54094
10476401	Plcb1	7.10571	7.07998	7.06506	7.05225	8.002	7.82949	7.5044	7.89299
10362294	Arhgap18	7.24582	7.29176	7.11131	7.39703	8.0673	7.84371	7.86503	8.26712
10358533	Hmcn1	8.6125	8.52004	8.52122	8.55382	9.68841	9.71059	9.06479	9.26089
10529875	Ldb2	9.6292	9.45154	9.65329	9.39762	10.7026	10.6289	10.2726	10.4168
10593646	Tnfaip8l3	7.05826	7.25436	7.17237	7.18405	7.94387	7.86951	7.88914	7.85751
10359307	Tnn	10.1528	10.3646	10.1224	10.1736	11.3309	11.199	10.9842	11.3542
10504775	Col15a1	8.37064	8.36576	8.62563	8.21421	9.41355	9.32412	9.1636	8.99447
10416181	Stc1	10.477	10.5543	10.7836	10.4987	11.4482	11.5108	11.7711	11.7626
10503023	Cth	9.98133	9.7377	9.73162	9.618	10.8195	10.8684	10.6984	10.5397
10593219	Nnmt	9.52572	9.4407	9.54318	9.55271	10.5874	10.4612	10.5489	10.217
10450784	H2-M9	7.34116	7.47351	7.51075	6.96253	7.93139	8.20689	8.2697	7.7652
10345675	Npas2	7.71551	7.80242	7.62205	7.33471	8.29045	8.3646	8.5318	8.2894
10574149	Nlrc5	6.51437	6.62804	6.58156	6.63439	7.63856	7.33521	6.92711	7.04658
10507152	Cyp4a12b	6.61212	6.57997	6.19768	6.1139	7.16037	7.15552	6.83928	6.83099
10483110	Ifih1	8.93826	9.19802	8.68116	8.71405	10.1078	9.81777	9.60652	9.43545
10599880	Slitrk2	7.2155	7.54188	7.29981	7.25162	8.25436	7.8676	8.02495	7.99556
10607848	Egfl6	9.97994	10.0538	9.74683	9.54419	11.1453	10.9378	10.6136	10.415
10363860	Slc16a9	7.53729	7.75888	7.60325	7.66324	8.52166	8.54347	8.25846	8.17794
10533256	Oas1a	7.14575	7.46624	7.14677	6.97499	7.99142	8.09596	7.77919	7.62967
10476935	Tmem90b	8.05968	8.28802	8.26844	7.98645	9.01197	8.97006	9.07683	8.65388
10435457	Parp9	8.75051	8.96219	8.64574	8.50019	9.89091	9.56398	9.48636	9.20802
10587315	Gsta4	10.0742	10.1871	10.4027	10.3479	11.41	11.2621	11.1195	11.088
10553477	Ano5	6.34062	6.33183	6.45747	6.25779	7.10462	6.8986	6.83145	6.94339
10608327	LOC382133	5.37893	5.3862	5.05332	5.2129	5.84007	5.81462	5.73402	5.61931
10455395	Spink5	6.32931	6.24411	6.23665	6.23783	7.04246	6.89684	6.6421	6.81416
10366052	Kitl	7.46867	7.70535	7.5974	7.95416	8.47012	8.23607	8.39671	8.49691
10574157	Nlrc5	6.9562	7.03541	6.88451	6.80365	7.77114	7.70845	7.39542	7.37617
10523120	Cxcl5	8.88242	9.24678	9.42949	9.61682	10.1349	10.0768	10.0889	10.3171
10461614	Ms4a6c	5.80955	5.81411	5.78977	5.82402	6.55594	6.2356	6.21074	6.38514
10372028	Plxnc1	7.96121	7.90564	7.75788	7.80862	8.80952	8.64873	8.33566	8.54386
10524631	Oasl1	7.76517	8.13129	7.74183	7.96416	8.97136	8.70714	8.53403	8.30885
10513776	Astn2	8.02057	8.04425	8.21117	7.89432	8.95197	8.77528	8.73782	8.67075
10507099	Gm12824	9.26831	9.27131	9.09126	9.80586	10.3276	10.0764	10.0182	10.4616
10455954	Gm4951	5.87902	6.05203	5.9082	6.09304	7.13769	6.34833	6.26408	6.37548
10354598	Hecw2	7.61976	7.61621	7.45255	7.53922	8.36564	8.24816	8.1491	8.21141
10563883	Depdc1a	8.36022	8.30624	8.09637	8.09791	9.06383	8.97283	9.00623	8.79118
10498710	Bche	6.03402	6.04759	6.11635	6.23831	6.79036	6.70143	6.46325	6.68913
10601942	Nrk	7.06862	7.05279	6.75347	7.0518	7.74039	7.65062	7.4358	7.60935
10444244	Tap1	9.06906	9.22258	8.87047	9.19266	10.349	9.90266	9.62758	9.73898
10496425	Adh7	8.49894	8.28037	8.09843	8.57881	9.19334	9.1969	8.96403	9.09816
10395409	Meox2	8.94385	8.95618	8.75061	9.00625	9.84928	9.73688	9.5835	9.67128
10400126	Lrrn3	8.79549	8.71945	8.2606	9.02757	9.70892	9.38846	9.15687	9.64521
10507101	Gm12824	9.47552	9.41734	9.29602	9.96055	10.4711	10.2696	10.1442	10.6483
10599422	1110059M19Rik	6.90799	6.89586	6.95535	6.9784	7.80306	7.53928	7.43272	7.40686
10360377	AI607873	9.1233	9.28047	9.31068	9.08418	10.1301	10.0466	10.0044	9.85949
10497203	Hey1	10.2201	10.1753	10.3773	10.0159	11.2705	11.1444	11.0125	10.9518
10444824	H2-Q6	6.69267	6.95425	6.8985	6.81423	7.61153	7.61153	7.33191	7.20974
10374197	Ramp3	8.7447	8.8213	8.98108	8.68691	9.49723	9.39298	9.82095	9.5991
10492136	Dclk1	9.88251	9.86361	9.87294	9.85403	10.8681	10.7705	10.6819	10.5944
10345777	Il1rl2	9.06377	8.97688	9.39635	9.12516	10.1551	10.0051	9.89989	9.68746
10400023	Tspan13	8.27876	8.45123	8.92931	8.58501	9.45201	9.3332	9.08296	9.34703
10466210	Ms4a6d	7.86264	7.82769	7.71828	7.70919	8.54033	8.25219	8.51755	8.49035
10404069	Hist1h1a	10.5067	10.4196	10.3391	10.0598	11.4757	11.2814	11.1724	10.9427
10450694	H2-T22	10.0179	9.88103	8.94768	10.0014	10.4552	10.4802	10.6128	10.6285
10469066	Ccdc3	10.1979	10.2436	10.1224	10.1576	11.1255	10.9882	10.9406	11.1507
10491885	Pcdh10	9.18529	9.24562	9.28862	9.52737	10.1634	9.99516	9.95417	10.3051
10571840	Hpgd	9.34224	9.39766	9.30632	9.72164	10.5624	10.2554	9.86067	10.2995
10469936	Nrarp	7.07694	7.06452	7.1839	6.9828	7.84667	7.83828	7.57938	7.43765
10416037	Pbk	8.77821	8.65917	8.38737	8.57721	9.37536	9.37692	9.41081	9.13455
10576883	Shcbp1	8.15718	8.07749	7.75596	7.83889	8.79292	8.6775	8.76367	8.27316
10439249	Parp14	7.03315	7.34325	7.05966	7.02539	8.28229	7.62116	7.49062	7.46158
10381548	BC030867	8.34367	8.16208	8.12723	8.19895	9.0222	8.88951	9.00431	8.67184
10584024	Opcml	7.2664	7.22283	7.28752	7.15743	7.92534	8.00008	7.8156	7.61848
10487987	Lrrn4	6.31932	6.40207	6.24218	6.14628	7.16904	6.75905	6.74052	6.53389
10413419	Arhgef3	7.04027	7.11148	7.14766	6.92711	7.81046	7.7011	7.46361	7.59343
10479852	Camk1d	8.26581	8.22083	8.30341	8.49799	9.08235	9.00515	8.89856	9.03758
10466200	Ms4a7	6.94527	6.92673	6.70555	6.72831	7.41003	7.27165	7.40338	7.46079
10603583	Srpx	9.99605	10.0494	9.95223	9.85448	10.853	10.8523	10.6411	10.7614
10496438	Adh1	6.49367	6.47625	6.52833	6.45087	7.25343	7.00505	7.01994	6.78769
10605674	Pola1	8.60743	8.40373	8.42326	8.36611	9.18668	9.13482	9.27607	8.95782
10389134	Slfn9	9.09012	9.25343	9.06511	8.99049	10.0627	9.76827	9.89397	9.63126
10583071	Mmp3	8.87812	9.44218	9.44735	9.42719	9.79916	9.59618	10.3785	10.4419
10593460	4833427G06Rik	7.79947	7.89448	7.66925	7.81815	8.54401	8.43172	8.38978	8.34603
10592420	AW551984	8.35256	8.44372	8.44972	8.53928	9.18027	9.12441	8.98911	9.20873
10439268	Dtx3l	8.9985	9.04097	8.64699	8.63781	10.0753	9.51958	9.33507	9.22844
10432032	Vdr	9.49447	9.43809	9.5755	9.39518	10.3083	10.3325	10.2471	10.046
10530772	Nmu	6.99715	7.12626	7.01793	7.19227	7.61763	7.42113	7.78303	7.76296
10482517	Nmi	7.06653	6.96032	6.95432	6.90789	7.80015	7.6584	7.3849	7.25817
10564624	St8sia2	7.51798	7.30848	7.76405	7.93964	8.52566	8.13153	8.01545	8.27347
10566346	9230105E10Rik	6.70421	6.62975	6.47136	6.89687	7.34289	7.09137	7.04068	7.33816
10587508	Ttk	8.15084	8.00473	7.86873	7.86912	8.79908	8.61356	8.61861	8.37447
10534343	Eln	10.5802	10.473	10.2443	10.3424	11.6935	11.4403	10.61	11.1748
10571865	Scrg1	6.35851	6.26934	6.17951	6.4591	6.78881	6.80063	6.51659	7.14452
10579331	Gdf15	8.71643	8.7517	8.47054	8.87956	9.4956	9.50097	9.29707	9.25814
10495891	Arsj	10.4127	10.3669	10.5913	10.427	11.2418	11.2412	11.3672	11.2061
10360382	Ifi204	10.2177	10.4204	10.3627	10.2126	11.165	11.0818	11.1593	11.0176
10423599	Matn2	8.84465	8.79354	8.99765	8.97172	9.66419	9.5043	9.5475	9.65818
10587331	Gsta1	5.4003	5.41055	5.3607	5.30378	5.63814	6.20093	5.41673	5.87276
10605986	Slc7a3	10.0635	9.80299	9.65994	9.52198	10.6926	10.6446	10.4625	10.2526
10467637	Arhgap19	8.58406	8.58929	8.38748	8.58006	9.49937	9.18201	9.15043	8.93316
10445241	Tnfrsf21	9.38564	9.4587	9.53043	9.39237	10.1234	10.0951	10.2204	10.2288
10367224	Stat2	9.65394	9.98073	9.50467	9.51057	10.8896	10.4218	10.1251	10.1736
10604375	Apln	10.5228	10.7361	10.2896	10.6442	11.2857	11.2647	11.3335	11.5388
10471833	Lhx2	8.6049	8.61062	8.39907	8.69437	9.30802	9.15707	9.18466	9.28412
10515836	Ccnb1	8.80257	8.67939	8.49292	8.59892	9.5095	9.30109	9.2863	9.11195
10403229	Itgb8	7.7572	7.84809	7.67963	7.55419	8.40177	8.44525	8.0569	8.27297
10607602	Ppef1	5.95661	5.89658	6.02003	6.11328	6.72816	6.55942	6.17948	6.33741
10579012	Csgalnact1	9.5577	9.6384	9.91105	9.89934	10.545	10.4255	10.4537	10.5322
10595404	Fam46a	10.4468	10.535	10.2797	10.3464	11.4112	11.2719	11.026	11.0445
10529651	Msx1	8.76542	8.65065	8.48337	8.53708	9.50911	9.38698	8.88947	9.24781
10411235	Iqgap2	7.59303	7.64908	7.7309	7.61092	8.28839	8.27786	8.32421	7.993
10381371	Aoc3	7.24989	7.35813	7.10123	7.34294	8.12878	7.8912	7.41043	7.80579
10522749	Lphn3	9.5228	9.61233	9.50814	9.39615	10.2393	10.1851	10.1802	10.29
10544089	Zc3hav1	9.45258	9.47754	9.46275	9.27278	10.2923	10.1762	10.0514	9.97143
10358515	Hmcn1	6.25398	6.13042	6.19325	5.98064	6.88876	6.84081	6.31927	6.35053
10458046	D0H4S114	10.8052	10.5718	11.1914	10.7276	11.8732	11.6125	11.5353	11.514
10372324	Syt1	6.6258	6.67846	6.64552	6.72459	7.42585	7.06147	6.87595	7.30528
10494978	Ptpn22	6.06345	6.04982	6.1948	6.38543	6.61456	6.41719	6.60407	6.90034
10347036	Mtap2	10.0922	10.0702	9.5427	9.69401	10.7833	10.7456	10.3768	10.4234
10371591	4930547N16Rik	8.38222	8.35252	8.17325	8.26231	9.04459	8.95987	8.89176	8.73833
10430358	C1qtnf6	8.69667	8.50806	8.53004	8.48092	9.39139	9.17566	9.02278	9.16095
10601569	Pcdh11x	8.56473	8.64599	8.57576	8.50189	9.36989	9.37083	8.924	9.15543
10536056	C87414	5.79079	5.61849	5.6992	5.8566	6.04791	6.03474	6.48348	6.09136
10389151	Slfn8	7.32095	7.42603	7.48336	7.20035	8.05072	8.00123	7.80692	7.73823
10563780	E2f8	9.74673	9.74133	9.68401	9.49938	10.4062	10.3635	10.5152	10.2297
10504337	Car9	7.58347	7.43787	7.25988	7.62866	8.0009	7.9386	7.8483	8.31959
10533198	Oas2	6.5865	6.74552	6.49359	6.69695	7.4205	7.25698	6.97887	6.81058
10437205	Pcp4	8.57914	8.49914	8.61344	8.02189	9.07376	9.0264	8.8663	9.21474
10574104	Nlrc5	6.71947	6.68755	6.7523	6.68589	7.41275	7.35799	7.04274	6.99642
10384223	Igfbp3	10.7728	10.7681	10.9596	11.0054	11.6977	11.607	11.6913	11.6919
10543959	Ptn	12.0654	12.0603	12.0925	11.7434	12.9699	12.9085	12.8204	12.7677
10381408	Ifi35	9.34221	9.47488	9.31717	9.26038	10.2985	10.02	9.89092	9.91452
10399710	Rsad2	6.83584	7.1409	6.8664	6.82112	7.92055	7.39615	7.29126	7.06299
10388234	Gsg2	7.57391	7.55446	7.57813	7.58261	8.18201	8.08714	8.14453	8.07069
10358668	Hmcn1	6.74507	6.89212	6.78324	6.62211	7.5366	7.34134	7.00844	7.114
10407797	Prl2c2	5.30266	5.53616	5.61228	5.5701	5.99241	5.88874	5.9335	5.80078
10350297	Kif14	7.80468	7.7345	7.52686	7.47673	8.37065	8.19919	8.15465	8.01923
10511363	Penk	12.3789	12.4757	12.3028	12.8534	13.4478	13.3536	13.1949	13.6168
10548899	Rerg	9.16488	9.25037	9.14903	9.15958	9.99671	9.87026	9.7517	9.74804
10408094	Gm11276	9.24313	9.38674	9.07141	8.51824	9.65056	9.92093	9.70815	9.54396
10375443	Havcr2	8.28583	8.16035	8.3746	8.36483	8.779	8.74762	9.15703	8.88394
10601011	Kif4	9.00245	9.05113	8.8512	8.82282	9.75381	9.61442	9.58245	9.34132
10423520	Sema5a	8.60015	8.52303	8.64363	8.41269	9.22269	9.30037	8.99439	9.11018
10604620	Fam122b	7.89374	7.92074	7.505	7.91093	8.58211	8.35416	8.27583	8.25497
10499896	Sprr3	6.00386	6.01727	5.88526	5.64026	6.16837	6.46721	6.47172	6.12525
10352048	Exo1	8.98699	9.02864	8.85484	8.67494	9.66485	9.52199	9.59832	9.29552
10607486	Ptchd1	6.68791	6.65923	6.78897	6.85038	7.19397	7.20198	7.06003	7.45444
10598652	Gm14484	6.49963	7.01771	6.22842	6.20301	7.23342	6.9379	6.65378	6.97227
10383214	Rnf213	9.95394	10.1998	9.63499	9.5816	10.8808	10.7926	10.3037	10.1932
10554969	Odz4	7.25669	7.31428	7.22752	7.42994	7.90197	7.88314	7.56927	7.94943
10353775	Bend6	8.62655	8.63091	8.5641	8.83797	9.48255	9.34702	9.15754	9.12345
10603099	Figf	10.7474	10.9111	10.6503	11.0365	11.7043	11.6346	11.4502	11.6158
10598138	Spry3	7.0644	7.22587	7.35249	7.30853	7.71727	7.6626	7.87603	7.73866
10358577	Hmcn1	8.64676	8.82351	8.47247	8.35075	9.22957	9.45871	8.88505	9.13931
10495035	Slc16a1	9.88378	9.87656	10.0512	9.99646	10.7571	10.5838	10.7574	10.516
10406676	Lhfpl2	10.4984	10.2587	10.7673	10.398	11.3281	11.2393	11.1613	11.1467
10455015	Vaultrc5	6.91409	6.85147	6.65225	6.69575	7.52882	7.50227	7.42018	6.57214
10468722	Gfra1	10.0782	10.1299	10.3076	9.76231	10.7256	10.8259	10.8622	10.699
10351551	Adamts4	9.30766	9.41444	9.30732	9.13682	10.1272	9.90302	9.87758	9.87162
10448506	Ccnf	9.95444	9.94461	9.78344	9.73875	10.5764	10.6039	10.6126	10.395
10575693	Vat1l	7.30317	7.29383	7.23983	7.12507	8.04304	7.7564	7.77084	7.42397
10355327	Bard1	8.46116	8.48703	8.26967	7.95382	8.8151	8.97428	9.00972	8.69458
10571680	Mlf1ip	8.23556	8.23505	8.27778	8.09947	8.9213	8.75402	8.86273	8.60734
10349166	Serpinb10	6.06807	6.05862	6.31911	6.22618	6.33223	6.26595	6.96727	6.83023
10607124	Chrdl1	7.77816	7.59179	7.57841	7.62345	8.24763	8.20245	8.0482	8.20906
10545812	Sfxn5	8.79068	8.64896	8.71178	8.79028	9.42308	9.23933	9.34873	9.36664
10421737	Tnfsf11	9.62548	9.59191	9.65681	9.61913	10.185	10.2307	10.3862	10.3737
10399178	Cdca7l	9.33706	9.3327	9.03995	9.16918	10.02	9.86474	9.91138	9.65161
10569429	Cdkn1c	8.87267	8.80422	8.96064	8.67116	9.42891	9.42721	9.62073	9.2906
10392440	Slc16a6	6.87676	6.98798	6.82325	6.74873	7.49716	7.32767	7.36596	7.14772
10399391	Gen1	9.38199	9.38165	9.03867	9.18683	10.0317	9.94777	9.87828	9.69243
10383233	Rnf213	9.49982	9.79723	9.42657	9.08422	10.4549	10.3471	9.82942	9.79312
10393662	Nptx1	7.67876	7.84909	7.57784	7.6592	8.2259	7.92375	8.28342	8.45857
10405185	Cks2	7.8718	7.34821	7.55699	7.45749	8.21121	8.16988	7.98841	7.95321
10497463	Cpb1	6.0782	6.13578	6.09776	6.03175	6.64051	6.4297	6.428	6.52423
10358547	Hmcn1	6.43707	6.47272	6.21588	6.26707	6.9027	6.91672	6.56226	6.762
10365991	Epyc	5.72323	5.75406	5.77621	5.71893	6.24001	6.07842	6.01029	6.22764
10549917	Vmn2r29	6.20349	6.11881	6.53276	6.46864	6.54694	6.32551	7.12208	7.07496
10389395	Brip1	8.16744	8.15382	7.86479	7.95076	8.69312	8.55655	8.68378	8.41396
10543802	Plxna4	8.26093	8.21786	8.22546	8.25843	8.9455	8.77522	8.72684	8.77637
10542911	Samd9l	9.18566	9.30589	8.9617	8.98774	10.1337	9.6953	9.4883	9.61936
10428698	Sntb1	8.48052	8.4396	8.42122	8.37753	9.12757	9.11846	8.68836	9.08627
10606689	Timm8a1	8.20494	8.0269	8.19756	8.25495	8.75002	8.66741	8.86499	8.6308
10415319	Irf9	10.5479	10.7214	10.3986	10.1934	11.4228	11.1449	11.0953	11.0499
10458195	Cdc25c	7.8388	7.81032	7.58768	7.65482	8.45709	8.32097	8.19046	8.02461
10538356	Chn2	6.89905	6.81493	6.86097	6.70626	7.38733	7.36066	7.16032	7.22602
10469712	Pdss1	8.67973	8.58188	8.72542	8.61571	9.23456	9.25575	9.33624	9.1256
10601705	Cenpi	8.60056	8.5504	8.42511	8.42604	9.18057	9.12605	9.14406	8.85738
10475544	Sema6d	8.14092	8.11969	8.54847	8.40089	8.77035	8.63109	9.06635	8.99264
10538927	Amd1	5.48385	5.43052	5.15752	5.90663	5.50628	5.75528	5.93819	6.26666
10528038	Adam22	6.09805	6.05109	6.04844	6.0297	6.42179	6.4777	6.39895	6.5663
10425031	Apol6	8.21416	8.40713	8.3539	8.33025	9.20245	8.99755	8.51981	8.83366
10394593	Fam49a	7.94301	8.03715	7.7893	8.13304	8.52319	8.60716	8.23125	8.69216
10483401	Spc25	9.73714	9.21203	9.14137	9.05451	10.2451	9.9349	9.81465	9.64628
10426208	Adm2	9.02606	8.84868	8.72136	8.80236	9.36338	9.56855	9.42595	9.41532
10462632	Kif20b	8.37843	8.3518	8.09475	8.00781	8.89349	8.79192	8.85224	8.49539
10409833	Gas1	10.9261	10.8802	10.9015	10.9461	11.8802	11.6537	11.3491	11.6935
10408798	Tcfap2a	8.68432	8.53506	8.44919	8.48757	9.3084	9.12825	8.9339	9.06925
10411739	Ccnb1	10.6052	10.2472	10.2801	10.3825	11.1617	11.0992	11.1531	10.8714
10400589	C79407	9.51412	9.47478	9.2386	9.15975	10.0917	9.98811	9.98076	9.81794
10490104	Aurka	10.1725	10.1798	10.0872	9.95944	10.8531	10.8963	10.7949	10.5395
10440344	Robo2	8.34366	8.42878	8.51069	8.5204	9.19054	9.04148	8.74866	9.06897
10485070	Mdk	9.95455	10.0392	10.0593	9.65716	10.7048	10.6857	10.5346	10.4224
10500327	Hist2h3c2	6.44465	6.47597	6.51975	6.54883	7.31713	7.15265	6.71811	6.52653
10427461	Ptger4	8.9263	8.83318	9.11581	9.11227	9.59747	9.54556	9.71024	9.52124
10348354	Ugt1a10	7.06643	7.16762	7.26803	7.36862	7.59317	7.6771	7.6641	7.84612
10504470	Melk	9.30338	9.3025	9.05551	8.87244	9.82212	9.81284	9.84945	9.46417
10540738	Fancd2	8.15491	8.13679	7.90878	7.92214	8.76824	8.60268	8.50279	8.37159
10538590	Herc5	7.63383	7.77127	7.57874	7.61757	8.54381	8.15185	7.91206	8.00924
10548385	Olr1	7.45847	7.51968	7.6852	7.05863	7.95789	7.94616	8.06062	7.71347
10423654	Osr2	9.14521	9.16855	8.89346	9.03299	9.8307	9.56099	9.51239	9.70974
10517609	Cda	9.72138	9.67596	9.60884	10.0585	10.1794	10.243	10.3478	10.85
10541091	Gemin6	7.59433	7.40576	7.68001	7.59094	8.05355	8.08957	8.18211	7.92443
10478048	Lbp	7.42839	7.70632	7.3571	7.56274	8.16219	8.07737	7.62046	8.15739
10432746	Krt75	7.85838	7.83803	7.83106	7.79659	8.43911	8.14706	8.55748	8.22535
10345921	1500015O10Rik	9.83519	9.92337	9.86244	10.1089	10.6577	10.5488	10.376	10.741
10595718	Chst2	9.23343	9.25498	9.30031	9.11304	9.89763	9.84455	9.79361	9.7708
10523802	Cdc7	7.1341	7.25357	7.1161	6.97802	7.72852	7.62206	7.60751	7.37702
10417798	Kcnk5	6.899	6.69823	6.88054	6.89356	7.25622	7.21193	7.47246	7.21116
10529457	Cpz	7.59743	7.53441	7.72293	7.49701	8.36534	8.11	7.95574	7.89057
10599463	Xpnpep2	5.99388	6.10014	6.15471	6.15239	6.52822	6.39454	6.57857	6.48257
10452980	Eif2ak2	10.3391	10.4566	10.2629	10.241	11.1629	10.9951	10.9216	10.889
10428407	Tmem74	7.95822	8.14425	7.97696	8.22557	8.52382	8.4752	8.79709	8.59658
10569962	Ccl25	7.80502	7.77008	7.94935	8.14647	8.64346	8.22528	8.47889	8.36814
10514338	Mir31	7.14911	7.19491	7.25812	7.13924	7.63306	7.55834	7.75869	7.64539
10430993	1700001L05Rik	7.9503	7.91326	8.03095	7.90676	8.56359	8.28615	8.56219	8.44041
10350697	Nmnat2	11.3951	11.5547	11.4518	11.4739	12.147	12.1461	12.2193	12.3216
10600857	Heph	6.47215	6.50642	6.63991	6.52378	6.96389	6.854	7.01688	6.99032
10358537	Hmcn1	8.69234	8.61785	8.34338	8.55809	9.09295	9.25174	8.94886	9.11991
10581813	Mlkl	9.58829	9.67947	9.43827	9.5666	10.2333	10.1934	10.2368	10.0643
10399428	Snord118	6.31242	6.4392	6.46671	6.50372	7.17162	6.7902	6.83822	6.57195
10515431	Kif2c	9.66255	9.61783	9.32623	9.4094	10.2224	10.2474	10.1317	9.8508
10427131	Soat2	7.80622	7.59029	7.70628	7.61293	8.20708	8.4155	8.11182	7.94227
10409261	Diras2	8.0391	7.99976	8.29077	8.20276	8.74889	8.6864	8.56793	8.60105
10424188	Mtbp	9.52902	9.51405	9.41576	9.4211	10.1867	10.1092	10.0871	9.90276
10361995	Fam54a	8.72547	8.80465	8.4397	8.47418	9.40922	9.13653	9.31844	8.76637
10465861	Incenp	9.57954	9.5268	9.40878	9.1497	10.1202	10.1074	10.0428	9.78522
10479765	Suv39h2	7.18814	7.18692	7.30281	7.27531	7.80736	7.61005	7.82358	7.54941
10361375	Fbxo5	9.92533	9.85208	9.68926	9.64506	10.5154	10.4154	10.4751	10.1866
10484307	Frzb	8.21663	8.30127	8.32199	8.51461	8.81382	8.61571	8.87924	9.16117
10568873	Adam8	10.3566	10.3683	10.1905	10.331	10.9485	10.9007	10.884	11.1262
10559385	Mrgprf	11.0698	11.1322	10.8421	11.1832	11.8657	11.7948	11.5719	11.7956
10365428	Btbd11	8.88337	9.00997	9.1869	9.01573	9.49692	9.41978	9.8005	9.66425
10349637	Fam72a	6.37807	6.60951	6.32609	6.39555	6.94129	6.87184	6.81769	6.70589
10580382	Neto2	10.6068	10.6244	10.8151	10.5288	11.3039	11.2637	11.6017	11.1
10569485	Tnfrsf26	7.07082	7.04709	7.02656	6.86979	7.42444	7.39583	7.73567	7.22918
10497481	2810416G20Rik	8.01907	7.79639	7.90472	8.07329	8.80769	8.53813	8.22667	8.22723
10379511	Ccl2	9.89575	9.86173	10.3003	9.91883	10.5993	10.6169	10.8158	10.4662
10516246	Cdca8	9.21324	9.10737	8.84987	8.91453	9.69376	9.71475	9.64037	9.30929
10374400	Fbxo48	7.66064	7.50671	7.35646	7.11108	8.10232	7.82398	7.94174	7.62775
10410560	Trip13	9.10114	9.0392	8.8759	8.89153	9.56045	9.67794	9.67728	9.24684
10565434	Rps13	9.77086	11.075	8.45311	11.2276	10.5525	9.75468	11.2323	11.5319
10462442	Il33	5.9797	5.9169	6.05265	5.9546	6.47362	6.38104	6.27972	6.26581
10358521	Hmcn1	6.46788	6.56415	6.54252	6.55906	6.99572	7.1222	6.73912	6.91208
10471882	Olfml2a	9.06311	9.26444	9.12146	9.07742	9.92132	9.60473	9.49679	9.78788
10451805	Sgol1	9.53373	9.4057	9.29717	9.19813	10.0438	10.0372	10.0213	9.67318
10363575	Dna2	9.06678	8.9466	8.88371	8.76687	9.56387	9.45471	9.61398	9.25746
10367076	Prim1	9.82031	9.73295	9.70974	9.52901	10.4433	10.2789	10.3777	10.1112
10507273	Pik3r3	10.287	10.377	10.359	10.3228	11.1106	10.9246	10.9518	10.9328
10477649	Acss2	8.42233	8.49037	8.31606	8.57513	9.34675	8.87539	8.72178	8.95727
10399696	Rnf144a	8.30599	8.14094	8.3152	8.05467	8.91973	8.71401	8.78252	8.43633
10510197	Ppp2r5a	8.19359	7.56275	8.37021	8.24654	8.77772	8.26033	8.77982	8.55527
10398211	Hhipl1	8.10591	7.9641	8.10129	7.89209	8.60777	8.64988	8.50826	8.27546
10391811	Kif18b	10.4989	10.462	10.2554	10.2439	11.0788	11.0926	11.0217	10.8229
10607143	Capn6	11.2904	11.2658	11.1912	11.0462	11.9761	11.8743	11.8619	11.8387
10471945	Gm13476	7.30037	7.20961	7.29988	7.39379	7.85344	7.82671	7.5807	7.73935
10474875	Casc5	9.77302	9.66814	9.38746	9.51252	10.2319	10.3186	10.1835	9.96066
10403945	Gm11275	7.07257	6.96523	6.83105	6.84383	7.37955	7.36499	7.39872	7.27028
10360053	Pcp4l1	10.6851	10.8362	10.8025	11.1743	11.7627	11.4936	11.2643	11.6442
10478355	Mybl2	10.0518	10.0017	9.9121	9.68289	10.5555	10.6016	10.6226	10.2956
10358633	Hmcn1	6.34521	6.81065	6.90657	6.61877	7.33724	7.15112	6.68537	7.13928
10466947	Ermp1	9.90796	9.85219	9.95472	9.86669	10.5701	10.4888	10.5353	10.4057
10362538	Lama4	11.0171	11.05	11.1478	11.0606	11.8543	11.7733	11.632	11.7153
10355325	Bard1	7.12243	7.10632	7.1912	6.96503	7.67545	7.5588	7.436	7.44285
10439514	Gap43	6.83453	6.92312	6.64962	7.00118	7.36005	7.44054	7.0716	7.20441
10487480	Bub1	10.5328	10.3943	10.0943	9.97672	10.9906	11.0892	10.846	10.5667
10499873	Prr9	5.66574	5.71643	5.79424	5.78053	6.16353	5.81122	6.44422	5.93069
10519998	Lrrc17	11.9509	11.9044	12.0646	11.7748	12.8344	12.7511	12.4039	12.5975
10536505	Met	8.60293	8.58306	8.60063	8.65073	9.08725	9.07524	9.29272	9.06866
10591281	Col5a3	9.09976	9.05133	9.23962	8.93569	9.72504	9.73421	9.57484	9.48993
10553521	Gas2	10.9677	10.9384	11.1147	10.9786	11.6885	11.6739	11.5647	11.7308
10566743	Trim66	7.51901	7.49281	7.45276	7.39366	7.97013	8.09389	7.75231	7.84518
10476989	Gins1	8.26303	8.06766	8.21377	8.04881	8.73787	8.58812	8.75862	8.47632
10351047	Cenpl	6.9605	6.72291	6.71683	6.67601	7.18293	7.25334	7.25262	7.01954
10473058	Osbpl6	8.86414	8.83091	8.86159	9.00624	9.46795	9.3872	9.5018	9.34738
10583163	Trpc6	9.17978	9.09363	9.40564	9.41542	9.71437	9.69626	10.096	9.82061
10369290	Ddit4	10.0123	9.93959	10.2922	10.2799	10.776	10.7402	10.717	10.7296
10499899	Sprr1a	9.35612	9.4383	9.20527	8.96585	9.80552	9.86599	9.88633	9.63093
10592251	Pknox2	8.09879	8.15255	8.2025	8.19288	8.86241	8.67402	8.58122	8.48997
10581664	Il34	6.72293	6.75676	6.91578	6.7998	7.16549	7.16349	7.171	7.3282
10464917	Cnih2	8.59523	8.64585	8.88536	8.48295	9.19673	9.00425	9.1096	9.37619
10421029	Cdca2	9.15825	9.10828	8.86581	8.89179	9.64446	9.62599	9.58064	9.335
10528790	Xrcc2	7.77061	7.48158	7.55852	7.65155	8.29373	7.88105	8.17942	7.93351
10460738	Cdca5	9.29729	9.3267	9.22179	9.13315	9.79336	9.87871	9.9437	9.57844
10408666	Rpp40	7.49237	7.38055	7.45354	7.56265	8.11036	7.8132	7.97856	7.77577
10381072	Cdc6	8.4183	8.39828	8.36639	8.19891	8.89246	8.76373	9.03853	8.68035
10606369	Itm2a	12.3284	12.2686	12.3905	12.1889	13.1563	12.9551	13.0589	12.9405
10371770	Gas2l3	9.06718	9.01108	8.83959	8.9449	9.74345	9.64396	9.37731	9.23492
10474361	Mpped2	7.13956	7.04114	7.11181	7.09308	7.87041	7.4876	7.4412	7.27745
10434860	Ostn	5.58131	5.50948	5.52418	5.57926	5.98759	5.89806	5.70168	5.92912
10488608	Trib3	8.88159	8.8046	9.06605	8.93348	9.76036	9.52154	9.15504	9.37201
10501754	D3Bwg0562e	6.71224	6.61864	6.69804	6.67075	7.20622	7.11099	6.93503	7.03537
10571870	Hmgb2	9.20636	9.15924	9.06369	8.92142	9.76887	9.74254	9.64418	9.35556
10409424	Mxd3	7.94232	7.92139	7.70905	7.88185	8.55331	8.34309	8.26827	8.15709
10562211	Fxyd1	9.57482	9.5445	9.41766	9.48842	10.1149	10.0988	9.78937	10.2784
10389627	Rad51c	8.87155	8.86388	8.61008	8.83876	9.41857	9.2838	9.34872	9.21929
10399465	Fam84a	7.56957	7.64803	8.66327	7.93639	8.24126	7.96234	9.04266	8.45608
10380260	Trim25	10.4266	10.5275	10.4022	10.2902	11.1812	11.0802	10.9987	10.8538
10479811	Mcm10	9.31208	9.27954	9.23151	9.01433	9.84655	9.77475	9.89044	9.50747
10408074	Hist1h4h	8.12543	8.39888	7.73445	7.75364	8.41674	8.4657	8.73859	8.28736
10528915	Tyms	10.391	10.3304	10.2659	10.2387	11.0337	11.0296	10.8923	10.711
10440794	2610039C10Rik	8.38379	8.38697	8.39659	8.29475	9.05407	8.85264	8.88515	8.64733
10435581	Polq	7.79669	7.74117	7.66817	7.7276	8.33982	8.33343	8.13421	7.95208
10498907	Glrb	8.87688	8.84783	8.77406	8.83159	9.65687	9.37932	9.20706	9.17186
10518927	Kcnab2	8.38455	8.26002	8.33348	8.41972	8.85644	8.86362	8.77364	8.87051
10358517	Hmcn1	6.62125	6.79572	6.56247	6.61164	7.31139	7.24566	6.73826	6.85667
10462973	Hells	9.69302	9.57081	9.55156	9.4168	10.1076	10.1082	10.2518	10.008
10461629	Ms4a4d	6.12226	5.95224	6.10704	6.10957	6.56373	6.32688	6.38868	6.43646
10530819	Hopx	6.81592	6.90529	6.83251	6.85909	7.33334	7.2481	7.15413	7.28254
10475362	Wdr76	8.15889	8.12493	8.0784	7.93756	8.68662	8.47107	8.66003	8.37325
10351873	Pyhin1	5.46942	5.46444	5.43325	5.50412	5.88802	5.64013	5.88813	5.72868
10464999	Cst6	6.68017	6.84922	7.02012	6.85121	7.3548	7.07056	7.27694	7.29386
10503334	Gem	9.1776	9.15044	9.22088	9.01392	9.7193	9.66845	9.69008	9.61244
10519857	Hgf	9.10156	9.16885	9.12862	9.00411	9.83032	9.61058	9.46129	9.61026
10391461	Brca1	8.34818	8.33784	8.27261	8.06015	8.82802	8.71705	8.8884	8.49622
10590860	9030420J04Rik	10.1748	10.1193	10.2377	9.98852	10.7929	10.7482	10.7877	10.5355
10530827	Spink2	6.43013	6.62246	6.63054	6.73868	7.04694	7.01982	6.88189	6.99923
10539200	Reg1	5.81022	5.84099	5.88919	5.77373	6.30007	6.15855	6.06583	6.13579
10556463	Arntl	9.5026	9.53845	9.6077	9.38969	9.87432	10.0457	10.2497	10.0595
10399087	Ncapg2	9.37229	9.38939	9.20576	9.10207	9.91672	9.82976	9.8954	9.56033
10508151	Clspn	8.33801	8.36713	8.1171	8.05898	8.75472	8.76226	8.75731	8.49758
10478633	Mmp9	7.33856	7.48884	7.4449	7.29651	7.93797	7.88148	7.74773	7.70007
10426669	Troap	9.48558	9.4483	9.29996	9.12927	9.97715	9.98327	9.82609	9.7176
10366951	Ndufa4l2	7.03047	7.22778	7.0238	6.98102	7.29133	7.51748	7.40952	7.66337
10407435	Akr1c18	7.56229	7.90825	7.82077	7.55933	7.98558	7.77178	8.60497	8.25426
10459421	Atp8b1	8.90029	9.01856	9.05483	9.09464	9.78447	9.52066	9.41819	9.40933
10496204	Cenpe	9.387	9.45879	9.21077	9.10017	9.83349	9.96858	9.80901	9.67069
10389606	Prr11	11.0046	10.9939	10.789	10.6549	11.5785	11.5213	11.5271	11.299
10359890	Nuf2	9.68609	9.59233	9.48013	9.54109	10.2776	10.204	10.0981	9.90279
10462796	Kif11	10.6241	10.5932	10.1929	10.3534	11.126	11.1645	11.0306	10.8219
10462866	Cep55	9.28023	9.1905	9.0944	9.03299	9.73753	9.66852	9.82431	9.45002
10585438	Crabp1	12.2601	12.4189	12.4875	12.3763	13.0085	13.1105	13.182	13.0557
10459827	Rnf165	7.28469	7.45555	7.47418	7.47293	7.96487	7.89457	7.78894	7.72489
10425158	Pdxp	8.57987	8.29314	8.6632	8.45818	9.09275	8.86023	9.15564	8.81445
10363161	Tmem229b	8.09695	8.18151	8.28498	8.23259	8.93948	8.61076	8.59844	8.50585
10596200	Tmem108	7.3882	7.36313	7.68219	7.54387	8.03542	7.83398	7.98437	7.82055
10420877	Esco2	9.34821	9.19984	9.01505	9.13792	9.86882	9.65079	9.73105	9.52615
10419854	Slc7a8	8.27403	8.25735	8.24782	8.15654	8.77772	8.45489	8.65689	8.90761
10512236	Kif24	7.84648	7.81997	7.83636	7.74054	8.50734	8.19737	8.2499	8.05441
10369752	Lrrtm3	9.54246	9.59362	9.3349	9.89715	10.3226	10.1044	9.78036	10.3263
10385248	Hmmr	9.00525	8.85052	8.70001	8.79446	9.50188	9.32264	9.38786	9.1323
10355329	Bard1	8.32925	8.32815	8.31316	8.19048	8.85633	8.75954	8.78763	8.62814
10607499	Phex	5.90547	5.91416	5.96621	5.9492	6.36359	6.1536	6.18572	6.37099
10358670	Hmcn1	6.77225	7.05434	6.76924	6.60138	7.40793	7.24933	6.97115	7.10167
10447097	Gemin6	8.53807	8.33451	8.58924	8.52933	8.99133	8.94829	9.07502	8.88873
10496373	Ddit4l	10.4593	10.5725	10.5471	10.7033	11.2734	11.1476	11.0714	11.1641
10574378	Gins3	9.30408	9.19297	9.17063	9.22001	9.86689	9.67941	9.84965	9.56076
10455813	Lmnb1	9.34607	9.30462	9.18123	9.11332	9.83894	9.81379	9.81502	9.54232
10603135	Fancb	8.45499	8.50056	8.30129	8.45563	9.06988	8.90633	8.89992	8.71983
10450957	Cenpq	8.65667	8.65245	8.55832	8.59984	9.20109	9.01291	9.29896	8.87722
10516956	Smpdl3b	9.32274	9.3315	9.30285	9.22361	9.87761	9.84662	9.89376	9.63566
10450682	H2-T23	8.22411	8.21864	8.25305	8.10055	8.72292	8.72577	8.59165	8.58375
10474769	Bub1b	9.58414	9.52512	9.33618	9.30304	10.1112	10.0054	9.96475	9.76961
10420497	Gm6907	6.32941	6.25402	6.14134	6.48797	6.79542	6.59521	6.45454	6.77137
10585398	Gldn	9.72126	9.85091	9.86744	9.57776	10.4514	10.1601	10.1687	10.4035
10519270	Agrn	10.393	10.3071	10.301	10.0239	11.0538	10.958	10.6941	10.5963
10471953	Acvr2a	9.53112	9.47333	9.62888	9.56822	10.2313	10.179	9.9609	9.95005
10524450	Ung	8.41868	8.32086	8.44448	8.37389	8.88827	8.85383	8.90093	8.77488
10404439	Serpinb9b	9.68879	9.75893	9.72972	9.61278	10.2859	10.3327	10.3647	9.95551
10403834	Sfrp4	6.53675	6.58667	6.80995	6.58403	7.03687	6.83307	6.93638	7.17944
10503341	Cdh17	8.31068	8.27435	8.19052	8.32561	8.72786	8.6509	8.86763	8.68573
10455457	Npy6r	5.57808	5.47795	5.53394	5.56873	6.19047	5.73156	5.65336	5.80851
10483081	Fap	8.33646	8.43352	8.45568	8.33846	8.83776	8.69442	8.987	8.90073
10379630	Slfn2	7.3399	7.30714	7.41705	7.0313	7.90418	7.69364	7.72473	7.37991
10345762	Il1r1	10.3374	10.455	10.4402	10.4192	11.1069	10.9701	10.8974	10.9767
10542953	Tfpi2	7.73565	7.78575	7.9162	7.59118	8.00423	8.16924	8.58132	7.97882
10358664	Hmcn1	6.42274	6.42526	6.36557	6.26718	6.92102	6.88494	6.51445	6.56031
10390050	Eme1	9.0352	8.95249	8.82827	8.74846	9.50535	9.46892	9.36145	9.17541
10424119	Nov	11.2972	11.4001	11.1326	11.257	12.1285	11.9318	11.6774	11.8164
10350392	Aspm	7.8758	7.96615	7.7244	7.58567	8.31113	8.36909	8.04748	8.12701
10488472	2310001A20Rik	9.14835	9.06077	8.93764	9.10773	9.83306	9.49181	9.47747	9.43121
10438592	Liph	5.93641	6.05328	6.00328	5.95493	6.35763	6.27306	6.37109	6.2531
10523012	Dck	9.99181	9.89818	9.7353	9.65716	10.3505	10.4192	10.4758	10.1793
10505568	Frmd3	6.45527	6.49218	6.36712	6.39062	7.05567	6.78311	6.56891	6.69861
10373583	Gdf11	9.18239	9.15999	9.17951	9.08882	9.6751	9.59617	9.7253	9.60769
10587880	Pcolce2	10.4143	10.3394	10.471	10.5479	10.9867	11.0547	11.0291	10.9756
10446074	Uhrf1	10.2143	10.2155	10.2254	10.0977	10.9028	10.7373	10.7638	10.5668
10587534	Bckdhb	9.11545	9.02383	8.93205	9.04537	9.73664	9.58852	9.43158	9.32324
10496592	Gbp2	8.54364	8.82239	8.40244	8.4713	9.44996	9.08176	8.65009	8.91829
10526952	Gper	7.76999	7.84193	7.96646	7.73541	8.29013	8.25956	8.29547	8.16686
10562637	Ccnb1	11.2453	11.2084	10.9481	11.0711	11.8291	11.7791	11.7387	11.5377
10492448	Ptx3	10.3529	10.3229	9.92132	10.1702	11.008	10.8708	10.4205	10.6784
10532085	Tgfbr3	9.58641	9.71248	9.66716	9.95057	10.2662	10.1886	10.175	10.3929
10534168	Auts2	8.9239	8.80378	8.97886	8.79321	9.40888	9.4263	9.25147	9.33359
10463402	Gm5246	9.9633	9.88899	9.97982	9.98334	10.5318	10.3257	10.6642	10.4441
10388461	Cox7c	6.92532	8.92645	6.80346	8.87572	7.53915	6.9199	9.20021	9.5735
10430255	Foxred2	8.32603	8.50188	8.4136	8.40737	8.8245	8.8829	8.73724	9.01821
10509560	Rpl38	10.7234	12.018	9.98081	11.7163	11.4757	10.9805	12.2144	12.1585
10444258	Psmb8	6.22157	6.30653	6.21213	6.25556	6.64072	6.66739	6.55084	6.48091
10348739	Sned1	10.2937	10.3029	10.2195	10.4394	11.0273	10.9402	10.4487	11.0529
10485963	Arhgap11a	9.66586	9.63092	9.55045	9.52926	10.2143	10.1701	10.1483	9.90272
10352709	Nsl1	8.53743	8.51879	8.34046	8.38761	9.09258	8.98798	8.924	8.58679
10578690	Neil3	8.47474	8.41379	8.28859	8.25509	9.09651	8.86178	8.7761	8.48305
10556598	Xylt1	9.2194	9.31587	9.38631	9.48405	9.92745	9.69112	9.8114	9.97128
10409190	Cenpp	6.82102	6.84292	6.6114	6.68225	7.26291	7.125	7.03734	6.97056
10521731	Ncapg	9.50099	9.46149	9.12391	9.21474	9.92269	9.87334	9.92295	9.5715
10474381	Kif18a	8.72183	8.70301	8.66835	8.55257	9.18988	9.14545	9.16156	8.99461
10483706	Chrna1	7.17221	6.97616	7.06133	6.93212	7.38427	7.30239	7.57178	7.38191
10595171	E330016A19Rik	7.40752	7.25757	7.43818	7.33407	7.87115	7.80073	7.7599	7.57244
10576332	Mc1r	7.91438	7.73527	8.10596	7.59842	8.28727	8.29872	8.20134	8.23477
10399407	Vsnl1	6.22081	6.16865	6.40361	6.13196	6.76204	6.68144	6.35914	6.4472
10358583	Hmcn1	7.47686	7.53676	7.25913	7.0577	7.8271	7.95576	7.28422	7.82164
10581493	Pdxp	7.30535	7.30941	7.5757	7.14507	7.7283	7.63797	7.85159	7.67503
10396068	Ppil5	8.84346	8.60184	8.50426	8.41325	9.24712	8.95276	9.08257	8.90124
10547621	Apobec1	9.7735	9.82691	9.62407	9.72709	10.3884	10.2383	10.1326	10.2549
10574145	Nlrc5	5.96894	5.98008	6.06207	5.9497	6.5053	6.32886	6.12016	6.27353
10458303	Ecscr	8.75697	8.56164	8.71441	8.33886	8.97268	9.33139	9.03193	8.85206
10518726	Slc25a33	7.47616	7.33216	7.48656	7.43438	7.97716	7.75208	7.77189	7.798
10524266	Chek2	8.73677	8.52495	8.52994	8.46147	9.18714	8.90239	9.05251	8.9182
10402554	Bcl11b	7.79194	7.91798	7.91057	7.85171	8.23618	8.30374	8.37374	8.21627
10568150	Kif22	9.74228	9.56197	9.34137	9.39023	10.0845	10.0891	10.1	9.76546
10494271	Ctss	8.11108	8.25783	7.99475	7.921	8.72298	8.46764	8.39211	8.39854
10473356	Ube2l6	9.55691	9.72578	9.466	9.68022	10.3459	10.1012	10.0081	9.99257
10448975	Chtf18	8.70365	8.76605	8.33806	8.45694	9.15063	9.065	9.04304	8.80262
10515257	Rad54l	8.57946	8.48376	8.2776	8.26797	8.97168	8.89911	8.91317	8.58561
10405355	Unc5a	7.65218	7.65651	7.7358	7.88886	8.23858	8.09833	8.26507	7.95096
10461723	Fam111a	10.563	10.6035	10.6082	10.6053	11.1491	11.1622	11.2281	11.0582
10512937	Rnu1b1	9.6805	9.48435	9.51623	9.2942	10.1728	10.1353	9.8946	9.7583
10546631	Frmd4b	6.73449	6.70227	6.68107	6.63407	7.07508	7.04259	7.06827	6.96471
10406581	Dhfr	9.60997	9.68658	9.5561	9.48573	10.0638	10.0441	10.2857	9.94847
10548086	Rad51ap1	8.37201	8.30351	8.14336	7.98521	8.82495	8.60893	8.73541	8.34898
10504763	Galnt12	7.45271	7.40608	7.41793	7.36607	7.74585	7.98701	7.78668	7.67214
10487890	Erv3	5.75616	5.73699	5.71613	5.74308	6.07813	5.99046	6.01525	6.06561
10603182	Arhgap6	8.78514	8.96493	8.88193	9.00907	9.43553	9.29134	9.22105	9.55139
10571444	Slc7a2	8.82192	8.76744	8.89079	8.77286	9.49867	9.37451	8.92733	9.28962
10586907	Mns1	7.21722	7.35687	7.06899	7.14809	7.82884	7.53187	7.66317	7.26445
10408225	Hist1h4c	9.71936	9.68952	9.47998	9.5338	10.309	10.1375	10.1032	9.86896
10358581	Hmcn1	7.64302	7.90331	7.70041	7.60022	8.07438	8.36687	7.86323	8.14192
10393431	Tk1	10.3109	10.1695	9.78402	10.0655	10.7738	10.6032	10.637	10.4014
10437040	Chaf1b	10.6597	10.624	10.5337	10.3456	11.0943	11.1211	11.1727	10.9505
10427166	Espl1	8.59354	8.54736	8.34937	8.4136	9.11169	9.08288	8.8406	8.61577
10543273	Cttnbp2	6.52268	6.6138	6.5669	6.7646	6.90505	6.78456	6.79267	7.34832
10440077	2610528E23Rik	8.46632	8.38615	8.55675	8.44969	8.92503	8.9778	8.90588	8.79163
10430032	Nfkbil2	8.7549	8.73419	8.57319	8.55725	9.26212	9.11048	9.03304	8.99383
10437210	Bace2	7.0407	7.13989	6.99756	7.1266	7.49777	7.4241	7.26397	7.57224
10476560	Ism1	9.50716	9.55664	9.21807	9.43083	10.0328	9.80355	9.67775	10.1327
10592515	Ubash3b	7.4494	7.51962	7.69056	7.71271	7.93612	7.79074	8.34083	7.86086
10381445	Tmem106a	8.84678	8.80207	8.81765	8.77988	9.44687	9.25151	9.18426	9.16927
10357488	Cd55	7.83106	7.85748	8.10161	8.13343	8.34364	8.32517	8.35573	8.53264
10588037	Rbp1	7.72003	7.85035	7.79302	7.46298	8.12002	8.30425	8.01681	7.96185
10476362	Mcm8	8.20383	8.16137	8.12112	8.01634	8.70466	8.52726	8.53789	8.39335
10367582	Vip	6.85756	6.91422	6.8672	6.69698	7.24591	6.96849	6.97911	7.53687
10474902	Rad51	9.39859	9.32984	9.15682	9.16833	9.9014	9.81829	9.77124	9.44916
10459866	Slc14a1	8.72554	8.87296	9.15571	9.01857	9.06619	9.11625	9.70287	9.70703
10487577	Ckap2l	9.3019	9.3891	9.19358	9.08822	9.79792	9.87648	9.67075	9.50812
10358519	Hmcn1	6.90181	6.86611	6.71277	6.86252	7.37138	7.42957	6.89827	7.03339
10379127	Spag5	9.19136	9.24696	9.03634	9.14341	9.75978	9.70208	9.66883	9.34785
10602223	Alg13	7.9083	7.88063	7.8142	7.76322	8.22107	8.2392	8.2894	8.20828
10601581	9230105E10Rik	7.56488	7.83303	7.59013	7.77647	8.33711	8.06784	7.89131	8.02713
10472097	Fmnl2	10.172	10.1698	10.2011	10.2326	10.7727	10.715	10.6326	10.7213
10412066	Rab3c	6.11342	5.9444	6.01886	6.06622	6.44531	6.21377	6.37252	6.33444
10351099	Tnfsf18	8.12455	8.26674	8.38754	8.17402	8.62177	8.54627	8.84768	8.60596
10571984	Ddx60	5.74867	5.77623	5.73167	5.85177	6.32255	6.09247	5.95256	5.90923
10573779	Nkd1	9.68448	9.69127	9.37557	9.31665	10.4189	10.1277	9.74193	9.70424
10480035	Pfkfb3	8.68605	8.69344	8.77619	8.75521	9.2459	9.08764	9.19377	9.14817
10379615	Slfn5	5.73589	5.79315	5.67978	5.74876	6.04571	6.08245	5.98112	6.00866
10367179	Timeless	8.18525	8.24891	8.02541	8.09183	8.59459	8.59697	8.58489	8.4191
10406928	Cd180	7.65848	7.66641	7.44639	7.40638	8.15004	7.87059	7.8527	7.82348
10359181	Tor3a	10.1844	10.2811	10.1326	10.1608	10.8975	10.6649	10.5952	10.6511
10379727	Gm11428	7.17857	7.16255	7.15295	6.96479	7.63604	7.2763	7.38348	7.59351
10487645	Cpxm1	10.2279	10.442	10.4615	10.3203	11.0611	10.7945	10.6752	11.0033
10568668	Adam12	10.5682	10.4557	10.6605	10.2002	11.028	11.0222	11.1253	10.8133
10358091	Nav1	9.65208	9.50227	9.55277	9.54153	10.1376	10.0611	9.93491	10.036
10352356	Haus5	9.98586	9.9065	9.69638	9.66158	10.4566	10.3326	10.3138	10.1155
10450075	H2-K1	10.8753	10.8198	10.875	10.8835	11.5855	11.5535	11.2358	11.2562
10444883	Cdsn	10.5971	10.4313	10.4134	10.492	11.1299	11.0736	10.662	11.1679
10506269	Ak3l1	8.25841	8.18702	8.31926	8.13828	8.50582	8.66661	8.78696	8.58887
10386604	Shmt1	9.02735	8.84035	8.97998	8.89233	9.38494	9.39624	9.50998	9.2352
10420426	F630043A04Rik	9.44787	9.39482	9.19975	9.34159	9.82847	9.85801	9.88068	9.68405
10557156	Plk1	11.6104	11.5724	11.4386	11.4654	12.1682	12.1584	12.0838	11.975
10404429	Serpinb9	8.70991	8.60279	8.4604	8.73081	9.31504	9.05543	8.91998	8.93289
10464400	E330013P04Rik	7.26964	7.28311	7.14488	7.48718	7.64843	7.57074	7.6339	7.78282
10358660	Hmcn1	6.04546	6.12497	6.0117	5.9595	6.53415	6.50362	6.10963	6.19452
10422822	Lifr	9.02607	9.00942	9.06802	9.03868	9.70967	9.58577	9.28289	9.35623
10430871	Tdg	8.42947	8.36459	8.42011	8.44666	8.80769	8.94392	8.85138	8.72506
10382998	Birc5	8.91553	8.86778	8.65233	8.74625	9.22801	9.37237	9.21419	9.10894
10358476	Prg4	9.25027	9.60979	9.96945	9.7926	10.0985	10.0765	10.0261	10.3304
10586448	2810417H13Rik	10.8774	10.8737	10.7151	10.5624	11.3668	11.387	11.414	10.9868
10353420	Mcm3	10.8772	10.9244	10.7427	10.5766	11.2053	11.3373	11.4345	11.271
10402073	2610021K21Rik	7.42466	7.45995	7.37503	7.35715	7.92808	7.86847	7.75007	7.53059
10590494	Kif15	8.84398	8.76955	8.65074	8.59639	9.21999	9.32641	9.1247	8.90799
10607619	Cdkl5	8.17521	7.95599	7.7956	7.93752	8.52112	8.36059	8.15493	8.39821
10379363	Atad5	8.32489	8.20771	8.11641	8.08223	8.75951	8.53789	8.64295	8.40196
10346882	Adam23	9.64769	9.75107	9.58578	9.59015	10.1739	10.1924	10.0894	10.0169
10557519	Hirip3	7.50548	7.45496	7.57355	7.46482	8.08137	7.84184	8.01087	7.53818
10362513	Hs3st5	6.51459	6.42038	6.4261	6.53919	6.71543	6.77995	6.97395	6.70284
10507840	Heyl	7.78972	7.90296	8.02408	7.52836	8.28864	8.25186	8.16316	8.07363
10494262	Ctsk	10.4539	10.3975	10.5939	10.5107	10.985	10.9852	11.0149	11.027
10395039	Cmpk2	6.19296	6.2807	6.06414	6.15801	6.64411	6.45539	6.44291	6.36048
10378855	Ssh2	7.75284	7.49979	7.70962	7.43816	8.16516	7.87216	8.01447	7.83338
10492679	4930579G24Rik	9.85734	9.80225	9.75365	9.7299	10.2836	10.3446	10.2526	10.1731
10554325	5730590G19Rik	9.33351	9.33142	9.19963	9.03064	9.78659	9.71696	9.69261	9.49203
10584634	Usp2	9.39781	9.39253	9.44204	9.4374	9.91967	9.7785	9.88095	9.91744
10467153	Slc16a12	7.22256	7.3903	7.41028	7.53535	7.73946	7.6196	7.68122	7.95053
10388958	Evi2b	7.2907	7.16805	7.20255	7.11927	7.54601	7.38542	7.54392	7.69963
10369702	Tet1	8.84732	8.71847	8.63213	8.55176	9.2962	9.25732	8.95124	8.92368
10358563	Hmcn1	6.73101	6.77067	6.63407	6.62046	7.08403	7.14224	6.79787	7.02421
10406407	Arrdc3	9.89529	9.76635	10.04	10.0672	10.4033	10.3724	10.3388	10.5733
10346015	Col3a1	11.6147	11.5748	11.6692	11.4985	12.2524	12.1949	12.0305	12.1151
10502552	Clca1	8.11808	8.22791	8.21501	7.69725	8.56962	8.65535	8.51495	8.07376
10376778	Mfap4	11.6035	11.6084	11.6168	11.3155	12.2422	12.148	12.0515	11.9259
10393573	Lgals3bp	13.0612	13.135	12.9668	12.8549	13.6994	13.6605	13.6049	13.5585
10564978	Blm	8.50872	8.49321	8.4284	8.39509	8.92241	8.88339	8.9337	8.71099
10591739	Acp5	8.53581	8.58884	8.57961	8.43527	9.03538	8.93398	8.808	9.00227
10472923	Ak3l1	10.7255	10.6466	10.9041	10.7946	11.1408	11.2225	11.5312	11.2426
10402761	Tmem179	7.69549	7.49371	7.67316	7.47673	7.91066	7.95475	8.04517	7.88305
10504902	Murc	10.0994	10.0733	9.9181	9.90775	10.4977	10.5088	10.4022	10.5046
10512067	Ddx58	11.3009	11.4958	11.2441	11.1467	12.0398	11.859	11.7386	11.713
10506822	Orc1l	8.6771	8.51452	8.46624	8.50201	8.95914	8.85708	9.19076	8.78763
10587503	Sh3bgrl2	9.6581	9.58202	9.87415	9.8611	10.0185	10.1857	10.4693	10.1663
10510172	LOC100041490	10.513	10.4465	10.4558	10.3629	10.8004	11.1662	11.0235	10.7848
10583519	Icam1	8.64382	8.83038	8.95161	9.15213	9.19686	9.29659	9.31643	9.46646
10361110	Dtl	10.8688	10.8247	10.6627	10.6504	11.315	11.2477	11.3878	11.1083
10518453	Chchd2	7.71213	7.42284	7.5488	7.42668	7.98535	7.91209	7.91017	7.73939
10458999	Fbn2	11.0166	11.0506	10.8309	10.7897	11.4689	11.6506	11.0911	11.5608
10374236	Upp1	7.20954	7.16533	7.20931	7.30166	7.39552	7.4791	7.5522	7.83657
10354275	1700029F09Rik	8.77481	8.70556	8.65101	8.69673	9.12485	9.1475	9.24111	8.97473
10358561	Hmcn1	5.70547	5.77436	5.64555	5.71903	6.05456	5.9996	5.85332	6.02568
10487392	Kcnip3	8.02665	8.02738	8.11346	7.82023	8.40136	8.42257	8.43603	8.24961
10352267	Lin9	8.61144	8.59997	8.56643	8.62328	9.09198	9.00285	9.12747	8.81189
10358541	Hmcn1	6.76007	6.80569	6.6326	6.57437	7.05606	7.28158	6.77005	6.93521
10417458	Gm5458	5.90793	5.36165	5.58154	5.39118	5.73064	5.38505	6.1325	6.04927
10590149	Xylb	8.5102	8.48522	8.40042	8.43887	8.9269	8.88519	8.88992	8.734
10436890	Gm10785	7.83562	7.611	8.12837	7.85109	8.3272	8.5036	8.27163	7.81014
10605493	Prrg1	9.03802	8.95774	8.91892	8.97955	9.49193	9.4248	9.41585	9.25936
10562084	Haus5	9.76181	9.54336	9.50155	9.32462	10.1714	9.98003	10.1289	9.65135
10581188	4931428F04Rik	7.41417	7.39211	7.31002	7.47081	7.97617	7.67812	7.67533	7.65394
10521090	Tacc3	8.9041	8.85179	8.78239	8.76358	9.30072	9.35192	9.22304	9.09164
10538802	A930038C07Rik	9.84701	10.1766	9.95911	9.87924	10.6488	10.4879	10.0786	10.5272
10542066	Tspan11	8.41762	8.59801	8.71185	8.79571	8.90537	8.87995	9.04997	9.31531
10406205	Erap1	8.23709	8.20998	8.09887	8.29791	8.78967	8.56462	8.50815	8.52783
10408610	Tubb2a	11.2762	11.2533	11.1909	11.2112	11.7168	11.8332	11.6886	11.8082
10572130	Lpl	8.25983	8.28923	8.21194	8.38951	8.82138	8.6041	8.50699	8.77726
10481056	Notch1	10.4613	10.5341	10.6953	10.434	11.0687	11.0854	10.9565	10.9952
10568461	Rfwd3	9.07168	9.14337	8.73001	9.10084	9.30749	9.1979	9.32494	9.91056
10571907	Mfap3l	9.20848	9.18361	9.39153	9.14874	9.66542	9.55578	9.78608	9.66132
10417264	Gm2897	7.90983	8.03359	7.46902	7.199	7.74566	8.20269	7.98048	8.12155
10377405	Aurkb	11.6344	11.6198	11.3864	11.376	12.1431	12.1622	12.0539	11.8199
10358559	Hmcn1	6.62316	6.74005	6.51998	6.74786	6.98847	7.11331	6.82728	6.95338
10476197	Itpa	8.56488	8.5764	8.65642	8.49553	8.88072	8.87732	9.17581	8.96809
10372342	Nav3	7.19605	7.38758	7.48765	7.29385	7.69562	7.6027	7.66231	7.77939
10530806	Ppat	9.7954	9.79452	9.85491	9.79905	10.2657	10.2388	10.4321	10.1438
10582809	Tk1	10.3701	10.3511	10.0508	10.0605	10.8488	10.6669	10.6822	10.5417
10406968	Ppwd1	8.49693	8.3103	8.1786	8.13469	8.83559	8.73047	8.64941	8.45141
10544106	Kif11	6.60137	6.30254	6.11147	6.36555	6.85157	6.55685	6.69072	6.46556
10388902	Lgals9	11.3765	11.3601	11.0177	11.1807	11.9789	11.8147	11.6307	11.6061
10421697	9030625A04Rik	9.78913	9.80555	9.87145	9.78854	10.2701	10.1222	10.2499	10.4414
10595392	Elovl4	10.022	10.0589	9.94051	10.1154	10.5931	10.4892	10.54	10.3843
10575733	Cenpn	10.7636	10.691	10.5031	10.5816	11.2323	11.1716	11.2245	10.8868
10507112	Stil	9.89512	9.8738	9.66872	9.65151	10.3255	10.3335	10.2858	9.95825
10464030	Adra2a	9.15306	9.17125	9.297	9.13987	9.52553	9.63793	9.79793	9.50247
10528077	Dbf4	10.0812	10.1086	9.98678	10.0444	10.591	10.6096	10.5742	10.3082
10395259	Nampt	10.0549	10.1531	10.0561	10.2094	10.715	10.5255	10.5655	10.5401
10444821	H2-Q8	7.34292	7.57859	7.4405	7.4986	8.02099	7.77143	7.66785	7.78169
10390560	Stac2	7.2069	7.15736	7.36344	7.31422	7.57084	7.61535	7.47483	7.72405
10455123	Pcdhb19	7.26232	7.46462	7.28747	7.22598	8.05233	7.46976	7.50064	7.56942
10594762	Fam81a	7.87266	7.80107	7.95299	7.86338	8.28874	8.20223	8.16626	8.28518
10463739	Taf5	7.932	7.84407	8.01455	8.09215	8.4394	8.26819	8.35037	8.29273
10477061	Srxn1	11.1705	11.3029	11.35	11.3164	11.7607	11.8205	11.8459	11.7894
10416655	Gm5465	7.4077	7.38886	7.22364	7.27899	7.77133	7.60977	7.67119	7.59346
10369932	Susd2	7.44692	7.80181	7.57033	7.78909	8.21222	7.86703	7.75571	8.17859
10368175	Pde7b	10.1288	10.3086	10.2388	10.342	10.7061	10.5996	10.7237	10.8709
10466190	Ms4a14	5.73004	5.57162	5.67966	5.77644	6.22501	5.8828	5.85302	5.84087
10580752	9330175E14Rik	6.04926	6.13226	6.09527	6.18108	6.43768	6.41005	6.37614	6.35491
10601385	Tlr13	7.31568	7.42992	7.09986	7.15091	7.78735	7.5554	7.50372	7.4788
10446027	Chaf1a	9.59029	9.62825	9.59037	9.4788	10.075	10.0015	10.132	9.8328
10566333	9230105E10Rik	8.40236	8.40316	8.32471	8.01708	9.03966	8.80018	8.50635	8.31879
10566632	Cyb5r2	6.4155	6.357	6.34149	6.27043	6.82886	6.66975	6.53548	6.51227
10391013	Krt13	6.5712	6.59449	6.67009	6.56018	6.90042	6.95509	6.91214	6.8363
10534075	Psph	9.37905	9.25419	9.41612	9.37355	9.85482	9.94044	9.61052	9.72467
10476252	Cdc25b	9.87832	9.85244	9.76784	9.71776	10.2466	10.3399	10.1899	10.2255
10571815	Gpm6a	5.76203	5.77938	5.72827	5.91147	6.08027	6.04487	6.05577	6.05456
10358585	Hmcn1	7.17612	7.156	7.02487	7.02643	7.47435	7.47726	7.29707	7.42468
10344723	Rrs1	8.42243	8.44092	8.27112	8.54877	8.91782	9.00037	8.81256	8.48208
10539169	Lrrtm1	7.91482	7.89809	7.74073	7.7094	8.17385	8.1916	8.1068	8.20976
10495134	Gm4248	5.95977	5.79663	5.96527	5.89315	6.31612	6.19148	6.1473	6.02954
10503617	F730047E07Rik	8.99128	8.85567	8.73118	8.8087	9.31274	9.25846	9.25432	9.16315
10358490	Hmcn1	6.86853	6.97339	6.74308	6.89689	7.28016	7.23741	7.0431	7.16512
10553993	Snrpa1	11.0605	10.9659	11.0646	11.0639	11.5243	11.5649	11.5181	11.5449
10534640	Emid2	7.8031	7.84888	8.01162	7.97994	8.2895	8.3968	8.18114	8.20292
10455687	Prr16	8.78432	8.75268	8.86979	8.75327	9.40956	9.10418	9.13867	9.08799
10514201	Haus6	9.54429	9.553	9.55663	9.47735	10.0048	9.95713	10.0839	9.79689
10358654	Hmcn1	6.9499	7.08127	6.92525	6.67933	7.32037	7.38391	7.0947	7.07716
10438378	Cdc45	9.97869	10.032	9.85314	9.79121	10.3884	10.3727	10.4241	10.2495
10580582	4933436C20Rik	8.3738	8.26093	8.32609	8.27851	8.86196	8.75566	8.49249	8.62088
10349174	Serpinb8	10.5807	10.5956	10.6159	10.7953	11.1016	11.101	11.0877	11.2081
10427881	Gm8341	6.86611	6.85479	7.04963	6.87101	7.28072	7.16558	7.33279	7.10245
10454235	Asxl3	7.1803	7.3053	7.17244	7.12385	7.51263	7.64978	7.40954	7.49971
10439398	Ndufb4	6.09521	6.81553	7.03699	5.99834	6.57026	6.6146	6.55394	7.3694
10469151	Itih5	8.22712	8.25459	8.1635	8.39688	8.81447	8.54228	8.48695	8.67802
10515337	Nasp	9.44428	9.34122	9.47446	9.45377	9.86833	9.81818	9.95585	9.75886
10424221	Wdr67	9.99398	9.94454	9.9763	9.9239	10.5404	10.5111	10.3334	10.2362
10362717	Wasf1	8.9466	8.96024	9.07834	8.99714	9.49521	9.25143	9.47871	9.36655
10460400	Pcx	9.10799	9.18577	8.89498	9.15015	9.57632	9.49431	9.32127	9.57184
10550394	Ptgir	6.44479	6.63704	6.77446	6.65753	6.84748	6.90253	6.91429	7.03317
10528015	Steap1	9.74391	9.75673	9.84117	9.78674	10.1346	10.1599	10.4601	10.1202
10404063	Hist1h2ab	10.0343	9.97733	10.0305	9.81131	10.6012	10.3907	10.3065	10.3323
10554521	Pde8a	10.5428	10.5676	10.4575	10.5114	11.1251	10.9916	10.9803	10.8572
10346365	Sgol2	10.8663	10.8738	10.6578	10.5606	11.2934	11.281	11.2654	11.0319
10450519	Tcf19	11.9944	11.9879	11.8033	11.7849	12.4756	12.4052	12.4966	12.31
10474984	Nusap1	10.4378	10.3499	10.1256	10.0801	10.7763	10.7826	10.7011	10.5566
10362674	Rnu3a	7.93283	7.88296	8.17139	7.94749	8.44217	8.42395	8.19861	8.28939
10541729	Cdca3	10.082	10.021	9.80913	9.92219	10.53	10.5107	10.349	10.2149
10501608	Vcam1	10.6622	10.7718	10.6767	10.7104	11.1211	11.2296	11.2333	11.1384
10554445	Prc1	10.9077	10.928	10.7342	10.6875	11.3034	11.3879	11.3449	11.1411
10584561	9030425E11Rik	10.6423	10.617	10.8437	10.766	11.2302	11.1078	11.2087	11.2249
10405587	Tgfbi	11.223	11.1994	11.3936	11.099	11.7492	11.7287	11.6461	11.7839
10362091	Raet1e	10.8429	10.7205	7.91739	7.90496	11.2337	11.259	8.66595	7.88437
10554808	Fzd4	8.47687	8.71934	8.22904	8.62042	9.00599	8.95901	8.69576	8.8921
10455108	Pcdhb16	7.54905	7.77988	7.5386	7.42993	8.12493	8.02896	7.64255	7.83762
10444830	H2-Q7	9.86537	9.85227	9.90566	9.88995	10.3992	10.3804	10.2177	10.2589
10369431	Adamts14	8.51242	8.4809	8.47007	8.31175	8.91413	8.79474	8.80426	8.75057
10487945	Gpcpd1	9.94311	9.96731	9.83441	10.0195	10.587	10.404	10.284	10.2398
10472916	Cdca7	10.7869	10.7943	10.7841	10.6853	11.2561	11.1909	11.3617	11.1363
10427606	Skp2	10.6075	10.6147	10.5547	10.4452	11.0356	11.042	11.0363	10.9647
10475610	Dut	9.8383	9.66484	9.70033	9.64239	10.1155	10.2247	10.2731	9.93404
10345824	Il18rap	7.75887	7.72027	8.20493	7.86634	8.21128	8.17147	8.35328	8.19584
10487340	Ncaph	11.309	11.2824	10.9611	11.0846	11.7077	11.7148	11.6686	11.4977
10572906	Mcm5	11.2308	11.2418	11.094	10.9951	11.7276	11.6168	11.6541	11.5093
10440953	Donson	8.26883	8.23007	8.16862	8.32985	8.88459	8.44356	8.61058	8.49902
10400483	Slc25a21	6.50335	6.4356	6.69943	6.89586	6.83529	6.78412	7.15633	6.91669
10354432	Myo1b	10.2321	10.2217	10.3528	10.2435	10.7328	10.7485	10.7565	10.6039
10514240	Slc24a2	5.84584	5.84261	5.94775	5.93788	6.1179	6.11838	6.26217	6.10223
10486255	Oip5	7.83191	7.60467	7.70503	7.59507	8.22411	8.15866	7.96803	7.72197
10428763	Atad2	10.6972	10.5943	10.5329	10.4292	11.1465	11.0366	11.0978	10.807
10424667	4930572J05Rik	8.99927	8.9806	9.08039	8.78022	9.30565	9.29189	9.49704	9.30177
10573261	Asf1b	11.5223	11.4676	11.2541	11.2073	11.8493	11.9159	11.9285	11.728
10372503	Lgr5	9.55618	9.72345	9.49981	9.4255	10.4231	10.121	9.46447	9.85251
10416736	6720463M24Rik	9.37442	9.22115	9.28948	9.17793	9.69819	9.74167	9.71281	9.51594
10452648	Emilin2	10.391	10.3565	10.5981	10.6064	10.9262	10.8954	10.9191	11.0268
10455721	Sncaip	7.25806	7.37165	7.11636	7.29074	7.96585	7.58982	7.26635	7.46833
10452815	Xdh	6.79161	6.6708	6.77453	6.71175	7.09419	6.95062	7.02254	7.04449
10447056	Qpct	7.74603	7.60148	7.62558	7.66596	8.25746	7.89588	7.87641	7.93065
10432711	Krt84	6.16868	6.21017	6.08412	6.30848	6.48519	6.44448	6.52554	6.38375
10362490	Tspyl4	7.76066	7.87604	7.55582	7.87832	8.30048	8.11691	7.95669	8.03271
10590182	Exog	8.63571	8.61888	8.57638	8.69149	9.18196	8.98894	8.99459	8.84115
10403842	Elmo1	6.66065	6.7879	6.62209	6.73132	7.02537	6.9701	6.87498	7.08345
10455826	Megf10	7.78901	7.91478	8.10319	7.6475	8.18723	8.25044	8.3083	8.05917
10344990	Crispld1	7.31862	7.23803	7.46615	7.43361	7.5805	7.36616	7.65709	8.11701
10449575	Ppil1	9.63888	9.80509	9.71732	9.6187	10.102	10.1002	10.2339	10.0058
10358658	Hmcn1	6.27849	6.21912	6.09694	6.11849	6.49412	6.58972	6.26898	6.41915
10603109	Piga	7.97946	7.87826	7.98342	7.92391	8.34602	8.21656	8.31856	8.24268
10385096	Kcnip1	6.01515	6.03278	6.03505	6.045	6.37458	6.22624	6.38852	6.16959
10534324	Limk1	10.1181	10.0994	10.2756	10.0944	10.5667	10.5502	10.633	10.5705
10358656	Hmcn1	6.62784	6.87592	6.59521	6.74092	7.04735	7.10271	6.85475	6.97959
10396877	Galntl1	7.89082	7.73575	7.99047	7.65163	8.43036	8.03843	8.09337	8.03731
10518352	Hmgb2	6.88749	6.58221	6.61806	6.58114	7.28712	6.93863	7.15112	6.42635
10493565	Adar	10.0342	10.0528	9.97891	9.86473	10.5885	10.4576	10.2933	10.289
10513256	Lpar1	9.9931	10.0606	10.18	10.1587	10.4697	10.5168	10.5542	10.5681
10601648	Tnmd	10.9084	10.9683	11.0274	10.6767	11.4088	11.4373	11.3424	11.2429
10408072	Hist1h2ao	11.5564	11.6616	11.4043	11.45	12.0545	12.144	12.0063	11.8202
10531994	Mpa2l	5.85028	5.90675	5.82393	5.87626	6.37115	6.0728	5.91134	6.09434
10576140	Cdt1	10.9565	10.9204	10.8676	10.6162	11.2514	11.3136	11.415	11.2112
10430166	Apol7a	5.86215	5.89111	5.8988	5.77429	6.16789	6.09137	6.04033	6.11567
10354374	Slc40a1	6.37152	6.26342	6.76957	6.3341	6.92559	6.62822	6.49704	6.77419
10478283	Mphosph6	6.64163	6.6018	6.53277	6.65339	6.87478	6.7027	7.12766	6.83828
10402283	Itpk1	7.97719	8.11986	8.14335	8.18199	8.45931	8.34027	8.46742	8.52032
10446441	Ddx11	8.87564	8.73877	8.78847	8.62002	9.22282	9.10457	9.2156	8.95408
10358879	Npl	6.9066	6.89243	6.93008	6.66927	7.15078	7.17718	7.15635	7.06623
10504957	Smc2	10.4897	10.4	10.3643	10.2886	10.9455	10.8275	10.8476	10.6686
10535979	Rfc3	10.1001	10.1125	9.94448	10.0019	10.5954	10.44	10.6388	10.1729
10387170	Ntn1	8.33117	8.29034	8.13608	8.21401	8.64659	8.53838	8.61147	8.55923
10493137	Iqgap3	9.16139	9.15147	8.80651	8.9359	9.50586	9.53265	9.29986	9.23038
10410877	Polr3g	8.45948	8.44682	8.84637	8.70756	9.02255	8.76106	9.17788	8.94209
10404904	Rbm24	8.95004	8.78249	9.01659	8.73973	9.25933	9.27502	9.27121	9.16892
10455901	Slc27a6	6.49763	6.39746	6.43191	6.18665	6.87505	6.61739	6.58258	6.50662
10498952	Gucy1a3	7.58795	7.78532	7.37489	7.69396	8.20619	7.97196	7.58054	7.95771
10544133	Parp12	11.3524	11.4002	11.1639	11.1443	12.0051	11.805	11.6289	11.5074
10498117	Rpl29	5.83424	5.83485	6.11692	5.7811	6.31682	6.07037	6.00033	6.16523
10436106	C330027C09Rik	9.84758	9.82801	9.72867	9.7358	10.3275	10.2581	10.2539	9.93714
10381298	Ramp2	7.58419	7.45442	7.51833	7.53838	7.91732	7.88385	7.7731	7.77878
10586591	Car12	9.2277	9.21241	9.40434	9.14493	9.54082	9.56	9.77438	9.6593
10511779	Atp6v0d2	6.28727	6.0655	6.35185	6.25657	6.61075	6.39362	6.60874	6.38883
10367641	Mthfd1l	10.3871	10.3255	10.6777	10.691	10.9017	10.9175	11.0364	10.9785
10407337	Hcn1	9.33899	9.4673	9.3914	9.65862	9.92048	9.71375	9.7065	10.0917
10395466	Dock4	8.85985	8.85004	8.93486	8.76719	9.30231	9.19715	9.16943	9.21653
10492469	Mlf1	7.13405	7.11778	7.23295	6.98434	7.3957	7.42483	7.419	7.41267
10368947	Aim1	7.47823	7.36729	7.37934	7.54551	7.89528	7.61799	7.70298	7.78918
10487858	Spef1	8.51191	8.3971	8.57356	8.44543	8.86614	8.64698	9.04039	8.78199
10493858	Sprr2a1	7.64138	7.79252	7.51034	7.6974	7.8832	7.9832	7.99189	8.04983
10358666	Hmcn1	6.9312	6.94711	7.02025	6.97168	7.34741	7.30217	7.1474	7.22434
10404913	Cap2	11.6592	11.6359	11.6778	11.5056	12.1261	12.0755	12.1402	12.0555
10577326	Xkr5	7.2136	7.25323	7.13993	7.25547	7.88194	7.59622	7.38409	7.19107
10594251	Kif23	10.4242	10.3708	10.1667	10.2248	10.7486	10.8365	10.7389	10.5592
10358579	Hmcn1	7.55954	7.63143	7.61047	7.59674	8.01312	8.05584	7.63401	7.94641
10465912	Fen1	9.49003	9.45072	9.33583	9.3149	9.808	9.78775	9.89025	9.65167
10352767	Nek2	8.70073	8.52986	8.59258	8.56204	9.09269	9.06467	9.02686	8.61476
10574135	Nlrc5	5.88338	6.00335	5.98874	6.00289	6.34317	6.16137	6.22852	6.12695
10455135	Pcdhb21	6.76236	6.85972	6.66717	6.62379	7.10866	7.00767	6.84456	7.05785
10554150	Rgma	9.3336	9.42904	9.22345	9.64216	9.72822	9.81929	9.53728	10.0894
10512489	E130306D19Rik	8.35963	8.37453	8.21631	8.06468	8.77044	8.57211	8.62062	8.40743
10444780	H2-D1	11.56	11.6275	11.6551	11.6503	12.1908	12.2728	11.9486	11.9893
10369688	Tet1	6.52105	6.39067	6.41597	6.39693	6.93007	6.71107	6.61084	6.52826
10482030	Stom	10.7875	10.9034	10.9395	11.0012	11.4321	11.2088	11.3992	11.381
10500960	Ddx20	9.09877	9.06745	9.22255	9.20026	9.65536	9.41963	9.56076	9.45075
10437224	Mx2	5.58026	5.62032	5.51534	5.61347	5.94295	5.8187	5.70219	5.77925
10351623	F11r	9.0354	8.87184	9.10824	8.95421	9.37143	9.3981	9.39886	9.27283
10492860	Higd1a	7.86231	7.98579	8.00438	7.93612	8.32612	8.12989	8.3532	8.27941
10520506	Kcnk3	9.20681	9.34171	9.36619	9.40377	9.69848	9.60011	9.73145	9.81393
10414025	Gdf10	7.7133	7.7698	7.68409	7.59628	8.13356	8.01855	7.80677	8.06156
10606445	Rps6ka6	6.11435	6.0941	6.05924	6.18133	6.36105	6.36234	6.45165	6.27284
10390707	Top2a	11.0301	11.0117	10.8996	10.75	11.4529	11.4337	11.4101	11.1787
10591127	Fat3	5.93194	5.71043	5.88273	5.7202	6.18177	5.92566	6.0476	6.03943
10591556	Spc24	7.98267	7.99487	7.98949	7.75249	8.10968	8.39947	8.37273	8.13225
10526968	Elfn1	7.71124	7.53753	7.77366	7.62996	8.09376	8.0163	7.94208	7.85069
10581378	Psmb10	8.93096	9.0222	9.06855	9.02047	9.49518	9.35238	9.29899	9.36593
10550102	Lig1	9.93567	9.82067	9.77826	9.7333	10.3344	10.2396	10.2173	10.0771
10432511	Racgap1	11.206	11.2588	11.0241	11.1249	11.686	11.6373	11.6447	11.464
10384961	Stc2	9.26598	9.53581	9.47535	9.50899	9.76253	9.80202	9.88758	9.87006
10509941	6330545A04Rik	8.04616	7.80903	7.96968	7.80377	8.37404	8.12219	8.27515	8.14209
10543253	Wnt2	7.8781	7.77753	7.70865	7.53155	8.08342	7.91622	8.16174	7.9892
10538247	Npy	8.45625	8.65858	8.51864	8.49764	8.90745	8.77631	8.91989	8.91193
10490632	BC006779	9.05748	9.15623	8.87339	8.78686	9.49716	9.41997	9.24487	9.16558
10472538	Dhrs9	10.425	10.5133	10.3346	10.9975	10.9198	10.8394	11.0353	11.1884
10506714	Lrp8	10.2405	10.2295	10.0913	10.0233	10.4735	10.6224	10.6433	10.4879
10495218	Alx3	7.75234	7.85673	7.66103	7.71573	7.90692	8.0654	8.18829	8.07814
10518147	Pdpn	11.5066	11.679	11.6336	11.6394	12.0483	12.0446	12.1227	12.1206
10521678	Cd38	9.46598	9.63255	9.64604	9.13594	9.87893	9.84273	10.0196	9.66786
10381601	Mdk	8.83925	8.805	8.86564	8.6755	9.19764	9.32754	9.11832	8.96104
10567851	Nfatc2ip	7.62001	7.54066	7.57041	7.40654	7.84332	7.9055	7.90535	7.69851
10567355	Gprc5b	9.42744	9.48546	9.59641	9.71341	9.94809	9.78377	9.95292	10.0782
10429843	Parp10	7.34008	7.52216	7.28528	7.25835	8.02197	7.69322	7.35494	7.51988
10501063	Cd53	8.19931	8.11741	8.15089	7.84456	8.48581	8.288	8.49484	8.34468
10439442	Pla1a	7.49901	7.63679	7.75018	7.67028	7.89433	7.96714	8.01483	7.90934
10458555	Spry4	9.78022	9.87501	10.0835	9.90298	10.2393	10.1931	10.4644	10.3373
10524169	Pole	10.282	10.322	10.1229	10.0339	10.6588	10.6725	10.6577	10.4083
10404422	Serpinb6b	7.34209	7.33429	7.26824	7.40475	7.97046	7.61927	7.47221	7.46557
10437376	Srl	7.54169	7.69711	7.70106	7.67278	7.89076	7.88275	8.12093	7.94452
10449452	Fkbp5	9.36152	9.40752	9.4554	9.18081	9.79033	9.71833	9.86194	9.53207
10531261	Rassf6	7.77346	7.71245	7.7879	7.72111	8.15756	8.02843	8.12915	7.91981
10523595	Ptpn13	7.12194	7.23656	7.28738	7.17807	7.69182	7.51951	7.37143	7.39329
10426650	Tuba1c	10.2809	10.4884	10.7075	10.5581	10.9379	10.8336	10.9917	10.9508
10512065	Pbk	6.96876	6.92391	6.7342	6.83001	7.31428	7.14576	7.10689	6.98424
10420503	Setdb2	6.68877	6.43813	6.76055	6.84833	7.1085	6.96646	6.94499	6.7807
10353004	Cks2	10.6154	10.6884	10.5962	10.8326	11.195	11.0992	11.2333	10.9059
10546163	Mcm2	11.3763	11.3073	11.2674	11.098	11.7693	11.7042	11.7435	11.6229
10383289	Baiap2	10.7576	10.7656	10.8193	10.8135	11.1769	11.2167	11.1863	11.2904
10506118	Usp1	10.8696	10.8229	10.8828	10.9143	11.274	11.3033	11.3719	11.2675
10531931	Sparcl1	9.03061	9.25071	9.31427	9.5191	9.55042	9.43228	9.57782	10.0272
10402598	Begain	8.11908	8.17837	8.33881	8.05806	8.56997	8.51888	8.48945	8.41092
10590365	Vipr1	6.75315	6.84791	6.86351	6.763	7.18127	7.02103	7.10202	6.99999
10524234	Galnt9	6.68615	6.69204	6.77011	6.78028	6.98392	6.98507	6.82258	7.20139
10473363	Timm10	8.97343	8.8515	9.14213	9.03697	9.4976	9.35888	9.33091	9.23962
10459363	Fam38b	8.57606	8.50793	8.6344	8.27429	9.20726	8.97045	8.57392	8.58413
10400649	Pole2	10.4523	10.4755	10.3959	10.4765	10.9182	10.7989	11.051	10.6828
10568586	Fam53b	8.5088	8.51054	8.64047	8.60325	8.97922	8.90776	8.73671	8.98979
10429491	Arc	9.94691	9.95521	10.4424	10.2034	10.4928	10.3639	10.6473	10.6419
10365987	Kera	5.84853	5.8649	5.89095	5.97129	6.1976	6.10466	6.13543	6.06695
10449775	Notch3	8.28527	8.32784	8.42347	8.24741	8.79702	8.7206	8.39059	8.68175
10577994	Gm8096	7.42667	7.56088	7.54364	7.62029	7.88139	7.70079	8.00439	7.7471
10367982	Gpr126	11.3191	11.2503	11.0261	11.0448	11.8266	11.7612	11.431	11.3716
10474972	Chac1	11.2367	11.1202	11.1981	11.1858	11.7766	11.7139	11.4536	11.5459
10506254	Raver2	7.45476	7.61875	7.57474	7.67965	7.85834	7.78709	7.8739	7.99288
10472181	Galnt5	6.707	6.68419	6.38917	6.55886	6.93065	6.80555	6.72294	6.90724
10494085	Selenbp2	5.99489	6.14844	6.19119	6.0669	6.52278	6.26588	6.20221	6.36178
10401160	Tmem229b	7.4043	7.54454	7.37221	7.40307	7.74331	7.57501	7.70156	7.86181
10442069	Lix1	6.32851	6.33589	6.23663	6.20779	6.63768	6.42977	6.39303	6.62433
10358539	Hmcn1	7.2282	7.48087	6.98927	7.12996	7.55786	7.48429	7.34588	7.55989
10601993	D330045A20Rik	6.57936	6.48119	6.29847	6.2271	6.81129	6.7328	6.57078	6.4639
10506335	Pde4b	8.16639	8.24121	8.09211	8.16871	8.54836	8.53186	8.50942	8.34605
10407591	Chrm3	6.91445	7.01164	6.99623	6.84719	7.30663	7.23684	7.07943	7.22284
10501971	Ank2	9.27756	9.21003	9.23176	9.18813	9.6481	9.73825	9.44294	9.50789
10355742	Abcb6	8.95092	8.7498	8.88136	8.84897	9.20239	9.29478	9.22465	9.08166
10361834	Txlnb	6.68215	6.60137	6.4987	6.63768	7.02231	6.91069	6.63526	6.87456
10502816	Gipc2	7.55579	7.65914	7.78636	7.66852	7.84526	7.88123	8.06151	8.06802
10408081	Hist1h1b	11.6255	11.5341	11.5586	11.2824	11.995	12.0656	11.9331	11.7853
10473125	Itga4	7.19065	7.39172	7.16259	7.21605	7.54614	7.41881	7.65124	7.46425
10408200	Hist1h4f	10.7204	10.688	10.475	10.643	11.2382	10.9955	11.0876	10.8476
10495574	Ccdc76	10.7942	10.6719	10.515	10.5478	11.1437	11.0764	11.1036	10.8476
10574137	Nlrc5	7.32711	7.36031	7.3069	7.24132	7.65905	7.69524	7.51669	7.49332
10443276	Scube3	7.64588	7.56758	7.53438	7.53489	8.00994	7.94044	7.68244	7.81719
10354588	Stk17b	10.7237	10.759	10.8609	10.7164	11.2574	11.2225	11.1543	11.0841
10478160	Fam83d	9.67235	9.65869	9.4908	9.58922	10.0423	9.99759	9.97012	9.88008
10387100	Shisa6	6.00134	5.97	5.8566	5.84641	6.23778	6.13013	6.16207	6.05584
10504838	Nr4a3	6.98224	6.98528	6.99186	7.02739	7.20971	7.10912	7.2545	7.49074
10356780	Pask	8.92855	8.84693	8.7746	8.80685	9.26987	9.17694	9.22043	9.04949
10562563	Ccne1	11.9911	11.9195	11.887	11.8223	12.3232	12.3819	12.4817	12.2621
10364072	Ggt5	6.32288	6.40325	6.39795	6.48175	6.66555	6.63246	6.46639	6.824
10455071	Pcdhb7	6.28809	6.30487	6.04022	6.27895	6.55175	6.44969	6.38727	6.47904
10487894	Rassf2	9.05696	9.26664	9.07678	9.57982	9.71219	9.51541	9.40138	9.76958
10586184	Tipin	10.3977	10.3855	10.3872	10.2333	10.8121	10.72	10.8229	10.6357
10358575	Hmcn1	7.52837	7.29793	7.30209	7.27813	7.76202	7.71362	7.49798	7.55851
10419323	Dlgap5	10.2669	10.1442	10.0181	10.0349	10.6574	10.6203	10.4864	10.2486
10458731	Mcc	9.99206	9.92486	9.81373	9.87666	10.3903	10.3036	10.2407	10.1878
10361651	Nup43	10.526	10.3668	10.4326	10.456	10.8496	10.8739	10.9719	10.6831
10563411	Grwd1	10.1072	10.143	10.302	10.2134	10.5311	10.5572	10.6557	10.5765
10508707	Tmem200b	9.11968	9.02832	9.14276	9.01547	9.51325	9.48051	9.39316	9.30349
10411728	Cenph	8.40251	8.45954	8.16842	8.29681	8.81869	8.6943	8.61747	8.46597
10459576	Cep76	9.94032	9.83034	9.6976	9.69743	10.2624	10.1749	10.1711	10.048
10582501	Fanca	9.07403	9.0741	8.88321	8.95854	9.32777	9.45488	9.30695	9.26934
10553501	Slc17a6	5.84635	6.06902	5.90126	6.02431	6.23086	6.07673	6.12613	6.31397
10526302	Tbl2	9.85336	9.81946	9.86121	9.77161	10.2765	10.2403	10.1115	10.1694
10397143	2410016O06Rik	8.63689	8.59812	8.91579	8.63219	9.16412	9.04712	8.96341	8.92855
10530100	Arap2	7.48679	7.7611	7.7519	7.77693	7.92305	7.84983	8.1274	8.04457
10494407	Hist2h2bb	9.594	9.53173	9.50763	9.5788	10.0165	9.94379	9.95806	9.74401
10401852	4930534B04Rik	7.74659	7.6837	7.52885	7.58677	8.13472	8.0267	7.79834	7.74323
10453715	Mad2l1	9.51713	9.56894	9.36284	9.55958	9.92276	9.82193	9.95822	9.74014
10350838	2810417H13Rik	11.5337	11.5327	11.4017	11.2198	11.9015	11.8875	11.9237	11.6947
10590844	9030420J04Rik	11.4814	11.494	11.5484	11.377	12.002	11.9702	11.952	11.7037
10456184	Apcdd1	8.61591	8.62833	8.61688	8.72935	9.16442	8.96351	9.01278	8.75071
10447417	Msh6	8.85833	8.89939	8.94501	8.88157	9.32666	9.07112	9.37552	9.14569
10501629	Cdc14a	8.20165	8.148	8.04691	8.029	8.52695	8.37406	8.37919	8.35962
10578207	Lonrf1	7.212	7.02429	7.4052	7.24286	7.66129	7.38872	7.41394	7.5019
10399011	4930427A07Rik	9.06261	9.05385	8.73012	8.73043	9.32956	9.24114	9.23101	9.10639
10578493	Tlr3	8.03156	8.11321	7.94941	8.12868	8.54867	8.34545	8.19466	8.33814
10500559	Hsd3b6	5.84049	5.77318	5.84927	5.84463	5.96504	6.03596	6.22709	5.95033
10451547	Gm16494	9.88796	9.75627	9.82192	9.82003	10.2637	10.251	10.1315	10.1075
10547100	Plxnd1	9.94742	10.02	10.0554	9.778	10.466	10.3799	10.2223	10.2192
10354054	Lipt1	8.75723	8.83968	8.72452	8.70456	9.16826	9.05497	9.08738	9.02346
10347307	Gpbar1	8.45247	8.67117	8.73393	8.55265	9.0665	8.91183	8.92441	8.79242
10437432	Nmral1	9.45436	9.25226	9.37228	9.17985	9.57752	9.63565	9.71797	9.71536
10525591	Kntc1	8.67355	8.56985	8.43632	8.39218	8.92852	8.90118	8.79052	8.71824
10546346	Chchd4	8.96887	8.91443	8.93261	9.02232	9.24977	9.21959	9.54633	9.15421
10545425	Sh2d6	6.83858	6.8081	6.92294	6.95192	7.22293	7.14981	6.9629	7.20423
10370180	Col6a2	12.3719	12.3771	12.4099	12.2886	12.9122	12.8896	12.7093	12.7661
10452118	Lonp1	10.0835	9.99347	10.082	10.0591	10.4989	10.4371	10.3445	10.4255
10355037	Wdr12	9.30516	9.18482	9.47306	9.44791	9.73469	9.63331	9.85175	9.57437
10464128	Casp7	9.73001	9.65102	9.69618	9.61376	10.1743	10.058	9.99725	9.89156
10592084	St3gal4	9.85925	9.97866	9.95119	9.97518	10.26	10.2073	10.4044	10.362
10387797	Bcl6b	7.03232	6.73531	7.1566	6.80969	6.99544	7.00804	7.56373	7.1906
10430825	Cenpm	9.79516	9.84704	9.61391	9.68152	10.1274	10.177	10.1222	9.94808
10563816	Fancf	10.5427	10.573	10.5653	10.4713	10.95	10.8918	10.9727	10.8931
10595148	Gsta2	6.46518	6.49566	6.52662	6.5688	6.74188	6.77903	6.72545	6.77104
10443007	Neurl1B	7.16276	7.26853	7.27333	7.25359	7.58704	7.601	7.40618	7.43135
10450325	Cfb	6.86827	6.87307	6.98752	6.97018	7.26917	7.2104	7.10222	7.13736
10471721	Ptgs1	9.99921	9.91541	10.0774	9.96471	10.1946	10.3586	10.4359	10.4382
10558150	Htra1	11.7201	11.5508	11.6889	11.3433	11.9951	12.009	12.0576	11.944
10566326	Trim12	8.90418	9.05244	8.95988	7.9609	9.585	9.29819	9.18007	8.09561
10372687	Nup107	9.63917	9.63878	9.61313	9.54674	10.0114	9.9562	10.0281	9.85415
10449111	Wdr90	7.78314	7.69852	7.74426	7.4651	8.00611	7.9585	7.93657	7.91702
10582719	Sipa1l2	8.89147	8.89119	9.11745	8.91714	9.23648	9.23064	9.39702	9.26848
10455472	Dcp2	9.55893	9.54127	9.46952	9.54718	9.94633	9.92689	9.88064	9.76234
10384373	Fignl1	9.71542	9.60427	9.64107	9.5402	10.0432	9.95741	10.0213	9.892
10410756	Ankrd32	8.14893	7.95483	7.99368	7.93346	8.43902	8.2513	8.41337	8.10167
10516894	Rcc1	10.3609	10.2923	10.2941	10.3201	10.6307	10.6994	10.8722	10.5779
10558265	Lhpp	9.63796	9.80088	9.70252	9.76622	10.2189	10.013	10.058	10.0434
10564507	Arrdc4	10.104	10.1047	10.1782	10.1593	10.5905	10.4651	10.5306	10.4454
10540298	Chl1	5.64076	5.66895	5.76814	5.69709	5.87418	5.94568	5.83438	5.95463
10551741	Dpf1	8.83744	8.71174	8.63022	8.52152	8.98585	9.08614	8.98641	8.91278
10375175	Slit3	11.6269	11.6668	11.635	11.6131	12.1309	12.1183	11.9995	11.9959
10516778	Zcchc17	9.83824	9.83167	9.89685	9.73606	10.1696	10.1104	10.3256	10.1349
10350247	Kif21b	8.17956	8.11159	8.34376	7.89498	8.56961	8.54317	8.28975	8.31709
10564233	Mir344	6.04807	6.13439	6.25269	5.55054	6.1774	5.93784	6.07086	6.67601
10532784	Svop	6.37049	6.38947	6.33399	6.43686	6.62849	6.64872	6.41936	6.76679
10525365	Hvcn1	6.43991	6.39428	6.52452	6.42852	6.82229	6.71514	6.61777	6.57382
10437945	Mcm4	11.2876	11.2194	11.1704	11.1912	11.6528	11.5934	11.6382	11.6222
10509267	Wnt4	7.46248	7.46174	7.66097	7.4998	7.85708	7.67967	7.9157	7.72795
10606436	Hmgn5	7.37922	7.27992	7.32654	7.87799	8.23859	7.31087	7.82067	7.5808
10494386	Hist2h2ab	8.2527	8.31339	8.4579	8.31641	8.81229	8.54921	8.87191	8.32056
10403948	Hist1h2be	11.628	11.5731	11.3249	11.4627	12.1186	11.9611	11.8246	11.7576
10409222	Shc3	6.56627	6.64898	6.67843	6.67619	6.9538	6.76563	6.93625	6.88057
10462346	Rcl1	10.166	10.0026	10.2648	10.1984	10.5124	10.4814	10.6671	10.4463
10590909	Endod1	9.37228	9.38697	9.50361	9.61329	9.8136	9.68109	9.91552	9.83956
10470628	Ddx31	8.6587	8.6595	8.7283	8.67243	9.05536	8.96282	8.95086	9.0088
10408321	Gmnn	6.49034	6.4583	6.33567	6.37997	6.76052	6.69192	6.62165	6.52052
10506680	Tmem48	10.7205	10.6997	10.7887	10.6735	11.1851	11.0896	11.176	10.9852
10607089	Acsl4	10.7885	10.7654	10.8124	10.7481	11.1404	11.174	11.237	11.1246
10469289	Il15ra	9.49093	9.53977	9.59283	9.6807	9.92658	9.92109	9.95482	9.88866
10390237	Atp5g1	7.70484	7.59761	7.16916	7.65317	7.79354	7.70343	7.85394	7.86367
10354845	Orc2l	10.4231	10.3659	10.496	10.4843	10.8445	10.7866	10.927	10.7216
10523182	Areg	6.95337	7.11767	7.19352	7.21061	7.1663	7.2087	7.67095	7.45866
10356020	Dock10	6.53602	6.57067	6.52885	6.49786	6.9729	6.78672	6.62237	6.69547
10547740	C1s	8.31871	8.37646	8.1969	8.39941	8.86799	8.40317	8.53807	8.68469
10590623	Cxcr6	7.50391	7.39883	7.83194	7.56919	7.7732	7.70202	8.03682	7.88575
10567316	Tmc7	7.61026	7.73937	7.95855	7.85348	8.03259	8.06831	8.22529	7.9599
10480432	Mastl	9.71621	9.7843	9.59125	9.5827	10.1201	10.0194	10.132	9.79712
10495945	4930422G04Rik	7.56483	7.5191	7.46476	7.47823	7.87196	7.84329	7.81082	7.58293
10431659	Kif21a	7.95123	7.81663	7.84444	7.79058	8.18508	8.11752	8.15227	8.07752
10499160	Cd1d1	7.55617	7.41618	7.49176	7.36268	7.79243	7.74129	7.74428	7.6208
10588482	Poc1a	8.38962	8.47027	8.43455	8.41283	8.71351	8.74427	8.83912	8.62107
10390196	B4galnt2	6.21379	6.25864	6.19202	6.18506	6.43549	6.4682	6.399	6.43924
10547943	Ncapd2	10.5685	10.55	10.3529	10.4373	10.9586	10.9413	10.8226	10.6901
10570855	Plat	10.7313	10.807	11.0692	10.678	11.1991	11.1936	11.2912	11.1528
10591135	Fat3	6.2762	6.40628	6.46475	6.11993	6.45372	6.58461	6.46971	6.66407
10416541	Enox1	6.69013	6.75798	6.77226	6.68675	7.03131	6.91913	6.92629	6.99348
10461721	Mpeg1	7.03027	6.98156	6.98002	6.90629	7.21754	7.25663	7.12035	7.30216
10522661	C530008M17Rik	9.20585	9.18698	9.14434	9.06035	9.52012	9.55077	9.50493	9.33072
10493108	Crabp2	10.4263	10.208	10.7231	10.3485	10.6973	10.8161	10.8646	10.8195
10455118	Pcdhb18	7.10279	7.12526	7.03084	6.65632	7.38115	7.1893	7.22707	7.11592
10419296	Wdhd1	10.293	10.2599	10.1126	10.0989	10.6368	10.5888	10.6445	10.3517
10519324	Cdk6	10.6244	10.6702	10.8387	10.7038	11.0093	11.0817	11.2188	11.0584
10455098	Pcdhb14	6.46866	6.25135	6.42714	6.22585	6.79586	6.53866	6.53817	6.40681
10417829	Dnajc9	10.2158	10.153	10.112	10.0695	10.4712	10.5043	10.5689	10.4545
10452295	Tubb4	7.7193	7.59544	7.79242	7.72343	7.97673	7.82353	8.08055	8.0506
10469816	Il1rn	11.8597	11.8879	11.8993	11.722	12.502	12.3616	11.9438	12.2518
10573082	Inpp4b	6.35329	6.37966	6.51447	6.56017	6.79281	6.55719	6.60117	6.77681
10497831	Ccna2	12.081	12.0791	11.9195	11.8666	12.4456	12.4858	12.4514	12.2727
10421877	Diap3	9.51983	9.51094	9.30942	9.36481	9.81521	9.8388	9.80532	9.58921
10545588	Hk2	8.98244	9.02791	9.19627	8.88057	9.36881	9.3707	9.3951	9.23831
10596812	6230427J02Rik	9.77737	9.64939	9.84248	9.74718	10.303	10.0814	9.96553	10.0547
10469828	Psd4	7.51045	7.43864	7.5113	7.313	7.74663	7.69933	7.61297	7.77303
10542164	Clec12a	6.6786	6.48624	6.36404	6.60405	7.00922	6.79753	6.64586	6.60933
10430071	Mfsd3	7.89626	7.8354	7.83793	7.65899	8.14213	8.2094	8.07033	7.91551
10405741	Gm3338	9.54693	9.44968	9.48933	9.57146	10.0414	9.86118	9.79206	9.71236
10503643	Ndufaf4	9.99293	10.0176	10.0285	10.1257	10.4576	10.3612	10.4214	10.3466
10355456	Mreg	6.44553	6.57153	6.5431	6.56524	6.71545	6.76467	6.93067	6.6396
10574572	2210023G05Rik	5.94452	5.82924	5.99194	6.0268	6.15777	6.2772	6.12669	6.07316
10410393	Mtrr	10.2238	10.131	10.2601	10.2448	10.5819	10.5498	10.6319	10.5404
10347748	Acsl3	7.86508	7.79037	8.0071	7.94345	8.31832	8.16118	8.23072	8.01169
10516932	Sesn2	11.0863	11.08	11.2107	11.133	11.5562	11.5412	11.4223	11.5613
10545835	1700040I03Rik	8.8649	8.71367	8.65817	8.66039	9.08785	8.98188	8.99567	9.06192
10378833	Ssh2	9.71415	9.63555	9.71452	9.65176	10.008	10.0338	10.0694	9.96881
10574743	Plekhg4	7.0635	7.00885	7.1503	7.09185	7.42255	7.28614	7.24257	7.35487
10554655	Mex3b	10.3724	10.0777	10.439	10.3056	10.738	10.6963	10.6401	10.5627
10366554	Mdm1	8.11572	8.15018	8.07395	8.09451	8.40154	8.36624	8.53419	8.26767
10592201	Chek1	10.1783	10.131	9.99993	9.94829	10.4472	10.502	10.4145	10.3023
10567580	Igsf6	7.97184	8.02334	7.78238	8.03388	8.35527	8.24993	8.11452	8.20456
10592266	Slc37a2	7.49112	7.40249	7.35384	7.29286	7.71581	7.62784	7.60398	7.62424
10416279	Lgi3	7.32233	7.19549	7.5607	7.25989	7.6173	7.51061	7.67818	7.55645
10452709	Ndc80	8.78263	8.78386	8.67957	8.641	9.17189	9.14586	8.98131	8.80566
10593449	Layn	12.2067	12.2679	12.1848	12.1213	12.5901	12.629	12.6792	12.5847
10547657	C3ar1	9.94036	9.84231	9.61664	9.52076	10.2234	9.99797	9.9624	10.0939
10505779	Acer2	7.38385	7.47135	7.4735	7.41084	7.68932	7.61624	7.74167	7.72867
10508759	Rpa2	10.4202	10.3366	10.2163	10.2781	10.7329	10.6375	10.7611	10.5562
10607888	Frmpd4	5.728	5.78465	5.80929	5.70254	5.91249	5.99741	5.94517	5.97026
10488060	Jag1	11.6526	11.6249	11.5674	11.3993	12.1243	12.1222	11.8641	11.7408
10524659	Pop5	8.74065	8.74316	8.62186	8.6821	9.11903	8.94029	8.96296	8.97333
10571657	Acsl1	9.68724	9.65684	9.56573	9.66525	10.0948	9.99323	9.93021	9.89596
10528207	Cd36	7.48082	7.37961	7.50656	7.35472	7.87204	7.68876	7.55531	7.63721
10536667	Ptprz1	9.27587	9.25985	9.27089	8.76112	9.62404	9.68653	9.44779	9.07855
10368730	Rpf2	8.35963	8.13411	8.42781	8.34889	8.57261	8.63364	8.65637	8.56217
10358565	Hmcn1	6.25544	6.30262	6.34368	6.28449	6.56703	6.59787	6.40443	6.49038
10497209	Mrps28	8.98156	9.05915	8.98859	9.10226	9.65502	9.20635	9.2794	9.24341
10350438	Kcnt2	5.84197	5.85997	5.9019	5.78689	6.13684	6.10266	5.91259	6.04907
10488862	Ggt7	9.57479	9.7291	9.64637	9.55405	10.0901	10.0434	9.82006	9.8842
10591369	Dnmt1	11.4593	11.4522	11.3912	11.3303	11.8823	11.8058	11.83	11.6915
10459109	Tcof1	10.4898	10.4553	10.4243	10.4021	10.8351	10.8371	10.7626	10.7795
10500333	Hist2h4	12.2662	12.1941	12.0087	11.9458	12.5968	12.602	12.5072	12.3802
10542079	Foxm1	10.588	10.5235	10.4267	10.4476	10.9948	10.8919	10.8587	10.6891
10388465	Doc2b	7.2302	7.3476	7.43109	7.20562	7.58025	7.5366	7.63631	7.4681
10605571	Gyk	8.4757	8.50311	8.50205	8.44342	8.73364	8.72802	8.82712	8.8043
10580577	Irx3	9.61901	9.55097	9.63175	9.63283	10.125	9.97105	9.72618	9.93624
10565570	4632434I11Rik	10.9378	10.9465	10.9108	10.5455	11.3424	11.2195	11.4173	10.8534
10454709	Kif20a	10.9855	10.944	10.773	10.8033	11.312	11.3542	11.2408	11.0957
10584710	H2afx	10.4084	10.2448	10.2957	10.2861	10.7954	10.6167	10.7013	10.5405
10357391	Zranb3	8.51441	8.45131	8.53385	8.44159	8.89585	8.83362	8.79346	8.58541
10357103	Cdh19	5.51857	5.61457	5.47609	5.51649	5.88802	5.73043	5.66806	5.59976
10431113	Sult4a1	7.32364	7.25541	7.62214	7.25962	7.54275	7.49545	7.73024	7.70412
10425559	L3mbtl2	9.43046	9.43794	9.4814	9.45288	9.88073	9.72751	9.86414	9.6274
10559297	Slc22a18	8.11717	8.22066	8.31475	8.41298	8.51221	8.5415	8.48453	8.66073
10501104	Slc6a17	9.65404	9.73845	9.76699	9.59364	10.1207	10.0016	10.0153	9.9435
10391540	Mpp2	7.95066	8.09109	7.997	8.10897	8.30541	8.41219	8.29051	8.24053
10373530	Cdk2	11.1272	11.1238	11.0909	11.0678	11.586	11.4459	11.54	11.3557
10476189	Mrps26	8.66277	8.83825	8.79987	9.06098	9.5667	8.83956	9.11156	9.0523
10600485	Dkc1	10.7722	10.7872	10.9108	10.9652	11.1873	11.1863	11.3659	11.1785
10455912	Isoc1	11.6443	11.69	11.6491	11.5758	12.1019	12.0954	12.0214	11.9296
10589940	LOC100047530	8.90601	8.84407	8.87237	8.93762	9.24436	9.20415	9.33037	8.99475
10394978	Rrm2	12.571	12.5462	12.3119	12.5353	12.9913	12.9125	12.8801	12.8855
10482434	Gtdc1	8.01813	7.98868	8.1867	8.08332	8.38448	8.31468	8.37501	8.30354
10451225	Polh	10.3297	10.2704	10.3464	10.3297	10.7117	10.6267	10.7644	10.5809
10391339	Psmc3ip	7.71365	7.63065	7.66662	7.5127	8.04961	7.96496	7.85956	7.69017
10448495	1600002H07Rik	9.47551	9.34017	9.46493	9.2667	9.7973	9.77266	9.71693	9.54001
10381809	Itgb3	10.6023	10.5586	10.8576	10.4859	10.7894	10.8881	11.1571	11.1172
10578019	Nudc	10.7299	10.7359	10.9251	10.7838	11.1992	11.0902	11.2552	11.0992
10499366	Pmf1	9.65171	9.65098	9.60778	9.51877	9.91084	9.97405	9.90691	9.94432
10566144	Trim21	8.86857	9.07993	8.79857	9.2227	9.50587	9.17991	9.1282	9.3788
10475229	Stard9	6.92713	6.78204	6.97454	6.81412	7.21365	7.08544	7.04239	7.09125
10449608	Mdga1	9.34264	9.2589	9.37221	9.13686	9.64034	9.59776	9.61187	9.52213
10457536	Ankrd29	8.45527	8.39882	8.17927	8.56492	8.81909	8.70277	8.41491	8.80342
10368970	Prdm1	6.51476	6.64521	6.76419	6.64385	6.80074	6.81459	6.94332	6.91198
10473160	Ssfa2	10.7354	10.7501	10.7663	10.8014	11.233	11.0945	11.0224	11.1637
10540227	Kbtbd8	6.3038	6.22284	6.21293	6.24541	6.41769	6.50115	6.60659	6.30698
10366881	Ddit3	9.79541	9.79474	9.8841	9.86922	10.2492	10.2199	9.93137	10.2761
10436809	4931408A02Rik	6.34647	6.32509	6.59979	6.55118	6.67738	6.66492	6.70911	6.64406
10459229	Pcyox1l	10.2376	10.1886	10.1943	10.0753	10.5522	10.476	10.6412	10.4015
10400710	Gm71	8.86263	8.81072	8.96856	9.14838	9.29364	9.13911	9.36784	9.19913
10472436	B3galt1	7.31341	7.47227	7.44933	7.5042	7.7969	7.5748	7.71844	7.65395
10572290	Nr2c2ap	10.0281	10.0058	10.0797	9.90688	10.4739	10.3068	10.4768	10.1139
10521136	Whsc1	10.2421	10.2176	10.1901	10.1148	10.5135	10.5501	10.6235	10.4532
10428707	Has2	11.2048	11.3187	11.7011	11.2391	11.7642	11.7697	11.8935	11.5702
10437160	Ets2	10.7425	10.7047	10.9406	10.7487	11.1542	11.1696	11.0963	11.1701
10588767	Traip	7.57215	7.4457	7.4636	7.54734	7.72078	7.78898	7.85751	7.67328
10401238	Zfp36l1	10.8022	10.8867	11.0916	11.0872	11.3139	11.2415	11.2797	11.5099
10583044	Mmp13	9.10958	9.22823	9.42167	9.12896	9.17299	9.05583	9.91778	9.98364
10527332	Nptx2	11.1061	11.0695	11.0008	11.0902	11.3805	11.3325	11.5836	11.4593
10467653	Rrp12	9.02338	8.96363	9.07662	8.97757	9.30509	9.34213	9.33214	9.27417
10534974	Mcm7	11.6248	11.6085	11.4837	11.4362	11.9978	11.9564	11.9826	11.7664
10438815	1600021P15Rik	8.54189	8.55466	8.67319	8.73655	8.88864	8.8185	8.96605	8.99116
10472034	Lypd6	7.32512	7.75413	7.63334	7.86334	7.79758	7.76353	7.84578	8.19502
10571344	D8Ertd82e	8.9168	8.81546	9.2257	8.70612	9.31716	9.32981	9.19061	9.02243
10361760	Timm8a1	11.0549	11.1399	11.1486	11.1356	11.5069	11.3835	11.6751	11.4046
10410452	Srd5a1	9.35757	9.38363	9.38944	9.40771	9.73542	9.61175	9.83329	9.61617
10599263	Rhox4a	5.51381	5.35358	5.46432	5.48744	5.53843	6.09254	5.46657	5.45285
10604610	Mir351	7.47598	7.59778	7.40771	7.41017	7.64312	7.89516	7.51735	7.83708
10450790	H2-M1	5.68773	5.92588	5.71661	5.66305	5.92491	5.96949	6.03677	5.8317
10562818	Pold1	9.90372	9.8048	9.70495	9.74087	10.2264	10.0811	10.1233	10.0339
10500683	Rangrf	9.16444	9.15445	9.61016	8.51751	9.48116	9.41877	8.88334	9.88237
10358662	Hmcn1	6.47162	6.55312	6.51943	6.50193	6.91846	6.72153	6.53456	6.74231
10565775	Dgat2	10.0268	10.0214	10.0483	10.0787	10.4541	10.4268	10.271	10.3659
10375065	Sh3pxd2b	10.6274	10.6259	10.7411	10.3992	10.9919	10.9527	10.9778	10.8855
10473250	Mrpl18	8.58911	8.39807	8.4571	8.64452	8.88671	8.7879	8.92229	8.62852
10419132	Gm10375	5.75432	5.30874	5.44877	5.84731	5.96678	5.56522	5.87867	5.69358
10358593	Hmcn1	6.4918	6.52816	6.37981	6.48072	6.71998	6.70736	6.59075	6.72476
10369690	Tet1	7.32051	7.34159	7.33861	7.13166	7.58239	7.66	7.49135	7.36858
10395394	Ispd	6.88772	6.94532	7.0846	7.05276	7.25315	7.26317	7.28446	7.09953
10367772	Samd5	9.04139	9.07983	9.85713	9.87336	9.4813	9.44071	10.0039	10.1839
10394109	Rab40b	7.56332	7.67656	7.66268	7.53576	7.91129	7.99393	7.73366	7.81064
10575873	Osgin1	8.82966	8.81988	8.95406	8.90487	9.28377	9.19206	9.03753	9.17472
10393106	Trim47	9.84597	9.6889	9.94284	9.86672	10.2994	10.1182	10.093	10.1405
10440993	Rcan1	10.7504	10.7034	10.8654	10.9336	11.1279	11.1432	11.1874	11.2297
10489569	Pltp	11.0305	11.2535	11.1144	11.2799	11.5676	11.4774	11.4609	11.6548
10366026	Poc1b	10.1395	10.2089	10.0312	10.0311	10.4744	10.4243	10.5166	10.336
10498441	Gpr149	7.32062	7.31188	7.31764	7.24393	7.57817	7.66	7.67037	7.25358
10430811	Nhp2l1	9.39289	9.42806	9.37808	9.3357	9.58883	9.6713	9.85074	9.6676
10410743	Ankrd32	6.47286	6.49101	6.51695	6.5066	6.8861	6.72503	6.6143	6.62288
10422227	Spry2	9.50652	9.45585	9.70608	9.65686	9.9041	9.778	10.0104	9.90237
10434845	Il1rap	9.91044	10.0822	9.99281	10.0859	10.3974	10.1902	10.4319	10.3784
10508996	2610002D18Rik	9.06932	9.24798	8.99967	8.97583	9.42157	9.40284	9.46307	9.20653
10427918	Fam105a	7.24377	7.25115	7.32199	7.33437	7.56851	7.50483	7.48254	7.55917
10531737	Hpse	7.68919	7.72939	7.78778	7.75214	8.02975	7.90376	8.0682	7.97902
10545672	Mthfd2	11.7654	11.7652	11.7318	11.7704	12.176	12.1732	12.1497	12.0869
10528527	Fam126a	9.6038	9.59132	9.6544	9.60467	10.006	9.93995	9.94728	9.82816
10545041	Nap1l5	6.95785	7.0094	7.11234	6.99134	7.26216	7.16431	7.35449	7.21399
10574163	Nlrc5	5.93609	5.99845	6.06886	5.99255	6.35708	6.20168	6.0787	6.14804
10398173	Vrk1	10.5367	10.4816	10.3595	10.2538	10.7953	10.8055	10.8298	10.5705
10533090	Rfc5	11.7567	11.7535	11.6056	11.589	12.1134	12.0308	12.1525	11.9439
10358549	Hmcn1	6.74431	6.79822	6.6484	6.68925	7.07234	6.88451	6.73928	7.06795
10594426	Zwilch	9.98385	10.0011	9.8488	9.87559	10.3674	10.2883	10.2957	10.0635
10542340	8430419L09Rik	10.1656	10.1294	10.0363	10.0425	10.5165	10.426	10.3992	10.3585
10508734	Ptafr	6.60919	6.64439	6.51313	6.29291	6.66475	6.68105	6.79711	6.7726
10395612	G2e3	9.90712	9.79976	9.7998	9.81174	10.2448	10.1706	10.1609	10.0315
10352242	Parp1	10.2465	10.2429	10.2268	10.2878	10.6671	10.5395	10.6706	10.4705
10500837	Dclre1b	9.81159	9.90147	9.8643	9.89632	10.2569	10.2012	10.2174	10.0899
10559676	Ube2s	9.58957	9.22157	9.60729	9.58172	9.96864	9.79463	9.94065	9.53848
10408111	Hist1h2ao	12.7924	12.85	12.5827	12.4903	13.2156	13.0873	13.1088	12.9614
10497994	Pabpc4l	9.15363	9.1216	9.18445	9.36307	9.64264	9.43669	9.39222	9.55434
10459353	Fam38b	9.15036	9.09857	9.28156	8.98227	9.84966	9.55001	9.17296	9.13289
10500335	Fcgr1	6.98751	6.66689	6.97764	6.85868	7.13876	7.05036	7.03663	7.16242
10382321	Kcnj2	6.277	6.21762	6.19925	6.29477	6.5998	6.35343	6.17736	6.67312
10358615	Hmcn1	6.26902	6.24239	6.1514	6.31369	6.52741	6.54002	6.35393	6.36921
10444068	Tapbp	11.5056	11.4937	11.4174	11.4396	11.9927	11.8768	11.7311	11.7491
10497520	Ect2	10.824	10.8636	10.6338	10.687	11.1949	11.1399	11.1723	10.8999
10492436	Gm5847	6.63318	6.86141	6.79353	6.80772	7.23078	6.77288	7.00765	6.96536
10439532	Qtrtd1	9.31619	9.35582	9.50191	9.26588	9.70016	9.72079	9.68735	9.54632
10400357	Baz1a	9.83097	9.66993	9.73283	9.61641	10.0824	10.1203	9.97373	9.93403
10456346	Sec11c	9.18547	9.20685	9.0022	9.05741	9.50168	9.33807	9.44296	9.35103
10382300	Map2k6	7.38865	7.19356	7.20358	7.40345	7.64011	7.36027	7.66955	7.46553
10564417	Aldh1a3	9.53775	9.59829	9.86485	9.41925	10.1218	10.0076	9.97146	9.56435
10400006	Ahr	11.5585	11.7059	12.0573	11.8425	12.1902	12.1708	12.1099	12.2213
10462113	Apba1	6.70008	6.64454	6.76855	6.70927	7.10258	6.93086	6.75891	6.89908
10496605	Ccbl2	8.01247	7.95865	7.80902	7.83246	8.24044	8.22608	8.19118	7.97827
10526217	Rfc2	9.89546	9.81969	9.82164	9.68178	10.1227	10.156	10.1461	10.0633
10403943	Hist1h2bm	12.1306	12.0078	11.9217	11.7648	12.4122	12.4399	12.3715	12.1472
10598093	Tarm1	7.2633	7.37359	7.69938	7.62164	7.55929	7.60449	8.0004	7.76092
10397975	Ifi27l1	11.2729	11.2701	11.1895	11.0428	11.493	11.5136	11.481	11.7322
10488623	Sox12	8.99591	8.93895	9.08961	8.92084	9.41472	9.21	9.26958	9.21044
10501402	Gpsm2	9.63849	9.63801	9.6715	9.63885	9.98083	10.0233	9.90609	9.92103
10517706	Mrto4	9.58138	9.50334	9.68914	9.57188	9.87093	9.89912	9.90943	9.90278
10379524	Ccl11	6.44192	6.39695	6.56634	6.42532	6.62607	6.61416	6.57684	6.84637
10430748	Rangap1	11.3899	11.3647	11.4197	11.0543	11.4732	11.8116	11.7388	11.6632
10607747	Siah1b	9.66779	9.7174	9.60168	9.45603	9.93675	9.85304	10.0529	9.83863
10363743	Rtkn2	6.83955	6.79031	6.74433	6.70673	7.12966	7.02309	6.92737	6.87298
10571288	Gtf2e2	9.56184	9.61085	9.77886	9.69593	9.94056	9.88843	10.0699	9.99165
10354649	Pgap1	9.28031	9.25809	9.18531	9.29991	9.70368	9.56361	9.55112	9.39582
10500710	BC037703	6.53415	6.73431	6.80444	6.66222	6.87678	6.82531	6.89221	6.99998
10396030	Fancm	8.12972	7.96874	7.90716	7.71577	8.22764	8.17055	8.28088	8.06033
10388409	Rpa1	11.1721	11.2177	11.139	11.2177	11.6103	11.5175	11.5487	11.5044
10488382	Cd93	7.20581	7.2239	7.21304	6.97563	7.32366	7.36089	7.32644	7.52459
10435266	Heg1	9.07401	8.87377	8.87459	8.79587	9.32432	9.19312	9.1325	9.10868
10350489	Uchl5	9.95107	9.77658	9.97867	9.85691	10.2085	10.1623	10.3023	10.156
10415660	Rpl13	7.57527	7.12486	7.93748	7.91594	7.75452	7.91579	7.77257	8.08819
10489127	Rbl1	10.3059	10.3351	10.207	10.258	10.644	10.6239	10.6239	10.5285
10358408	Rgs1	5.87558	5.90777	5.87544	5.72178	6.05251	5.992	6.05076	6.03267
10350090	Ube2t	8.10473	8.1287	8.17261	8.06499	8.29005	8.36191	8.51906	8.33794
10449999	Zfp101	7.82967	7.72926	7.70444	7.76808	8.1261	8.08177	7.98328	7.83008
10571891	Aadat	6.33204	6.25995	6.30698	6.15569	6.53894	6.44131	6.38237	6.4892
10356406	Ngef	8.14916	8.14054	8.31679	8.40794	8.29549	8.35382	8.72012	8.69534
10400304	Egln3	8.17365	8.17345	8.20963	8.19143	8.4901	8.33448	8.52673	8.43737
10438527	Camk2n2	9.33611	9.42586	9.48282	9.45588	9.71525	9.70534	9.70191	9.77084
10568714	Mki67	11.2401	11.2209	10.9644	11.0084	11.4828	11.6498	11.4365	11.2701
10434698	Fetub	6.26444	6.2792	6.34031	6.55353	6.5421	6.63047	6.36402	6.70505
10358523	Hmcn1	6.45085	6.63717	6.49097	6.58874	6.73628	6.94125	6.51838	6.79865
10472782	Hat1	11.6007	11.5339	11.5851	11.6111	11.9672	11.9528	12.0247	11.8498
10435271	Heg1	9.90475	9.86957	9.88822	9.88073	10.3064	10.2902	10.0996	10.0954
10591773	Hmgn2	11.7758	11.7793	11.7027	11.6623	12.1231	12.1973	12.0978	11.9828
10427125	Igfbp6	10.9005	10.888	11.1209	10.9351	11.1916	11.3241	11.4258	11.2849
10538459	Aqp1	11.9775	11.9633	12.0059	12.3376	12.5418	12.3657	12.3422	12.5553
10350630	Fam129a	10.8256	10.7807	10.6473	10.7784	11.2199	11.2346	10.9317	10.9994
10353733	Prim2	11.0119	10.9931	11.0145	10.954	11.3819	11.3107	11.425	11.239
10454286	Mapre2	11.3365	11.3086	11.3103	11.3961	11.7447	11.5927	11.6523	11.7879
10393904	Notum	6.67122	6.81437	6.80027	6.94592	7.0234	7.00788	6.93549	7.12121
10427280	Hoxc10	9.81921	9.72854	9.90185	9.73027	10.1499	10.0025	10.1562	10.1024
10434934	Bdh1	7.36216	7.24946	7.38521	7.14989	7.56863	7.47336	7.60832	7.41216
10384811	Ccdc104	9.67661	9.70962	9.6799	9.73916	9.97669	9.93729	10.0702	10.0398
10445640	Trerf1	9.71981	9.75053	9.63342	9.63574	9.98113	10.034	9.93053	10.0098
10349100	Gm6651	8.89401	8.84542	8.84009	8.86621	9.22578	9.16832	9.16803	8.99537
10358637	Hmcn1	6.77722	6.87758	6.88936	6.77571	7.24789	7.12873	6.87526	6.92458
10552140	Cebpa	7.83184	7.71065	7.89699	7.76218	8.12642	8.01137	7.97345	8.06867
10523516	4930524J08Rik	7.82471	7.9577	7.84862	7.78277	8.14253	8.06806	8.0426	8.1444
10360454	Opn3	9.13758	8.90564	9.09373	9.1814	9.35832	9.30402	9.40473	9.38853
10440019	Tmem45a	11.2025	11.286	11.2409	11.4127	11.6396	11.6477	11.5811	11.6873
10582190	Gse1	10.1215	10.1655	10.0442	9.96252	10.3756	10.4049	10.4559	10.3168
10452978	Gm6548	10.5102	10.651	10.6511	10.5228	10.8997	10.9222	10.9045	10.93
10455112	Pcdhb17	7.34259	7.3967	7.2578	7.24347	7.72888	7.52949	7.38868	7.50553
10475514	Spata5l1	8.55695	8.52661	8.53921	8.59698	8.84102	8.91059	8.83358	8.70138
10404024	Hist1h4h	7.45963	7.26464	7.57749	7.44515	7.76193	7.71314	7.60225	7.59672
10406270	Glrx	11.4461	11.5242	11.5096	11.6873	11.7984	11.7332	12.0081	12.0647
10389231	Ccl3	7.665	7.76021	7.46697	7.56176	7.88726	7.81436	7.76281	7.93651
10536363	Tac1	5.57294	5.52167	5.64971	5.60224	5.77308	5.66583	5.79069	5.81123
10491721	Spry1	10.0468	10.1502	9.87153	9.89169	10.4354	10.4104	10.3073	10.0468
10566993	Galntl4	11.1405	11.1551	11.1364	10.6351	11.5305	11.4503	11.4625	10.9904
10369815	Cdk1	12.0336	11.9977	11.8739	11.868	12.3853	12.3274	12.3265	12.2156
10478973	Cass4	6.39605	6.39147	6.42292	6.46858	6.59339	6.67793	6.64558	6.55833
10360745	Lbr	9.96118	10.0587	10.1178	10.101	10.5473	10.3107	10.4461	10.1819
10350173	Tnnt2	9.17131	8.97026	9.25945	8.99487	9.39239	9.47921	9.48285	9.16905
10406536	Tmem167	7.93239	7.60778	7.61558	7.58443	8.07632	8.02925	8.06578	7.52105
10391359	Plekhh3	8.99007	8.95838	8.799	8.8259	9.2029	9.30344	9.07006	9.09866
10594963	Unc13c	6.83121	6.79566	6.98261	7.19724	7.026	6.98885	7.39866	7.25414
10422028	Tbc1d4	7.66037	7.62655	7.50725	7.60038	7.92197	7.85029	7.71997	7.84285
10432176	Snora34	7.40564	7.26218	7.36404	7.35954	7.72691	7.55423	7.71596	7.30295
10425632	Xrcc6	8.46492	8.44864	8.40338	8.36957	8.75452	8.60104	8.77713	8.5947
10490150	Zbp1	6.50567	6.63339	6.62458	6.63506	6.85985	6.90452	6.57103	6.87896
10574151	Nlrc5	6.48635	6.66658	6.62017	6.66319	6.90938	6.89413	6.79419	6.65519
10421981	Dis3	11.2952	11.2632	11.3166	11.3514	11.632	11.6234	11.7549	11.6124
10357436	Mcm6	10.9154	10.8908	10.7718	10.8295	11.1923	11.1496	11.3258	11.0783
10508382	Ak2	11.2957	11.2262	11.4268	11.2866	11.6899	11.6695	11.6817	11.5882
10378053	Fam64a	10.0253	10.0615	9.83284	9.85903	10.3197	10.2912	10.3691	10.0245
10388880	Tmem97	11.1365	11.0609	11.1152	10.9852	11.4534	11.4979	11.3752	11.335
10356520	Col6a3	12.4448	12.4461	12.5473	12.3892	12.7652	12.9327	12.8051	12.8566
10463551	Elovl3	5.38804	5.48597	5.53004	5.41176	5.70298	5.58964	5.67064	5.52326
10403579	Prl2c5	5.80926	5.8305	5.65422	5.78682	5.97527	6.19347	5.84946	5.77174
10593884	Ptpn9	5.80217	5.787	5.71972	5.86615	6.07589	5.89309	5.96143	5.95659
10364239	Slc19a1	11.3937	11.3367	11.3108	11.3501	11.7423	11.7164	11.7119	11.6128
10500324	Hist2h2aa1	11.4245	11.4056	11.3032	11.3126	11.7571	11.774	11.7292	11.5789
10438769	Cldn1	6.39907	6.27114	6.49964	6.43114	6.78165	6.51492	6.519	6.57017
10370210	Col6a1	12.2401	12.2973	12.3294	12.3389	12.7568	12.7064	12.5739	12.6761
10358557	Hmcn1	6.07382	6.04202	5.94957	6.01082	6.27927	6.19411	6.1426	6.19783
10562461	Rhpn2	10.4246	10.3397	10.3315	10.4349	10.7024	10.716	10.7469	10.6367
10561008	Ceacam1	6.28789	6.23336	6.23077	6.212	6.45477	6.38138	6.47226	6.4193
10572605	Ankle1	7.34972	7.27479	6.99074	7.2073	7.43962	7.5358	7.40429	7.32429
10461057	Rcor2	8.74331	8.59466	8.70136	8.76783	9.12581	8.73596	9.06445	8.94063
10500529	Phgdh	11.8349	11.8832	11.9363	11.7349	12.1845	12.074	12.327	12.2464
10554468	Shmt2	7.41852	7.38976	7.42747	7.37771	7.62886	7.61473	7.66478	7.60628
10465916	Gm98	7.55518	7.38763	7.54132	7.56407	7.6697	7.71873	7.80613	7.76613
10606206	C77370	5.58543	5.56024	5.6356	5.57739	5.85073	5.68772	5.70032	5.79851
10408266	Hist1h2ba	6.97747	6.88061	6.81227	6.81008	7.12423	7.13223	7.1179	6.93978
10534301	Gm52	6.81352	6.98416	6.84187	6.91668	7.01752	7.1258	6.94659	7.30184
10395320	Twist1	10.4725	10.4541	10.3861	10.4322	10.7729	10.8246	10.7005	10.7127
10489078	Dsn1	9.43861	9.41234	9.22318	9.23195	9.68132	9.6801	9.58944	9.48553
10431697	Abcd2	6.87627	7.04487	7.05262	7.05061	7.50087	7.13846	7.00955	7.22453
10601729	Drp2	7.41262	7.56074	7.38567	7.42701	7.79111	7.83664	7.40967	7.65016
10374356	Vstm2a	6.35138	6.29176	6.21918	6.38737	6.51226	6.57424	6.48087	6.44606
10521555	Lyar	10.519	10.5389	10.6801	10.5267	10.7896	10.9336	10.9717	10.8477
10463070	Entpd1	6.87835	7.09706	6.68658	7.09553	7.16335	6.96389	7.28287	7.18656
10379518	Ccl7	10.6689	10.6868	10.6937	10.5668	10.9566	11.0936	11.1172	10.7346
10408335	Aldh5a1	7.10663	7.13543	7.06725	6.96753	7.41906	7.28684	7.20428	7.21922
10411432	Utp15	9.98004	9.94754	10.0197	9.93355	10.2402	10.2621	10.3962	10.1838
10351430	Rxrg	6.07097	5.89763	6.0422	6.03413	6.1609	6.19491	6.19698	6.21648
10481128	Med22	9.88607	9.96167	9.96783	9.97661	10.1982	10.0881	10.3974	10.3059
10434559	Ephb3	9.69893	9.62359	9.62058	9.57734	10.1382	9.97539	9.70751	9.85785
10360985	Cenpf	8.51231	8.52737	8.25673	8.32651	8.70611	8.80441	8.56651	8.55708
10424557	Gm7125	7.41906	7.38297	7.24675	7.40084	7.65718	7.62567	7.5403	7.51003
10474159	Apip	9.32151	9.15193	9.26561	9.34121	9.68911	9.55461	9.46036	9.48843
10578264	Msr1	8.87748	8.7566	8.80377	8.66798	9.10351	8.94089	8.99035	9.12382
10442331	Pkmyt1	10.0757	10.0059	9.58785	9.69073	10.136	10.28	10.147	9.97601
10479411	Ogfr	11.5717	11.6099	11.5982	11.5086	12.0777	11.9361	11.878	11.7818
10394931	2410018L13Rik	9.31641	9.16141	8.75274	9.05044	9.71517	9.45278	8.82527	9.37332
10365230	Tdg	5.18922	5.52767	5.44155	5.21152	5.44046	5.3607	5.60904	5.59904
10588522	Rrp9	11.2854	11.1805	11.3238	11.2437	11.5413	11.5945	11.675	11.5684
10518358	2610305D13Rik	5.93409	5.79788	5.84627	5.79573	6.22947	5.94884	6.0078	5.8862
10583952	Ncapd3	10.3636	10.3089	10.2459	10.1065	10.5897	10.5588	10.6127	10.4894
10474437	Ccdc34	9.09392	9.04258	8.98694	8.95027	9.43264	9.35867	9.23726	9.12285
10538832	Mad2l1	11.9015	11.9393	11.7763	11.8006	12.2351	12.2672	12.2865	12.0443
10375751	Adamts2	10.9184	10.9278	11.0437	10.9745	11.3995	11.2537	11.2493	11.271
10592471	Gramd1b	8.7213	8.71941	8.84359	8.78449	9.08987	9.06091	8.93605	9.02866
10550406	Ccdc8	8.13471	8.107	8.19689	8.05155	8.56247	8.31235	8.17616	8.40841
10378334	Tax1bp3	6.80202	7.23677	6.4934	6.21074	7.1564	6.72571	6.59826	7.06004
10499045	Trim2	9.13915	9.13361	9.12742	9.10848	9.39815	9.39718	9.42863	9.37134
10416302	Hr	7.27797	7.19452	7.31453	7.23024	7.51106	7.55698	7.28335	7.52897
10582008	2310061C15Rik	11.1373	11.074	11.0578	11.0356	11.4099	11.4226	11.4608	11.3292
10402490	4831426I19Rik	8.78254	8.85383	8.82319	8.93741	9.34374	9.20937	8.91525	8.98061
10375880	Nhp2	10.3694	10.3626	10.4684	10.324	10.6795	10.66	10.7031	10.7147
10471294	Ppapdc3	8.07322	8.07574	8.0798	8.07672	8.47496	8.27947	8.08613	8.4238
10369835	Phyhipl	6.64643	6.61842	6.71845	6.75896	6.99612	6.78952	6.98642	6.76313
10568135	Prrt2	8.58069	8.6216	8.76817	8.58426	8.94301	8.95622	8.80909	8.8707
10422244	Slitrk6	6.16381	6.13948	6.52509	6.3621	6.38912	6.25189	6.62851	6.66764
10375358	Ebf1	8.89826	8.78268	9.06963	8.80684	9.29325	9.22676	8.99716	9.09368
10583264	Mre11a	10.4583	10.4131	10.4154	10.3727	10.7712	10.7214	10.7669	10.6341
10495416	Vav3	6.0217	6.03052	6.11139	5.98064	6.25963	6.13866	6.23502	6.22575
10573626	Gpt2	10.4156	10.2336	10.3991	10.3852	10.719	10.815	10.5395	10.5864
10495935	4930422G04Rik	9.00495	9.01957	8.77025	8.63441	9.14405	9.12088	9.1984	9.0142
10447317	Epas1	8.47408	8.4712	8.61927	8.3683	8.73405	8.76222	8.69454	8.74524
10514340	Cdkn2a	8.64204	8.67467	8.78361	8.77876	9.03168	8.82444	9.01749	9.03663
10484371	Calcrl	10.4473	10.6646	10.506	10.88	10.9793	10.7683	10.88	11.1259
10548857	Hist4h4	9.76167	9.56375	9.75224	9.51829	9.99572	10.0098	9.9584	9.772
10536294	Peg10	11.7428	11.7708	11.8866	11.9681	12.2473	12.1338	12.0965	12.2898
10599554	Rbmx2	9.12872	9.13514	9.24667	9.01371	9.3727	9.53984	9.34429	9.34511
10410501	Irx1	9.18826	9.21445	9.3657	9.3104	9.68253	9.56786	9.56693	9.35524
10389929	Cacna1g	9.5092	9.57375	9.62225	9.31011	9.96091	9.80514	9.65245	9.71602
10534152	Wbscr17	10.408	10.499	10.5493	10.123	10.6519	10.7673	10.8642	10.5192
10351400	Fam78b	6.87591	6.87781	7.02294	6.83828	7.07663	6.88889	7.41238	7.04946
10410092	Zfp367	10.1239	10.1353	10.0339	9.96452	10.4469	10.3107	10.4084	10.276
10447951	Thbs2	12.7812	12.7995	12.8604	12.6765	13.2408	13.1626	13.1365	13.0811
10358631	Hmcn1	7.40286	7.46147	7.20791	7.33767	7.74456	7.63265	7.40931	7.48739
10511226	Acap3	9.88331	9.82672	9.90802	9.84701	10.157	10.0989	10.2066	10.1616
10358553	Hmcn1	6.26961	6.17395	6.22139	6.18133	6.42213	6.41139	6.27298	6.46945
10456254	Nedd4l	10.4607	10.4048	10.5619	10.521	10.8424	10.7716	10.8969	10.6669
10368670	Amd1	10.5589	10.4711	10.7189	10.7177	10.9094	10.769	11.0465	10.9862
10460498	Slc29a2	9.4816	9.5331	9.54451	9.51711	9.6999	9.69588	9.96469	9.8302
10550925	Zfp428	7.70104	7.82348	7.84522	7.69662	7.95819	7.93116	8.05322	8.03284
10358589	Hmcn1	8.17839	8.19302	8.14751	7.76625	8.25347	8.44253	8.22446	8.30897
10462613	Ifit2	8.64505	8.68331	8.61554	8.64802	9.16251	8.80222	8.78809	8.85073
10384829	Rps27a	8.93082	8.79891	8.83517	8.80713	9.16338	9.15026	9.05554	9.03722
10559312	Dhcr7	9.81312	9.80717	9.75236	9.68474	10.2234	9.99612	9.99845	9.9812
10395553	Nrcam	8.35421	8.53196	8.6477	8.75371	8.75445	8.55085	8.962	9.02258
10577508	Ckap2	10.095	10.1497	9.96269	10.062	10.4129	10.4163	10.2974	10.3195
10448262	Zfp213	9.01791	9.0245	9.17912	9.16364	9.4262	9.35807	9.37174	9.29169
10368508	2610036L11Rik	7.45767	7.26868	7.03778	7.07405	7.40895	7.65362	7.41408	7.2025
10359917	Hsd17b7	11.401	11.511	11.3526	11.3781	11.7517	11.7622	11.7552	11.7044
10544837	1200009O22Rik	6.08514	6.04345	6.18128	6.23717	6.29442	6.33951	6.3335	6.29458
10460573	Eif1ad	11.1695	11.1559	11.2365	11.1713	11.5189	11.4317	11.6101	11.4752
10515884	Ppih	9.96986	9.83028	9.7475	9.80833	10.2429	10.1927	10.1064	9.95967
10488762	Snta1	10.536	10.5318	10.4885	10.5921	10.9021	10.8256	10.7589	10.8886
10358545	Hmcn1	6.60701	6.53986	6.42169	6.47009	6.81647	6.70231	6.57823	6.69911
10447361	Ttc7	9.94654	9.759	10.2082	9.91439	10.2114	10.2656	10.3098	10.1996
10455139	Pcdhb22	8.20734	8.09227	8.27489	8.03698	8.5601	8.33748	8.36515	8.29682
10440840	1110004E09Rik	9.556	9.39402	9.39204	9.42275	9.74509	9.69539	9.78105	9.64087
10350733	Rgs16	11.2124	11.2632	11.606	11.3426	11.5871	11.6069	11.8864	11.6634
10461452	Fen1	7.03383	6.97825	7.11128	7.04695	7.31451	7.13674	7.29256	7.24437
10382542	Nup85	10.9887	10.9101	10.9197	10.7448	11.1732	11.2963	11.2623	11.0959
10506781	2010305A19Rik	9.16934	9.08718	9.27181	9.05671	9.44977	9.39645	9.49087	9.30791
10465844	Asrgl1	8.3646	8.32458	8.27118	8.40278	8.69156	8.62822	8.53859	8.47071
10472860	Rapgef4	6.33297	6.24291	6.28455	6.3347	6.57401	6.45967	6.35593	6.53489
10399882	Dus4l	8.62815	8.73551	8.64094	8.88552	9.06626	8.94977	8.98289	8.90118
10545200	LOC100046894	5.99531	6.26252	6.2659	5.94033	6.60081	6.31686	6.11541	6.13895
10463737	Ina	6.07528	6.02128	6.19451	6.14224	6.31638	6.21993	6.39364	6.20974
10389331	Znhit3	7.94998	7.88013	8.04267	7.82925	8.36091	8.08104	8.11998	8.05606
10524790	Cit	8.19938	8.18474	8.1257	7.97929	8.44183	8.41057	8.2761	8.29828
10504518	Polr1e	10.2705	10.2645	10.3243	10.3936	10.535	10.6298	10.787	10.4914
10436945	Slc5a3	10.5533	10.5417	10.4686	10.4168	10.6669	10.6853	11.0093	10.8298
10587231	Bmp5	8.02632	8.02626	8.0869	8.05432	8.39496	8.23885	8.03289	8.45475
10570573	Agpat5	10.2001	10.1218	10.1085	10.1397	10.4469	10.4147	10.4932	10.3841
10575993	6430548M08Rik	8.1529	8.17622	8.10568	8.10824	8.43659	8.46301	8.2707	8.30966
10436500	Gbe1	8.64629	8.77061	8.81543	8.9484	9.04993	8.93566	9.02738	9.17877
10360934	Rrp15	9.29796	9.31077	9.42948	9.32734	9.68107	9.59384	9.66927	9.49452
10515744	Cdc20	10.6558	10.6761	10.5543	10.6556	10.9828	10.9985	10.9139	10.8683
10506488	Ppap2b	12.1	12.2851	12.3056	12.5081	12.6242	12.5396	12.652	12.7953
10400124	Gm7239	7.88011	7.95505	8.33211	7.76617	8.44527	8.19857	8.23442	7.97155
10462136	Cycs	9.92089	9.89585	10.1337	10.0204	10.323	10.1759	10.3077	10.3113
10547022	Timp4	6.86208	6.86669	6.79189	6.98614	7.09457	6.99492	7.0437	7.16245
10531707	Lin54	10.0285	9.90653	9.95139	9.81888	10.2587	10.2299	10.2538	10.1009
10579833	Lsm6	10.0637	10.0069	9.88057	9.90793	10.2245	10.2995	10.3016	10.1736
10465282	Pola2	11.1035	11.0494	11.0037	10.8703	11.3772	11.2468	11.4052	11.256
10402294	Moap1	8.48259	8.32333	8.42138	8.38515	8.78671	8.61419	8.63694	8.53462
10517517	C1qa	8.11958	7.87469	7.94777	7.76875	8.25595	8.09737	8.04924	8.21231
10592154	Hyls1	8.37136	8.30242	8.37238	8.45825	8.76927	8.65587	8.55966	8.47477
10459335	Fam38b	9.48005	9.40898	9.43836	9.09896	9.8827	9.8253	9.35322	9.43187
10454015	Ttc39c	8.20731	8.29944	8.49679	8.30733	8.59611	8.57233	8.57887	8.51217
10387222	Pfas	9.63285	9.70324	9.68571	9.65422	9.97728	9.93906	10.0189	9.84171
10582275	Slc7a5	12.9923	12.909	12.9824	12.9868	13.3745	13.3941	13.2854	13.2921
10421817	Naa16	9.01695	8.96529	9.12373	9.08748	9.31019	9.21737	9.45725	9.23822
10543118	Glcci1	8.20368	8.18857	8.43037	8.39492	8.60938	8.49046	8.60753	8.45489
10529142	Ppm1g	11.2093	11.2079	11.2781	11.2215	11.5468	11.5373	11.6016	11.5076
10371296	Glt8d2	8.3144	8.27645	8.32235	8.49623	8.70988	8.5565	8.48695	8.6042
10372891	Srgap1	9.82865	9.72692	9.83233	9.73678	10.1706	10.1425	9.94277	9.97892
10494388	Hist2h2be	6.09206	6.14045	6.18401	6.21426	6.29192	6.22934	6.3773	6.43035
10494322	Anp32e	9.90618	9.74163	9.91751	9.77955	10.1243	10.0929	10.1825	10.0594
10604242	Gm5385	6.41315	6.36423	6.43105	6.46615	6.49539	6.56627	6.70139	6.63818
10379006	Dhrs13	7.65647	7.6323	7.45857	7.67451	7.84979	7.8814	7.83309	7.71808
10407707	Gm10336	7.46607	7.29409	7.42285	7.30527	7.69192	7.64103	7.3606	7.62824
10489391	Ada	10.4598	10.5351	10.4129	10.5212	10.9695	10.8664	10.5924	10.6852
10550197	Obox1	5.57142	5.63316	5.69579	5.52475	5.74425	5.84094	5.78908	5.6843
10526693	Zcwpw1	6.99584	6.90416	7.0753	7.01263	7.3305	7.18342	7.13063	7.13366
10378768	Rnmtl1	8.30394	8.37601	8.46418	8.22509	8.5946	8.53998	8.68201	8.49444
10385533	Tgtp1	6.33681	6.69897	6.32226	6.47606	7.13196	6.75808	6.34153	6.3315
10458033	Stard4	9.22001	9.27635	9.21102	9.13367	9.52516	9.46654	9.5219	9.36679
10574259	Gpr56	9.06373	9.09821	9.19612	9.04249	9.54718	9.30348	9.27677	9.2995
10583485	A230050P20Rik	9.08794	9.07302	9.03628	8.71913	9.34042	9.35266	9.21484	9.02114
10441740	Agpat4	10.0741	10.0751	10.0419	10.1627	10.4456	10.3179	10.3568	10.3708
10359201	Ralgps2	6.49239	6.40397	6.51395	6.47035	6.7102	6.54919	6.85918	6.49131
10573910	Irx5	9.33758	9.2605	9.27054	9.34536	9.68382	9.56792	9.40067	9.60848
10453867	Rbbp8	9.62842	9.57871	9.65516	9.66294	9.97605	9.89591	9.96453	9.77228
10436750	Gm5965	6.37171	6.0177	6.25298	6.34441	6.55204	6.35539	6.30587	6.47615
10545130	Gadd45a	8.64477	8.55636	8.8377	8.74762	9.16631	8.95344	8.80972	8.83496
10605797	Arhgef9	8.79996	8.78053	8.68477	8.73003	9.07777	8.97943	8.87395	9.04764
10358513	Hmcn1	6.44881	6.46112	6.29119	6.33338	6.64532	6.84912	6.25089	6.50629
10404026	Hist1h2af	13.003	12.8696	12.7212	12.5933	13.2371	13.2016	13.1422	13.0436
10540911	Tsen2	7.42667	7.39419	7.52019	7.40069	7.59349	7.64605	7.65372	7.6837
10478572	Ube2c	11.3614	11.2908	11.2368	11.189	11.6172	11.6411	11.6134	11.4717
10579525	Plvap	7.21782	7.1472	7.18453	7.08939	7.2996	7.34181	7.39289	7.4083
10394749	Nol10	9.83996	9.95116	10.0782	9.97256	10.2258	10.1779	10.3787	10.1766
10581538	Nqo1	11.3838	11.4155	11.5989	11.8421	12.0314	11.8897	11.7565	11.859
10567663	Palb2	6.46318	6.29583	6.35218	6.28307	6.55297	6.54341	6.64022	6.36942
10500808	Olfml3	12.9151	12.9357	12.9379	13.0206	13.3314	13.3323	13.2274	13.3692
10515090	Cdkn2c	9.73517	9.74382	9.54144	9.69877	10.1224	9.89436	9.84497	9.94113
10548699	Gm8956	10.4222	10.5181	10.4033	10.2826	10.7678	10.7685	10.7984	10.4555
10431792	Pus7l	9.55382	9.43944	9.58805	9.6396	9.82696	9.78676	9.92555	9.74917
10457205	Crem	7.62253	7.58738	7.53733	7.70912	7.91415	7.71018	7.889	7.79293
10591517	Cdkn2d	7.73543	7.66244	7.62047	7.6596	7.89532	8.03662	7.7059	7.89576
10477717	Procr	10.1602	10.1858	10.3785	10.4381	10.4064	10.4793	10.6654	10.7594
10442027	Laptm4b	7.07453	7.15634	7.12315	7.09632	7.39084	7.21802	7.37609	7.25878
10489759	Sulf2	12.3118	12.3464	12.2918	12.3694	12.7207	12.6532	12.6197	12.6999
10491056	Tbl1xr1	10.0191	10.0506	9.97149	10.0194	10.4724	10.3653	10.0521	10.2867
10522655	C530008M17Rik	7.5819	7.52236	7.65391	7.44743	7.71226	7.75633	7.90011	7.67832
10397966	Otub2	10.0865	9.98258	9.99171	10.1319	10.5362	10.3356	10.2459	10.1941
10545682	Tet3	9.50417	9.40148	9.55441	9.31378	9.68725	9.7869	9.64803	9.7032
10437668	Socs1	8.48659	8.65061	8.55673	8.45357	8.83258	8.73017	8.68811	8.84655
10358124	Pkp1	9.65957	9.33008	9.82931	9.68255	9.92183	9.88748	9.81898	9.94362
10564663	Tdg	10.7209	10.7452	10.7637	10.7954	11.093	11.0466	11.1099	10.9702
10491805	Plk4	10.3058	10.2937	10.173	10.1646	10.5992	10.5851	10.6023	10.2869
10356475	Arl4c	7.89169	7.97483	8.12014	7.93282	8.11364	8.19737	8.30877	8.18511
10368918	Sobp	8.42548	8.59533	8.57422	8.41381	8.87644	8.67239	8.73486	8.66827
10604347	Smarca1	7.24147	7.16693	7.24439	7.2741	7.65907	7.48523	7.30344	7.28127
10368845	2410017P07Rik	9.32014	9.3273	9.06039	9.34215	9.65757	9.4864	9.55114	9.38169
10446282	Emr1	8.08619	7.9909	7.64482	7.89261	8.18886	8.0316	8.01936	8.25073
10497381	Cyp7b1	8.77644	8.71367	8.92544	8.89335	9.13753	9.07106	9.15148	8.92689
10476617	Rbmx2	7.3324	7.11343	7.28074	7.3134	7.48404	7.51924	7.35936	7.48145
10370422	Pwp2	9.56581	9.65298	9.68256	9.68872	9.90156	9.87563	9.9984	9.88301
10407709	Mtr	9.26304	9.19722	9.2226	9.2039	9.59783	9.45574	9.46758	9.38465
10361091	Atf3	9.4361	9.32492	9.49145	9.22005	9.73768	9.77857	9.57361	9.4177
10376555	Cops3	6.55285	6.54295	6.51898	6.50772	6.64789	6.61035	6.80495	6.78082
10534889	Agfg2	10.0168	9.94373	9.97435	9.9117	10.3415	10.1893	10.2467	10.1692
10354542	Pms1	8.22483	8.27237	8.03333	8.20999	8.50923	8.32528	8.38926	8.42062
10557434	Apob48r	8.12785	8.17947	8.20179	7.9379	8.32788	8.4249	8.23676	8.35306
10407870	Mrpl32	9.62288	9.51307	9.60631	9.56739	9.83825	9.83209	9.94351	9.75297
10481272	1700007K13Rik	8.55123	8.45793	8.6651	8.58377	8.91134	8.72237	8.61057	8.95864
10544501	Ezh2	11.6196	11.6769	11.6384	11.5575	11.9376	11.9128	12.0318	11.8921
10383395	Slc25a10	10.7594	10.781	10.7808	10.7139	11.0975	10.9568	11.1109	11.0561
10592289	Ccdc15	6.48701	6.41928	6.43246	6.28641	6.66966	6.67762	6.55893	6.42489
10473650	Nup160	10.4445	10.4633	10.4683	10.4069	10.7549	10.7338	10.7346	10.7099
10394929	Gm9292	7.58768	7.71589	7.54448	7.75849	7.93132	7.81803	7.71555	7.98403
10398717	Trmt61a	9.50102	9.43182	9.55877	9.53357	9.81154	9.74235	9.75198	9.76548
10390519	Plxdc1	7.01723	7.09093	7.22989	6.84805	7.23199	7.19044	7.31603	7.22306
10443047	Kifc1	9.04464	9.12466	9.03396	8.94704	9.27104	9.46959	9.20632	9.19739
10389842	Utp18	10.2119	10.1681	10.304	10.2525	10.5582	10.5192	10.548	10.4365
10362428	Trdn	5.63042	5.39684	5.62634	5.46635	5.97297	5.59017	5.66585	5.4981
10369867	Tfam	8.82598	8.598	8.92661	8.82609	9.09781	9.06808	9.00225	8.97151
10358555	Hmcn1	7.3386	7.36374	7.22572	7.27247	7.59938	7.6039	7.30387	7.49201
10436232	Rpl24	10.0024	9.94357	10.2086	9.97624	10.3858	10.2934	10.2556	10.2936
10529344	Poln	6.21051	6.11567	6.20623	6.14486	6.32882	6.31325	6.33344	6.37666
10589503	2610002I17Rik	8.2934	8.12835	8.28949	8.37623	8.59282	8.46034	8.46672	8.47175
10545658	Rtkn	8.47107	8.47443	8.34608	8.26599	8.55324	8.71494	8.60007	8.60618
10553475	Rps27a	5.42358	5.3411	5.54387	5.40888	5.59337	5.60761	5.51092	5.59886
10522430	Dcun1d4	10.6095	10.6049	10.6109	10.5497	10.9333	10.8289	10.931	10.8394
10396270	Dact1	8.57606	8.40492	8.74661	8.35258	9.08151	8.8249	8.53797	8.56649
10574350	Mmp15	6.95319	6.94487	6.97595	6.98771	7.04395	7.23054	7.15294	7.19432
10539238	Fam176a	9.28555	9.23926	9.3548	9.08232	9.57408	9.50868	9.56581	9.32047
10405483	Prr7	9.21366	9.27095	9.28919	9.22478	9.61321	9.49911	9.45396	9.44003
10594948	Unc13c	7.4701	7.51068	7.5268	7.76714	7.71634	7.63697	7.86769	7.87824
10429573	Ly6c1	11.6364	11.6067	11.5818	11.8882	11.9361	11.949	11.9004	12.1997
10472128	Arl6ip6	10.2446	10.2226	10.1493	10.1355	10.4825	10.4127	10.5609	10.4052
10427628	Il7r	5.746	5.72263	5.78274	5.78868	5.92595	5.88933	5.95844	5.89344
10454984	Wdr55	10.1484	10.0098	10.1984	10.1596	10.403	10.3713	10.5054	10.3392
10532720	Sart3	9.11439	9.2149	9.13342	9.03119	9.35581	9.38268	9.45557	9.29294
10398052	Serpina3g	7.74631	7.88135	8.01828	8.11276	8.19428	8.19434	8.0604	8.17275
10423629	Pop1	9.35754	9.31517	9.49406	9.40387	9.71477	9.56389	9.736	9.57655
10476889	Nxt1	9.34077	9.41665	9.50741	9.42652	9.61723	9.72631	9.76368	9.60637
10603708	Cask	12.1493	12.1936	12.1711	12.081	12.5453	12.5248	12.4223	12.4203
10503711	Casp8ap2	9.75107	9.83283	9.75784	9.62851	10.02	9.92819	10.1695	9.90805
10535084	3110082I17Rik	10.0546	10.0834	10.0758	10.0345	10.4167	10.2995	10.3743	10.2479
10358587	Hmcn1	5.55464	5.57414	5.55248	5.49178	5.73781	5.84964	5.60434	5.58133
10516974	Ppp1r8	10.4441	10.448	10.4935	10.5011	10.7815	10.7229	10.8557	10.6597
10482448	Zeb2	11.244	11.2892	11.3089	11.2489	11.6126	11.5887	11.5432	11.5662
10571467	Pdgfrl	10.5797	10.5853	10.3458	10.3904	10.8711	10.8318	10.6411	10.6899
10362581	Tube1	8.53591	8.39206	8.13951	8.20742	8.61418	8.60207	8.52789	8.42999
10507143	Cyp4a12a	5.6699	5.56325	5.61851	5.46076	5.85924	5.74105	5.67729	5.63769
10554249	Acan	9.45241	9.11974	8.97612	9.52469	9.34259	9.36451	9.1429	10.2233
10447023	Heatr5b	7.62497	7.61295	7.45398	7.55035	7.77136	7.74154	7.79344	7.75101
10359648	BC055324	8.79161	8.78362	8.6814	8.64796	9.05704	8.99562	9.01439	8.77616
10399636	Mrto4	11.7524	11.5835	11.7723	11.7779	12.0772	12.076	12.0446	11.9483
10402721	Xrcc3	9.52039	9.46749	9.542	9.49367	9.79732	9.73119	9.84839	9.66833
10455080	Pcdhb9	5.29931	5.31391	5.27285	5.34335	5.65706	5.33813	5.39212	5.41242
10412177	Skiv2l2	10.7546	10.6577	10.6444	10.7337	11.0456	10.9905	11.0399	10.8619
10554156	Fam174b	8.50818	8.64652	8.77076	8.64727	8.75899	8.78724	9.15526	8.79773
10446229	Tnfsf9	8.60329	8.63564	8.80436	8.68406	8.80566	8.82168	9.04818	8.98229
10603551	Cybb	7.59972	7.60923	7.3058	7.54698	7.9176	7.66285	7.61937	7.66712
10471191	Exosc2	10.4737	10.4605	10.3871	10.4801	10.8045	10.6339	10.875	10.6075
10495549	Dbt	10.9962	11.0394	10.9536	11.0368	11.3227	11.313	11.2571	11.3108
10578964	1810029B16Rik	8.16038	8.02809	8.34646	8.12813	8.41964	8.33829	8.41431	8.36368
10368370	Gm8681	6.71843	6.58745	6.75152	6.76102	7.0989	6.84611	6.85798	6.73193
10359861	Mgst3	8.99621	8.86666	9.26191	9.35555	9.42263	9.24068	9.2671	9.52348
10550098	Wdr12	10.6393	10.5636	10.6746	10.7686	10.8969	10.9305	11.0814	10.8753
10527268	Pms2	9.34429	9.31383	9.25937	9.25372	9.62409	9.45615	9.68505	9.39737
10434668	Tmem97	12.5671	12.5132	12.5408	12.5687	12.9098	12.8617	12.8968	12.8593
10429560	Ly6i	5.87361	5.83478	5.7809	5.96757	6.05494	5.96205	6.02612	6.03892
10364722	Efna2	9.5367	9.45492	9.48392	9.26077	9.83246	9.6491	9.75781	9.50219
10396610	Mthfd1	10.8871	10.8872	10.8555	10.927	11.2156	11.1478	11.2333	11.1202
10455050	Pcdhb2	7.56508	7.70926	7.44158	7.53733	8.00347	7.71851	7.57854	7.75739
10504692	Tmod1	7.05727	6.98241	7.1135	7.0611	7.27582	7.189	7.25288	7.24672
10436666	Jam2	9.86252	10.1202	10.1492	10.1392	10.3054	10.088	10.4515	10.496
10602454	Fam120c	9.17474	9.13635	9.11444	9.17841	9.50433	9.39261	9.27564	9.40088
10568758	9430038I01Rik	7.48143	7.44079	7.4566	7.44341	7.61943	7.71336	7.69733	7.5815
10426999	Acvrl1	8.73184	8.81589	8.83976	8.67976	9.06984	8.97544	9.03225	8.91748
10420198	Ripk3	11.651	11.5716	11.8126	11.5554	11.9201	11.9279	12.0066	11.9666
10426016	Gtse1	10.9712	10.997	10.8862	10.9785	11.3189	11.2421	11.2842	11.1452
10514313	Gm13280	6.41152	6.55975	6.6322	6.45493	6.58485	6.74944	6.67062	6.74128
10404028	Hist1h3g	11.5391	11.4659	11.5007	11.4522	11.8684	11.8045	11.8526	11.6451
10488785	E2f1	10.6958	10.7048	10.6841	10.6662	11.06	10.8922	10.9854	10.9413
10519988	Fam185a	8.60916	8.47172	8.61792	8.46989	8.83555	8.74407	8.92468	8.56566
10398319	Dlk1	12.2252	12.2467	12.0893	12.0877	12.6026	12.6156	12.442	12.2718
10467578	Pik3ap1	8.16992	8.11101	7.98832	8.0678	8.23795	8.27779	8.31633	8.35745
10376459	Gm12260	9.94083	9.96839	9.80189	9.82647	10.1653	10.228	10.1694	10.0171
10398907	Pld4	7.75345	7.55244	7.53923	7.44903	7.92692	7.60354	7.58572	7.97616
10492169	Mab21l1	7.83814	7.96366	7.88097	7.75713	8.18007	8.13492	8.05329	7.89997
10386541	LOC674295	5.63044	5.3663	5.78239	5.78239	5.62833	5.784	5.98463	5.75893
10413574	Sfmbt1	8.8989	8.82425	8.84483	8.69918	9.12023	9.04113	9.09033	8.94278
10358551	Hmcn1	6.37499	6.46233	6.43621	6.262	6.48128	6.67041	6.46475	6.59025
10386125	Gemin5	10.5871	10.6445	10.7053	10.6939	11.0494	10.8824	10.9186	10.8996
10368380	L3mbtl3	9.90432	9.85365	9.98617	9.88219	10.188	10.1617	10.1918	10.1251
10464425	Grk5	9.71348	9.73368	9.67482	9.84948	10.0777	9.93769	9.96485	10.0142
10529656	Nsg1	10.2886	10.2894	10.361	10.4756	10.6627	10.68	10.6084	10.549
10573615	Orc6l	11.4662	11.4403	11.4331	11.3573	11.7787	11.7432	11.7165	11.6554
10365088	2510012J08Rik	9.9089	9.8195	9.893	9.91093	10.1608	10.106	10.2021	10.0982
10583080	Mmp1a	5.72403	5.55995	5.73751	5.75107	5.77699	5.8021	5.94823	5.84066
10588707	Ifrd2	11.3122	11.3236	11.2138	11.3033	11.7072	11.6055	11.6019	11.4176
10517436	1110049F12Rik	9.01097	9.12393	9.16925	9.33295	9.54624	9.20402	9.45493	9.38874
10392098	Ftsj3	10.6168	10.6544	10.6658	10.7189	10.9582	10.8987	11.0633	10.8495
10406742	Poc5	8.59505	8.50208	8.42487	8.49455	8.80566	8.72805	8.73443	8.63656
10461622	Ms4a6b	5.76796	5.79933	5.80838	5.85376	5.96744	5.91962	5.94124	6.00739
10602977	Scml2	6.56897	6.58595	6.38247	6.55422	6.89063	6.71107	6.58128	6.58947
10595156	Dppa5a	5.31912	5.50881	5.69723	5.41646	5.50119	5.60174	5.58893	5.82186
10459844	Haus1	9.51285	9.54634	9.54153	9.51234	9.83404	9.77184	9.84868	9.65211
10528340	Dnajc2	9.38002	9.43327	9.54001	9.44926	9.66665	9.66022	9.78372	9.67744
10395733	Npas3	6.48782	6.77581	6.52007	6.49286	6.86027	6.71936	6.60069	6.78114
10408083	Hist1h3g	12.7089	12.6786	12.5415	12.4963	13.0108	12.9846	12.8559	12.8862
10367400	Mmp19	11.2104	11.2296	11.317	11.0949	11.3865	11.5355	11.491	11.605
10473384	Slc43a3	11.294	11.3129	11.086	11.1117	11.6364	11.5691	11.4043	11.3592
10356461	Hjurp	10.8014	10.8369	10.6895	10.6139	11.1081	11.0893	10.9799	10.8799
10585703	Rpp25	6.97312	6.87876	7.0003	6.66029	7.12791	6.99146	7.18833	6.91945
10427772	Tars	10.7355	10.6909	10.8445	10.85	11.16	11.0541	11.0341	10.992
10588121	Dbr1	8.37548	8.32972	8.43148	8.5604	8.64646	8.62194	8.60636	8.69675
10534504	Tmem120a	9.96558	9.94536	10.0564	10.1155	10.2971	10.2457	10.2277	10.3515
10542397	H2afj	8.83337	8.79026	8.79487	8.82957	9.0516	9.00053	9.01131	9.09829
10601888	Plp1	7.33164	7.29048	7.0704	7.28476	7.61949	7.43823	7.33155	7.33803
10578193	Eri1	10.9518	10.9591	10.8825	10.9442	11.2102	11.22	11.3076	11.1301
10570894	Ank1	8.57015	8.49127	8.57084	8.44816	8.74671	8.79121	8.7171	8.70594
10382326	Gm11675	6.12275	6.09807	6.18618	5.98868	6.25867	6.27931	6.25974	6.22796
10435415	Sema5b	7.11798	7.06421	6.98337	6.98141	7.39644	7.16975	7.26572	7.04169
10559580	Syt5	9.87974	9.92951	10.0368	9.97067	10.0917	10.1216	10.4243	10.2063
10453272	Zfp36l2	12.5761	12.5155	12.7314	12.6859	12.9813	12.9293	12.9242	12.9769
10445891	Gm9210	10.2584	10.1139	10.2992	10.1282	10.4661	10.4435	10.5285	10.4137
10527649	6330406I15Rik	11.0197	10.9467	11.0873	11.2098	11.3729	11.3683	11.2683	11.3948
10408197	Hist1h2bh	11.2569	11.2343	11.1448	11.2227	11.5841	11.5153	11.5044	11.4109
10583472	Pin1	10.1866	10.1739	10.2042	10.1986	10.4439	10.3821	10.496	10.4917
10467907	Erlin1	10.8131	10.8195	10.8078	10.862	11.0995	11.0588	11.1886	11.0708
10404061	Hist1h2bb	11.563	11.4218	11.4646	11.3024	11.8598	11.8217	11.7081	11.5405
10430968	A4galt	9.30797	9.32112	9.55822	9.57625	9.83741	9.59831	9.41723	9.88296
10363312	Ccdc138	6.5889	6.64565	6.58556	6.55399	6.99787	6.7646	6.58567	6.70413
10462702	Hectd2	8.0642	8.01651	8.20465	8.2737	8.34023	8.27817	8.45737	8.32019
10529299	Slbp	10.4769	10.4997	10.4777	10.2396	10.6757	10.7187	10.803	10.5675
10416793	Uchl3	10.8341	10.8273	10.8753	10.8362	11.0974	11.1533	11.1595	11.0769
10532741	Tmem119	11.5455	11.5611	11.6298	11.5424	12.0624	11.8406	11.7193	11.8445
10444229	H2-DMa	8.69959	8.67883	8.40748	8.72553	8.85544	8.86041	8.82122	8.86018
10384474	Pno1	11.5433	11.4881	11.638	11.6098	11.8417	11.8241	11.9037	11.8967
10574139	Nlrc5	6.42073	6.28466	6.4298	6.4491	6.62209	6.62155	6.46848	6.52817
10568217	Dctpp1	10.3356	10.3524	10.3936	10.3068	10.5964	10.5959	10.6546	10.6018
10502081	Enpep	7.86964	7.89864	7.61151	7.67622	8.03635	7.81547	7.85035	8.14931
10535807	Flt1	10.6458	10.6355	10.6682	10.3518	10.8686	10.9304	10.982	10.6036
10469070	Nudt5	11.3976	11.274	11.378	11.2535	11.664	11.6299	11.6703	11.4986
10423821	Baalc	8.0086	8.11686	8.24709	8.08019	8.32337	8.29115	8.3526	8.31631
10429666	Pycrl	9.86668	9.74434	9.88471	9.7155	9.95314	10.0802	10.1018	10.079
10481186	Sardh	10.1416	10.1058	10.2428	10.1264	10.5502	10.4443	10.2414	10.4187
10378763	Gemin4	7.04922	7.04001	7.1339	7.00158	7.06837	7.3606	7.20906	7.30776
10600017	Hmgb3	9.11195	8.96365	9.05624	8.97398	9.22292	9.29389	9.35635	9.15508
10523151	Cxcl1	7.7249	7.87979	7.76875	7.84249	7.98508	8.0725	7.92559	8.03016
10420320	Cenpj	7.27326	7.22999	7.31827	7.32259	7.64936	7.43149	7.42107	7.38545
10501622	Gpr88	6.25614	6.30216	6.40501	6.35091	6.40384	6.59262	6.48241	6.48086
10453734	LOC100044795	6.55603	6.36453	6.63787	6.52906	6.67091	6.73285	6.75282	6.59613
10490502	Tcfl5	9.99592	9.93708	10.4043	10.1823	10.2319	10.214	10.6111	10.4954
10593526	Atm	9.15502	9.01663	8.96558	8.90312	9.24265	9.29105	9.29521	9.12994
10475623	Fbn1	7.0854	7.12134	7.24339	7.02114	7.46793	7.2219	7.22708	7.27837
10494369	Sf3b4	7.95699	7.86793	7.87187	7.83059	8.0788	8.18788	8.20536	7.85693
10355806	Tuba4a	11.7797	11.7677	11.9112	11.9341	12.0538	12.0807	12.2278	12.2346
10381526	Ppih	7.51808	7.22684	7.46349	7.11832	7.57972	7.84441	7.49185	7.15549
10527801	Brca2	8.71174	8.63649	8.42757	8.43622	8.90247	8.80979	8.73081	8.63714
10363786	Ank3	9.36624	9.42518	9.48504	9.44919	9.62152	9.63009	9.699	9.7318
10540118	Lsm3	11.7838	11.5523	11.4769	11.4085	12.0634	11.9104	11.7671	11.6527
10351182	Sele	6.80001	6.69916	6.6324	6.68272	6.81165	6.81117	6.87547	6.99561
10349828	Lrrn2	7.55746	7.68682	7.66428	7.51715	7.68364	7.84712	7.90177	7.76399
10419892	Efs	8.84036	8.75586	8.98664	8.74983	9.12345	9.13534	8.97716	8.99135
10454478	Polr2d	10.2447	10.049	10.29	10.3074	10.5526	10.4118	10.5528	10.4069
10415377	2610027L16Rik	10.211	10.2077	10.3835	10.2638	10.5218	10.5038	10.515	10.5618
10576911	Efnb2	11.0804	11.1221	11.014	11.0176	11.4235	11.3047	11.2936	11.3278
10604008	Gm10058	4.76363	4.84613	4.72621	4.82908	5.05863	4.61658	4.99483	4.97835
10581612	Dhodh	8.57563	8.5813	8.53218	8.55814	8.80444	8.8538	8.78737	8.66509
10555118	Pak1	10.7014	10.689	10.8348	10.9063	10.9937	10.9546	11.12	11.1506
10535189	Mad1l1	10.5851	10.5506	10.5751	10.4183	10.802	10.8423	10.832	10.7135
10370833	Uqcr11	10.4347	10.5898	10.6481	10.7098	10.9926	10.8959	10.7826	10.7782
10462918	Tmem20	9.77531	9.7626	9.78229	9.47392	9.84957	9.91219	10.1659	9.84244
10496379	H2afz	11.9936	11.9677	11.9058	11.8653	12.3	12.2845	12.2385	12.1098
10512766	Trim14	6.63766	6.58664	6.53701	6.58541	6.80664	6.85582	6.71672	6.6299
10376019	Rpl9-ps3	5.50585	5.60506	5.59752	5.4439	5.69606	5.65428	5.71123	5.64753
10558649	Olfr538	6.31696	6.45091	6.64315	6.19862	6.41878	6.85508	6.3919	6.58737
10397030	Rgs6	7.5555	7.24493	7.64647	7.42846	7.73088	7.62402	7.73088	7.53965
10384782	Fancl	9.27443	9.1917	9.11807	9.29995	9.49064	9.5276	9.41769	9.37267
10581327	E130303B06Rik	8.74891	8.78884	8.7465	8.62862	8.94087	8.95694	9.05283	8.8371
10539702	Fam136a	8.80177	8.70385	8.71289	8.73383	9.01215	9.02321	8.92863	8.86391
10354506	Mfsd6	7.32157	7.24056	7.32513	7.34545	7.51688	7.43664	7.52329	7.48736
10368739	Gtf3c6	11.1306	11.1589	11.1392	11.1536	11.444	11.4026	11.4813	11.3694
10479807	Prc1	5.70663	5.57556	5.56937	5.54146	5.74131	5.76253	5.74665	5.70254
10517488	Ephb2	10.8185	10.8645	10.7138	10.8056	11.1647	11.0967	11.0116	11.009
10459071	2010002N04Rik	10.3848	10.4225	10.7219	10.5269	10.7613	10.7192	10.8794	10.7466
10496324	Slc39a8	7.61729	7.51612	7.68057	7.49034	7.8466	7.87051	7.78438	7.55966
10491038	Tbl1xr1	10.8811	10.9061	10.9069	10.875	11.2476	11.232	11.035	11.1424
10533213	Oas3	6.11023	6.35208	6.32721	6.15534	6.45607	6.41804	6.39259	6.30086
10438690	Eif4a2	11.5005	11.3814	11.2466	11.2627	11.6152	11.7076	11.7562	11.445
10602044	Frmpd3	5.75711	5.77673	5.82663	5.77891	5.99566	5.96344	5.84831	5.9093
10368585	Nkain2	7.30121	7.38586	7.39347	7.54704	7.3499	7.48818	7.76904	7.75923
10400866	Trim9	6.14066	6.14605	6.18422	6.15403	6.38912	6.33457	6.2085	6.30678
10579296	2810428I15Rik	9.94315	9.98914	9.85466	9.96397	10.1011	10.2307	10.0922	10.3181
10595382	Lca5	8.05777	7.98824	7.91154	8.10699	8.19112	8.17746	8.24237	8.25289
10491691	Zcchc17	6.07374	6.00856	6.23014	6.29598	6.36111	6.24545	6.46197	6.15239
10540269	Gpr27	8.16936	8.12693	8.16896	7.95801	8.17158	8.4952	8.22236	8.3401
10394471	Sdc1	12.1309	12.1584	12.1526	12.1578	12.4711	12.4383	12.4277	12.4696
10390505	Snora21	10.3205	10.3768	10.443	10.1728	10.7016	10.6502	10.843	10.1442
10396402	Prkch	6.59809	6.57367	6.58121	6.49333	6.89236	6.70075	6.61515	6.68975
10479775	Hspa14	10.6742	10.6676	10.5854	10.6494	10.9519	10.8653	10.9915	10.8228
10385647	Zfp454	8.46168	8.41575	8.37773	8.4519	8.71842	8.63544	8.61438	8.57379
10529425	Nop14	10.8513	10.8224	11.0355	10.9284	11.09	11.2698	11.1813	11.1772
10500272	Gm129	9.1475	8.9577	9.27206	9.49185	9.4823	9.53833	9.28015	9.48033
10481931	Phf19	7.56796	7.538	7.587	7.52654	7.82743	7.79073	7.66786	7.68092
10489891	B4galt5	11.7856	11.839	11.8546	11.7655	12.0695	11.9937	12.2261	12.1237
10365297	D10Wsu102e	10.459	10.3743	10.5778	10.4632	10.7033	10.7314	10.8493	10.6258
10408092	Hist1h4m	13.1066	13.036	12.8792	12.8531	13.3755	13.3539	13.2243	13.2033
10543464	Rpl7a	7.02541	6.72159	7.0173	7.01838	6.92886	6.9886	7.36791	7.18379
10560487	Cd3eap	9.36102	9.18988	9.39936	9.31564	9.48753	9.60556	9.63326	9.45993
10473809	Sfpi1	7.86577	7.72474	7.65817	7.5061	8.10991	7.61779	7.90923	7.87656
10367822	Rab32	10.175	10.2192	10.0645	10.1592	10.5178	10.4345	10.3595	10.3078
10521498	Crmp1	7.00514	6.84072	6.93755	6.91948	7.11791	7.12545	7.23461	6.90772
10420097	Tinf2	9.90478	9.86809	9.84123	9.70392	10.1756	10.0912	10.048	9.97117
10480224	Trdmt1	9.56842	9.51169	9.41543	9.56098	9.93893	9.73074	9.68696	9.63678
10551841	Polr2i	9.15228	9.08004	9.16905	9.01266	9.36848	9.36931	9.31874	9.25395
10547590	Klrg1	6.28287	6.33098	6.23148	6.26277	6.39409	6.23177	6.40208	6.69789
10357191	Ptpn4	8.01938	7.86463	8.00406	8.06327	8.3062	8.07884	8.21824	8.13395
10407916	1600012F09Rik	9.68624	9.68082	9.6254	9.63645	9.97037	9.85608	9.86906	9.88329
10450242	C4b	6.66617	6.54512	6.62256	6.63392	6.89917	6.77209	6.65773	6.78944
10484207	Ccdc141	7.8026	7.72883	7.6487	7.63911	8.02155	8.1008	7.72958	7.72438
10562480	Nudt19	10.2858	10.1886	10.211	10.1886	10.4688	10.4914	10.5449	10.372
10550388	Gng8	8.44833	8.44979	8.48511	8.43524	8.65032	8.68055	8.62108	8.69638
10439130	Umps	10.9315	10.8466	10.9465	10.807	11.0849	11.1433	11.2799	11.0915
10549222	Bcat1	12.4517	12.3528	12.3829	12.3875	12.7627	12.7076	12.7409	12.5799
10363551	Tacr2	6.43354	6.67526	6.68518	6.78316	6.77566	6.72135	6.81658	6.91545
10387219	Rangrf	8.54046	8.54459	8.36781	8.4882	8.6791	8.64416	8.76892	8.68125
10468081	Npm3	10.4444	10.3461	10.5235	10.5413	10.7561	10.6675	10.8051	10.6531
10440800	Urb1	9.13608	9.15259	9.24738	9.10374	9.32504	9.42085	9.44488	9.34622
10404067	Hist1h4b	11.8778	11.8457	11.6624	11.6523	12.0487	12.1274	12.0081	12.0055
10557439	Ccdc101	10.5888	10.5237	10.604	10.5244	10.8383	10.8057	10.8702	10.7608
10575976	Crispld2	9.28092	9.15077	9.18701	8.79721	9.4118	9.41398	9.38148	9.09976
10429607	Top1mt	9.36345	9.33565	9.48686	9.28547	9.66665	9.60191	9.63072	9.4888
10474825	D2Ertd750e	9.5678	9.45153	9.38	9.4446	9.79001	9.77703	9.70599	9.49553
10450145	Psmb9	7.91456	7.80124	7.82932	7.7983	8.152	8.04478	7.85966	8.05274
10515528	Dph2	10.1164	10.0402	10.0466	10.0712	10.337	10.3342	10.3874	10.1985
10518561	Apitd1	8.42834	8.27239	8.35	8.20402	8.49872	8.62068	8.51729	8.42943
10581800	Rfwd3	10.8058	10.8032	10.7795	10.7374	11.0416	11.0186	11.1271	10.9905
10606989	Tsc22d3	9.26259	9.15779	9.16964	9.40083	9.64393	9.47348	9.28382	9.49121
10525744	Tmed2	6.50705	6.48332	7.04645	6.5272	7.24188	6.68769	6.7139	6.5678
10444056	Daxx	9.76854	9.85346	9.91098	9.791	10.1525	10.0912	10.0302	10.0074
10505282	Prpf4	10.5132	10.474	10.4791	10.4674	10.7507	10.8019	10.7639	10.638
10582599	Nup133	10.0781	10.0735	10.0372	10.0761	10.3927	10.2708	10.372	10.2081
10569702	Cacng8	7.36848	7.23245	7.51986	7.2771	7.42492	7.55554	7.61125	7.52034
10472933	Scrn3	10.6276	10.5961	10.5883	10.6943	10.9457	10.8719	10.8518	10.8693
10364955	Thop1	9.91476	9.85854	9.98372	9.91866	10.1494	10.1404	10.1966	10.1522
10503118	Fam110b	9.06638	8.97085	8.99632	9.04831	9.39682	9.28826	9.09515	9.17731
10487930	Pcna	12.7039	12.6728	12.6465	12.6263	13.0175	12.9404	13.0096	12.9098
10458398	Hars	10.9993	10.9229	11.0195	11.0302	11.2743	11.2469	11.3242	11.1925
10531724	Plac8	6.591	6.57716	6.60979	6.43723	6.98349	6.92008	6.63494	6.31187
10494452	Rbm8a	11.012	11.0259	11.1344	11.1868	11.5768	11.2497	11.3421	11.2654
10520521	Cenpa	10.17	10.0712	9.96518	9.98605	10.2548	10.4947	10.3193	10.0973
10603706	Med4	8.72138	8.59136	8.7574	8.42228	8.53146	8.91268	9.18615	8.69683
10403938	Gm11276	8.73068	8.63201	8.58826	8.49825	8.86652	8.78423	8.82653	8.80434
10530870	Epha5	5.88173	5.95258	5.92699	5.93446	6.03381	6.13625	6.03308	6.06517
10516926	Med18	9.0081	9.05171	9.20351	9.03072	9.28772	9.21377	9.4058	9.26356
10498998	D930015E06Rik	8.88945	8.97412	8.96646	8.94132	9.19928	9.06504	9.28207	9.08888
10484237	Zfp385b	6.55193	6.57554	6.51763	6.57068	6.68189	6.68819	6.74841	6.72974
10384032	Pold2	11.7976	11.7546	11.7072	11.7627	12.0655	12.0595	12.0627	11.9676
10517587	Alpl	6.75265	6.72927	6.66656	6.67069	6.92141	6.87839	6.74809	6.91727
10596960	Trex1	8.15088	8.10829	7.9904	8.07843	8.32925	8.31818	8.1997	8.25953
10370497	Pdxk	9.83799	9.7986	10.0014	9.95652	10.1127	10.2256	10.1208	10.089
10521690	Ppih	10.5575	10.5502	10.4916	10.4869	10.7865	10.8051	10.833	10.6735
10500911	Mov10	10.7483	10.7424	10.6747	10.6789	11.1311	11.0042	10.8563	10.8825
10428328	Slc25a32	10.2747	10.2231	10.3284	10.2352	10.5168	10.4632	10.6105	10.4576
10516427	Ncdn	11.1707	11.0761	11.2055	11.1855	11.5042	11.4203	11.3161	11.4676
10455104	Pcdhb15	7.69724	7.5553	7.49433	7.51816	7.88815	7.78344	7.57434	7.74461
10496638	Odf2l	8.84381	8.78805	9.00223	8.79536	9.19093	8.99567	9.07655	9.01481
10426812	Gpd1	6.73441	6.66232	6.66411	6.86337	6.94023	6.8929	6.74181	6.99408
10546834	Rad18	11.6196	11.6416	11.5192	11.5466	11.8557	11.8834	11.9252	11.7711
10492355	Mme	10.7088	10.8792	10.5374	10.9013	11.0741	10.8887	10.8957	11.1976
10437970	2310008H04Rik	9.88649	9.86195	9.90087	9.81341	10.2303	10.0912	10.114	9.97033
10597309	Stac	8.33988	8.33517	8.27036	8.47001	8.55632	8.55101	8.53	8.57672
10506154	Alg6	8.97691	8.99503	8.82764	8.88189	9.34938	9.09263	9.18059	8.91138
10457118	Rttn	7.70977	7.61832	7.62492	7.56412	7.95553	7.816	7.75978	7.7131
10519555	Abcb1b	9.20097	9.1163	9.35227	9.55056	9.52658	9.49627	9.55448	9.52938
10532711	Cmklr1	10.4874	10.3072	10.4429	10.2101	10.8346	10.7048	10.55	10.345
10501811	Slc44a3	6.14017	5.98802	6.02561	6.19447	6.25584	6.22344	6.27488	6.17368
10375973	Taf13	9.22328	9.20965	9.31612	9.33431	9.62221	9.3864	9.53617	9.42115
10579659	Hmgn2	11.467	11.5049	11.3997	11.3078	11.6793	11.7306	11.6963	11.66
10404531	Psmg4	9.19778	9.11321	9.27891	9.11601	9.48807	9.39862	9.37928	9.31287
10405058	Omd	6.64771	6.51462	6.43839	6.56551	6.91612	6.64623	6.4167	6.80896
10564692	Mrpl46	9.38527	9.35324	9.44357	9.21397	9.73785	9.51147	9.54626	9.48895
10485340	Itpa	11.0215	11.0093	11.1016	11.0069	11.2187	11.2923	11.3933	11.2836
10594289	Glce	11.2352	11.109	11.29	11.2498	11.5301	11.5209	11.4777	11.4198
10488806	Eif2s2	11.1101	11.0199	11.0428	11.138	11.3822	11.368	11.332	11.2791
10388971	Utp6	9.98246	10.0532	10.1415	10.1131	10.2598	10.28	10.398	10.3073
10510212	Hmgb1	7.15968	7.72986	7.36802	7.17281	7.53174	7.63712	7.17399	7.7849
10355582	Usp37	9.03233	8.97984	8.982	8.87024	9.1226	9.21174	9.25178	9.12795
10496251	Bdh2	7.17928	7.19679	7.15802	7.13378	7.31264	7.45765	7.25368	7.32302
10366640	Llph	8.83941	8.69603	8.80283	9.08542	8.96742	8.99696	9.22004	9.07838
10603431	Suv39h1	10.7015	10.6302	10.5886	10.58	10.9782	10.8579	10.9593	10.7107
10492480	Gfm1	9.9472	9.79242	9.88883	9.89213	10.1732	10.067	10.1806	10.0348
10359635	Gorab	10.9968	11.037	11.0193	11.0836	11.2903	11.2258	11.2677	11.3966
10410919	Gm5666	5.93904	5.91501	6.08533	5.92943	6.10168	6.10314	6.26717	5.96115
10450723	H2-T10	9.49956	9.71024	9.63072	9.59028	9.77556	9.95607	9.81344	9.79398
10506201	Ror1	10.3418	10.3815	10.2607	10.1026	10.78	10.5453	10.378	10.3542
10346764	Abi2	10.5619	10.6072	10.6001	10.6013	10.8248	10.8547	10.8952	10.7965
10476725	Gm561	7.34292	7.31017	7.44865	7.40709	7.74775	7.4537	7.58609	7.41801
10575144	Nip7	9.58774	9.44491	9.67169	9.57466	9.80948	9.80014	9.92055	9.65218
10404496	Nqo2	10.9424	10.8752	10.9669	11.0009	11.158	11.1733	11.2781	11.209
10551883	Tyrobp	8.86482	8.89061	8.86682	8.72029	9.29723	8.89581	8.89842	9.08419
10537227	Tmem140	8.52847	8.37421	8.515	8.58616	8.78975	8.71875	8.50467	8.7922
10546024	Prokr1	6.13459	6.01123	6.1703	6.09154	6.28098	6.24372	6.29406	6.16406
10473230	Nup35	11.7858	11.9005	11.7688	11.9333	12.0729	12.1498	12.0898	12.1919
10403420	Idi2	5.6179	5.71697	5.67023	5.67472	5.78475	5.80531	5.77563	5.84794
10411274	Sv2c	6.46145	6.57593	6.52647	6.67257	6.80716	6.76153	6.68807	6.59716
10437384	Tcfap4	8.3115	8.28385	8.31915	8.335	8.54578	8.4056	8.56319	8.51707
10422185	Rnf219	9.38497	9.44544	9.51267	9.38904	9.70555	9.61591	9.71314	9.58495
10417065	Rap2a	10.2198	10.2685	10.3165	10.3329	10.4371	10.4787	10.6051	10.5843
10566026	Folr2	8.44403	8.34735	8.25588	8.00183	8.56946	8.49812	8.37826	8.37996
10387492	Wrap53	9.18336	9.12294	9.23123	9.13154	9.47453	9.34728	9.32647	9.38096
10485429	Pdhx	9.08844	9.0077	9.00936	9.00938	9.21701	9.27891	9.30783	9.15822
10442224	BC049807	11.7689	11.8473	11.7806	11.7857	12.1212	12.099	12.1154	11.9533
10359506	Mettl13	8.74356	8.61129	8.77645	8.78358	8.93651	8.78988	8.99749	9.00906
10430289	Ift27	9.08423	9.0374	9.1097	9.1579	9.55578	9.2111	9.16807	9.30679
10512470	Cd72	9.75647	9.71529	9.62901	9.63651	10.0099	9.78958	9.91659	9.92865
10518526	Angptl7	7.36872	7.70044	7.78718	8.12874	7.5633	7.55424	8.26459	8.32856
10574027	Mt1	11.217	11.1353	11.3029	11.1794	11.4834	11.4525	11.4109	11.5374
10544829	Jazf1	9.67857	9.6405	9.54859	9.52872	9.90943	9.84449	9.79879	9.74264
10429657	Eef1d	10.0996	10.0742	10.1196	10.1489	10.354	10.297	10.4514	10.2854
10525043	Rbm19	9.36625	9.25892	9.43966	9.42783	9.59228	9.5677	9.67111	9.53635
10519886	Sema3c	10.5875	10.7056	10.647	11.2005	10.9552	10.8755	11.063	11.2528
10416340	Gfra2	6.71917	6.61162	6.65998	6.61349	6.86432	6.82111	6.81113	6.72787
10532390	Noc4l	10.9084	10.8562	10.9472	10.9236	11.1799	11.1609	11.2066	11.1051
10563858	Gabrg3	6.13738	6.23965	6.23766	6.29304	6.31036	6.42534	6.35861	6.39344
10407081	Depdc1b	6.87652	6.87684	6.82183	6.91153	7.173	7.00048	6.99441	6.95842
10434441	Ece2	10.4661	10.4457	10.5108	10.4826	10.737	10.6995	10.7537	10.69
10536541	St7	9.98332	9.91174	9.98032	9.97176	10.2185	10.2241	10.2195	10.1115
10352867	Plxna2	9.57828	9.655	9.50105	9.64927	9.84894	9.80864	9.73557	9.8828
10436196	Cd47	11.0692	11.0528	10.9906	11.0729	11.4004	11.2654	11.1916	11.3547
10471036	Dolpp1	10.4394	10.3961	10.3733	10.4547	10.7062	10.6248	10.6574	10.6431
10366983	Tmem194	9.46359	9.39635	9.43155	9.45768	9.7366	9.6457	9.70488	9.53877
10356859	Dtymk	11.4242	11.3336	11.2612	11.2693	11.597	11.6619	11.596	11.485
10508686	Mecr	10.5272	10.5306	10.6426	10.7338	10.8924	10.8314	10.8619	10.8326
10425686	Ccdc134	10.2933	10.1784	10.2346	10.1032	10.4167	10.456	10.5006	10.3825
10602062	Prps1	11.6553	11.6808	11.649	11.6501	11.9586	11.9596	11.9868	11.8116
10406504	Edil3	11.7827	11.7868	11.9502	11.7861	12.0961	11.9758	12.1269	12.203
10365471	Fbxo7	9.32043	9.32679	9.21815	9.23271	9.5356	9.52286	9.53401	9.36506
10517513	C1qc	9.71428	9.54782	9.40359	9.33634	9.61346	9.67593	9.66316	9.92975
10492021	Postn	13.5167	13.3963	13.485	13.3357	13.8068	13.7702	13.6905	13.7106
10587266	Gclc	11.4117	11.4177	11.5522	11.5735	11.7405	11.7854	11.7834	11.7093
10566372	Gm6577	5.71852	5.6383	5.65626	5.69507	5.79394	5.89927	5.81603	5.72429
10590433	1700048O20Rik	7.84015	7.76375	8.06983	7.82453	8.0759	7.85187	8.17858	8.11994
10449731	U2af1	10.4497	10.387	10.4244	10.4442	10.6797	10.6889	10.7155	10.5846
10355050	Raph1	11.0981	11.1052	11.3201	11.2742	11.328	11.4372	11.4992	11.568
10524248	Ddx51	9.29319	9.18538	9.27893	9.29805	9.57461	9.44037	9.46285	9.43356
10479560	Rtel1	10.2416	10.2816	10.1563	10.0817	10.474	10.49	10.4613	10.2772
10441233	Mx1	5.79069	5.88336	5.81595	5.81584	6.06075	5.97042	5.883	5.92964
10525352	Ppp1cc	11.5391	11.3821	11.3392	11.4362	11.6588	11.7521	11.6805	11.6601
10441093	Erg	8.12361	7.96906	8.23225	8.11702	8.50215	8.30102	8.14451	8.24258
10573713	Heatr3	10.1181	10.0455	10.14	10.1948	10.396	10.335	10.3904	10.3109
10492341	4631416L12Rik	5.90341	5.9177	5.81971	5.78717	6.15101	6.02893	5.92039	5.86763
10431948	Rpap3	7.67554	7.67644	7.81849	7.78647	7.98282	7.86801	7.96856	7.85013
10357292	Ddx18	10.7144	10.555	10.6951	10.62	10.8893	10.9128	10.9183	10.8443
10477187	Tpx2	11.1535	11.1096	11.0409	10.9774	11.4009	11.3562	11.3691	11.1743
10461391	Pcna	13.0024	13.0522	12.548	12.9448	13.0948	13.2193	13.2459	13.1736
10508721	Snora44	8.46514	8.22787	8.45375	8.15741	8.47665	8.80345	8.50307	8.28604
10582997	Casp4	7.48515	7.51233	7.4457	7.52986	7.93252	7.70068	7.32764	7.7007
10407327	Emb	11.5449	11.5687	11.6205	11.5676	11.8039	11.753	11.9195	11.8885
10599976	Mtm1	6.78756	6.77165	6.8098	6.97051	6.98566	6.97529	7.00215	7.00394
10401937	LOC641050	6.21667	6.09544	5.95039	6.04384	6.05199	6.25093	6.4233	6.13738
10472058	Rif1	9.33423	9.36886	9.26613	9.27107	9.59094	9.57407	9.62591	9.3031
10515536	Ipo13	10.7684	10.7512	10.725	10.6878	11.0354	10.9805	10.8885	11.012
10558910	Rangrf	10.2727	10.1599	10.3944	10.2848	10.4715	10.4854	10.6156	10.4815
10480477	Pax8	7.94949	7.8123	8.00415	7.85655	8.32519	8.12853	8.07831	7.81445
10516490	Gjb5	8.17115	8.22462	8.2501	8.24514	8.47348	8.35599	8.42072	8.39351
10497372	Gm5150	5.66323	5.65633	5.71622	5.58522	5.859	5.73022	5.76185	5.78739
10607317	Tsr2	10.7001	10.7096	10.6354	10.7098	10.8822	10.9712	10.9559	10.9232
10425211	Gcat	7.83191	8.11788	7.93023	8.12015	8.21084	8.12623	8.12775	8.26634
10382328	Sox9	11.3912	11.3533	11.3267	11.218	11.6032	11.4998	11.4858	11.7333
10394990	Mboat2	9.69185	9.52047	9.52113	9.70155	10.0355	9.77336	9.78891	9.71297
10517236	Zfp593	9.89302	9.99469	10.0233	9.98744	10.2962	10.1489	10.1849	10.1774
10514049	Nfib	9.87396	9.74165	9.48107	9.71534	10.0547	9.92172	9.82426	9.8954
10422854	Nup155	10.7249	10.6254	10.6607	10.6325	10.9579	10.9591	10.9148	10.7829
10411782	Pik3r1	11.2574	11.3156	11.2304	11.2253	11.5905	11.5203	11.3731	11.57
10544982	Nt5c3	8.12878	8.01867	8.10762	8.17333	8.27931	8.21335	8.41396	8.25996
10380622	Hoxb9	9.89718	9.80833	10.0458	9.86322	10.0922	10.1894	10.1482	10.0865
10463535	Nolc1	11.1561	11.1262	11.2051	11.1166	11.3546	11.3791	11.4782	11.4072
10439651	Cd200	6.16721	6.0697	6.26816	6.18757	6.49801	6.18644	6.28384	6.28593
10394538	Acaca	10.3512	10.3238	10.3847	10.2879	10.5834	10.5926	10.5191	10.5929
10517508	C1qb	10.1393	10.0599	9.98164	9.81852	10.2691	10.1808	10.1608	10.298
10382228	Axin2	6.93324	6.9218	7.01831	6.82445	7.19859	7.03245	7.06691	7.02941
10429908	Bop1	11.4818	11.4995	11.5408	11.5424	11.7704	11.7514	11.796	11.7935
10396849	Rad51l1	6.87879	6.78194	6.80776	6.73713	7.0334	7.01533	6.8874	6.88709
10497475	Agtr1b	6.86604	7.00317	6.94274	6.81408	7.1703	7.02391	6.99875	7.06022
10414315	Cdkn3	8.87338	8.90371	8.70951	8.73473	9.1498	8.99677	8.95182	8.92135
10493120	Gpatch4	8.52558	8.47621	8.61228	8.51347	8.71169	8.73307	8.71697	8.73868
10372078	Mrpl42	8.85381	8.78255	8.78782	8.77798	9.41834	8.95061	8.86501	8.76528
10489368	Fitm2	9.25351	9.37357	9.28819	9.20468	9.51173	9.50625	9.47456	9.46702
10509273	Wnt4	8.09491	8.09811	8.09758	7.84593	8.25614	8.22901	8.22543	8.15279
10546510	Lrig1	9.76381	9.80014	9.97038	9.84912	9.92301	9.95025	10.2655	10.1354
10380833	Rpl19	8.42393	8.12206	8.07534	8.51796	8.24196	8.69322	8.45779	8.49555
10399671	Hpcal1	9.25753	9.20776	9.21739	9.18879	9.50566	9.44581	9.41873	9.33478
10358652	Hmcn1	5.59367	5.67259	5.71621	5.60764	5.82676	5.8749	5.70363	5.69494
10389617	Ppm1e	7.7428	8.03625	7.67192	7.63022	7.95308	8.05412	7.97546	7.80037
10382106	Gm885	6.32406	6.25468	6.33878	6.26834	6.58679	6.40175	6.4186	6.34738
10390850	Krt20	6.85426	6.84013	6.93096	6.76813	7.16778	6.91553	7.15444	6.77417
10358457	Bex4	5.2559	5.45076	5.50119	5.37948	5.48004	5.42699	5.75089	5.41669
10456171	Spink10	5.7951	5.67226	5.84575	5.85517	5.97447	5.93104	5.85805	5.92749
10553403	Htatip2	8.16202	8.13298	8.38047	8.30864	8.46076	8.3636	8.45122	8.45274
10469849	Zmynd19	11.0122	11.011	11.0098	11.0578	11.2606	11.2269	11.4249	11.1733
10507557	Ebna1bp2	10.5707	10.5376	10.573	10.4312	10.6265	10.7588	10.8705	10.8068
10365116	Dohh	9.72193	9.68654	9.88083	9.75797	9.96261	10.0766	9.93031	9.95836
10493816	S100a5	6.60408	6.56134	6.59948	6.56862	6.75409	6.67785	6.74599	6.74944
10481518	Ptges	10.8484	10.89	10.8506	11.0732	11.1331	11.0949	11.159	11.2596
10527455	Cpsf4	10.7499	10.832	10.8176	10.8056	11.0054	11.0702	11.1792	10.9231
10577858	Bag4	9.71233	9.81818	9.77308	9.78457	9.96561	9.92577	10.0524	10.0237
10524973	2410131K14Rik	9.412	9.32093	9.41048	9.58871	9.77473	9.57148	9.5769	9.6572
10428690	Mrpl13	10.0049	10.0025	10.0151	10.0196	10.3981	10.2135	10.2052	10.1253
10444911	Mdc1	9.97172	9.87712	9.94768	9.83218	10.2135	10.1723	10.0525	10.081
10540897	Pparg	11.9032	11.9721	11.6678	11.9861	12.2735	12.1576	12.0519	12.114
10501199	Gstm7	8.02395	8.14124	7.94431	8.17823	8.30092	8.29085	8.03851	8.38257
10369885	Cisd1	9.48611	9.29599	9.55217	9.38947	9.70088	9.62595	9.64553	9.59826
10588294	Topbp1	11.3094	11.2926	11.2093	11.1847	11.532	11.5077	11.5658	11.3997
10413222	Ppif	11.6338	11.5659	11.5553	11.5472	11.7094	11.8696	12.0011	11.7603
10363056	Sim1	6.46301	6.52245	6.5641	6.60347	6.65818	6.87427	6.61262	6.59393
10370174	A130042E20Rik	7.98572	8.03202	7.80681	8.02653	8.2067	8.14096	8.14761	8.06942
10409278	Nfil3	10.2023	10.2255	10.2209	10.2428	10.5185	10.4545	10.3988	10.4353
10472162	Gpd2	10.7718	10.8407	10.8614	10.8186	11.0122	11.0195	11.0604	11.1695
10399254	Cenpo	8.75925	8.86969	8.74681	8.69254	9.08475	9.0396	8.92866	8.79987
10400057	Arl4a	6.6663	6.55219	6.72845	6.67475	6.81124	6.81814	6.81357	6.77426
10528840	Paxip1	10.227	10.1857	10.1677	10.1297	10.397	10.385	10.4798	10.359
10487871	Cenpb	10.1376	10.0056	10.1562	10.0605	10.3601	10.325	10.2843	10.2933
10485674	2700007P21Rik	11.1087	11.07	11.0437	11.1492	11.473	11.3651	11.2403	11.2853
10358595	Hmcn1	6.55408	6.61921	6.55152	6.40073	6.63965	6.74559	6.55018	6.77312
10444595	Lsm2	9.76862	9.8122	9.60172	9.67498	10.0633	9.7844	10.0828	9.79362
10454353	Mocos	7.38131	7.48328	7.263	7.58068	7.66742	7.46828	7.55279	7.68179
10495340	Taf13	7.42481	7.28661	7.44238	7.37913	7.8162	7.47157	7.4005	7.50257
10369154	Man1a	9.88261	9.9677	9.89337	10.1143	10.2729	10.0493	10.1213	10.3021
10499138	Dclk2	6.86853	6.73022	6.85009	6.82901	7.02212	7.12069	6.89925	6.84284
10499655	Il6ra	8.55369	8.62425	8.81428	8.61961	8.76081	8.84161	8.90927	8.87017
10601659	Srpx2	10.9117	11.0315	11.1665	11.0523	11.3668	11.1745	11.3377	11.2653
10407159	Ankrd55	7.78092	7.92137	7.53871	7.88001	8.11222	7.98831	7.9023	7.81037
10421100	Nefm	5.77908	5.79818	5.75358	5.88304	5.95849	5.95178	5.92251	5.89708
10532463	Pus1	9.44228	9.34933	9.47449	9.44655	9.61291	9.63117	9.64956	9.65679
10456490	Cep192	9.45203	9.40964	9.25208	9.3908	9.6852	9.6127	9.65574	9.38395
10364149	S100b	6.12751	6.13549	6.18148	6.20095	6.24722	6.2858	6.18011	6.47939
10362097	H60b	7.21636	6.84464	6.97715	6.75399	7.70042	7.18653	6.6697	6.85239
10403951	Hist1h2bp	7.14404	7.02235	7.07596	7.06223	7.39146	7.22889	7.17508	7.13715
10509168	E2f2	7.27181	7.20959	7.28602	7.21895	7.54621	7.41141	7.34945	7.32228
10555695	Rrm1	12.4642	12.4865	12.3699	12.4119	12.7569	12.7072	12.7677	12.6037
10554223	Mrps11	9.74097	9.63365	9.71431	9.68149	9.88391	9.83854	9.89966	10.008
10513818	Stmn1	11.7009	11.6984	11.512	11.4641	11.9423	11.9577	11.8464	11.6572
10532281	Vmn2r14	6.66402	6.47434	6.44763	6.54583	6.6025	6.75548	6.62865	6.72455
10496125	Dkk2	8.94968	9.10258	9.03288	9.23106	9.06471	9.14101	9.36654	9.54888
10607433	Magea3	5.02952	4.98981	5.02093	5.07515	5.09984	5.25575	5.14752	5.05805
10565862	Pold3	10.8505	10.7404	10.7255	10.5612	10.9883	11.0271	11.0536	10.7586
10424126	Depdc6	8.98079	9.06065	8.69774	8.97114	9.30512	9.07474	8.97881	9.14256
10399419	Tubb2b	11.8944	12.0133	11.9986	11.7451	12.0865	12.179	12.302	12.1393
10403978	Gm11277	12.9597	12.7605	12.8044	12.8728	13.2875	13.1414	13.2145	12.8919
10577217	Gm7669	6.97152	7.03877	7.34036	7.11522	7.17477	7.28502	7.45094	7.18515
10458534	Pcdh1	6.36668	6.40186	6.38731	6.5148	6.50758	6.53731	6.6061	6.58774
10400642	1110034A24Rik	8.69457	8.61725	8.70695	8.69429	8.7222	8.90766	9.02445	8.82692
10435329	Ccdc14	7.7258	7.67308	7.55744	7.68034	7.91848	7.86225	7.7981	7.7356
10554693	Stard5	10.7191	10.7165	10.4824	10.758	10.9706	10.9923	10.8305	10.8266
10554281	Fanci	8.16643	8.06022	7.91732	7.85382	8.16086	8.31574	8.19763	8.03088
10565924	Relt	9.06249	9.04404	8.84891	8.7666	9.21339	9.06068	9.22184	9.01567
10498323	Fam194a	6.22228	6.18157	6.23619	6.252	6.3334	6.43302	6.33388	6.34155
10358599	Hmcn1	7.19401	7.18422	7.28496	7.052	7.40185	7.37267	7.17496	7.39964
10551421	Zfp60	7.11256	7.16265	7.09637	7.23792	7.3118	7.19716	7.43944	7.29182
10478949	Dok5	10.1907	10.0949	10.3342	10.0346	10.3554	10.362	10.5292	10.3041
10348432	Agap1	10.6763	10.6328	10.699	10.5124	10.8785	10.9349	10.8446	10.7991
10529118	Eif2b4	9.52265	9.45706	9.61709	9.5663	9.66787	9.76374	9.82332	9.74875
10460541	Cd248	12.6037	12.5435	12.6951	12.6062	12.9281	12.9112	12.809	12.9111
10481621	1110008P14Rik	9.82906	9.75177	9.64735	9.81834	10.0133	9.94588	9.88028	10.0666
10606366	Zcchc5	11.791	11.749	11.4847	11.7213	12.2378	12.0216	11.6891	11.8261
10471904	Arpc5l	8.67805	8.71948	8.81054	8.77542	8.90968	8.95706	8.99001	8.89631
10587639	Nt5e	9.72278	9.70491	9.8047	9.94847	9.8446	9.79395	10.148	10.2558
10439744	Cd96	6.09753	5.97751	6.04716	6.20406	6.2287	6.12967	6.21704	6.28556
10447891	Acat2	10.5142	10.5032	10.3675	10.4549	10.6766	10.7568	10.6567	10.6691
10396740	Gphn	10.418	10.378	10.4977	10.437	10.6553	10.6777	10.6562	10.6586
10346634	Nop58	11.4389	11.4391	11.5136	11.429	11.7403	11.689	11.7653	11.6328
10358625	Hmcn1	6.56249	6.66594	6.72779	6.578	6.9379	6.84826	6.64106	6.68976
10534585	Sh2b2	8.53682	8.53418	8.59193	8.44326	8.68384	8.67261	8.85908	8.63964
10499917	Lce1a2	5.49746	5.46234	5.58492	5.44413	5.73125	5.59843	5.54253	5.59941
10508719	Snora16a	9.20149	9.30825	9.39697	9.3211	9.91727	9.41259	9.5221	9.19308
10414802	Gm10893	5.48791	5.63913	5.49581	5.5626	5.61952	5.71676	5.5815	5.75462
10434808	Tprg	6.64031	6.63243	6.67434	6.49781	6.70866	6.80481	6.68687	6.82495
10578615	Ing2	7.56878	7.56129	7.60122	7.58361	7.72319	7.72231	7.76067	7.77395
10382376	Ttyh2	12.0033	12.0117	12.133	12.0964	12.2748	12.2654	12.3481	12.4142
10432593	Csrnp2	9.68798	9.68784	9.81518	9.70068	10.0365	9.83517	9.94987	9.92137
10490903	Car13	11.1744	11.1361	11.1236	11.1446	11.4558	11.3949	11.3717	11.3315
10358648	Hmcn1	5.99305	5.97686	6.05506	5.90326	6.29682	5.98574	6.09166	6.07739
10404578	Cdyl	8.44748	8.39058	8.5263	8.42467	8.71096	8.64145	8.63512	8.54041
10497703	Mrpl47	8.61519	8.51765	8.61373	8.66695	8.86338	8.8361	8.75821	8.70744
10384539	Slc1a4	11.3389	11.3158	11.4117	11.4939	11.7223	11.6419	11.5395	11.6505
10379998	Trim37	10.0811	10.0292	10.0747	10.0247	10.3817	10.2862	10.2805	10.1384
10519713	LOC635773	7.00607	6.94689	7.00738	6.97806	7.1651	7.17387	7.14412	7.06448
10374590	Xpo1	11.6494	11.5526	11.5774	11.5243	11.9128	11.7987	11.8461	11.7554
10456005	Cd74	5.90643	5.88642	5.98857	5.94357	6.09098	6.12129	5.98777	6.04208
10552494	Klk9	6.94061	6.91713	6.79577	6.94652	7.14415	6.96255	7.04087	7.05392
10378555	Smyd4	8.39737	8.37858	8.30542	8.32591	8.58625	8.49626	8.56704	8.48555
10598220	Gm2799	5.68464	5.95387	6.43762	7.53733	6.7549	6.47467	6.65735	6.2844
10561140	Mrpl41	9.1218	9.04983	9.06613	9.09765	9.2455	9.29334	9.37505	9.21253
10379836	Mrm1	8.95694	8.88335	8.86943	8.9884	9.12434	9.11758	9.13657	9.09671
10580085	Dcaf15	9.37325	9.32247	9.36501	9.37012	9.64708	9.45696	9.52778	9.61291
10477942	Rbl1	6.44223	6.52075	6.54701	6.45273	6.62087	6.60579	6.76545	6.53484
10562399	Kctd15	10.3064	10.229	10.3111	10.2548	10.5855	10.4966	10.498	10.4144
10369276	Ccdc109a	11.2003	11.2258	11.0501	11.2506	11.4688	11.4307	11.4221	11.3769
10405950	Fastkd3	8.79169	8.7874	8.88279	8.81278	8.99705	8.96656	9.11126	8.96577
10517141	Hmgn2	10.7014	10.9633	10.9038	10.8751	11.1567	11.2017	11.1556	10.8724
10372988	Slc16a7	9.27839	9.25207	9.07356	9.36139	9.51593	9.5078	9.33545	9.40836
10546710	Shq1	9.26113	9.20688	9.32255	9.17762	9.35121	9.51961	9.57368	9.3258
10459633	2310002L13Rik	8.00693	8.3658	9.06384	8.59492	8.20076	8.39763	9.32141	8.8497
10447880	Mrpl18	10.4665	10.395	10.4632	10.3667	10.6526	10.6311	10.7598	10.5518
10358816	Lamc1	11.7005	11.6426	11.6893	11.5884	12.0189	11.9329	11.8217	11.8581
10565057	Wdr73	7.6754	7.4463	7.79594	7.6185	7.92673	7.8149	7.75268	7.70337
10555913	Olfr688	5.96924	5.8506	5.67876	5.86441	5.98796	5.9975	5.92287	5.96034
10561388	Timm50	10.4787	10.3944	10.4986	10.3835	10.6548	10.6889	10.6762	10.6381
10487906	Slc23a2	10.3231	10.3361	10.429	10.4675	10.6337	10.569	10.5546	10.6969
10523758	Lrrc8b	10.3551	10.3943	10.3578	10.345	10.5548	10.5381	10.6797	10.5758
10385776	Tcf7	7.4351	7.56594	7.7514	7.64522	7.65408	7.69656	7.88984	7.81367
10493900	Lce3c	6.3534	6.39543	6.34412	6.59116	6.54021	6.59547	6.55098	6.55191
10475314	Mtap1a	9.75791	9.87056	9.91006	9.90594	10.0916	10.1006	9.93202	10.1716
10449699	Wdr4	8.57894	8.57469	8.6564	8.62184	8.80847	8.81032	8.78696	8.76906
10513008	Klf4	10.4667	10.4399	10.5008	10.6879	10.6358	10.7381	10.7658	10.8637
10391831	Dcakd	12.0829	12.0373	12.0912	11.9739	12.3025	12.3019	12.2991	12.3213
10360187	Vangl2	9.39863	9.44195	9.40333	9.37287	9.76463	9.58684	9.60196	9.47459
10546450	Adamts9	7.92372	8.02675	7.61688	7.75265	8.11646	8.04756	7.83342	7.99747
10410134	Gm7712	7.60989	7.4895	7.56428	7.55602	7.64366	7.66858	7.89105	7.66758
10573451	Syce2	9.90276	9.86888	9.84998	9.41643	9.97381	10.0768	10.1424	9.68595
10541678	C1ra	8.19949	8.31715	7.97673	8.46592	8.45571	8.35043	8.24335	8.6195
10510473	Ctnnbip1	10.613	10.6643	10.4993	10.6622	10.998	10.7589	10.83	10.7655
10580473	Zfp423	8.01922	8.09166	8.0691	8.06314	8.23236	8.42063	8.18174	8.10201
10368289	Enpp1	12.655	12.7374	12.9298	12.7665	12.9529	12.9269	13.1479	13.1594
10571274	Gsr	10.821	10.8339	10.9242	10.8633	11.0441	11.1117	11.2239	10.9968
10367931	Ltv1	10.5501	10.5343	10.4968	10.556	10.7556	10.8023	10.7743	10.7108
10473244	Zfp804a	6.52359	6.50293	6.53625	6.39419	6.61176	6.59163	6.67697	6.63449
10412921	Nid2	11.353	11.378	11.1583	11.4166	11.6849	11.5514	11.4171	11.6262
10511136	B930041F14Rik	10.334	10.2931	10.3078	10.3324	10.5629	10.4673	10.5296	10.5943
10365518	Nt5dc3	10.2665	10.2461	10.3738	10.3605	10.358	10.5529	10.6479	10.5741
10574427	Impdh2	8.86807	8.75955	9.08808	8.86754	9.18135	9.02492	9.07911	9.06171
10510878	Megf6	6.93954	7.00557	6.99769	6.93223	7.11613	7.34191	6.96239	7.05283
10407387	Gm7120	10.3242	10.2668	10.3775	10.2528	10.5484	10.4335	10.6434	10.4804
10361055	Vash2	9.56206	9.46367	9.69839	9.37247	9.72316	9.70138	9.8173	9.6722
10579468	Haus8	8.81131	8.69308	8.75026	8.55357	8.98973	8.9489	8.94787	8.66775
10344973	Gdap1	5.99974	5.96261	5.79564	5.92454	6.12134	5.96959	6.02575	6.07333
10593591	Acat1	11.6303	11.7205	11.7323	11.803	11.9886	11.9266	11.9323	12.0432
10353707	Ptp4a1	10.2249	10.217	10.4224	10.5081	10.6253	10.4594	10.5717	10.6019
10428672	Dscc1	6.34484	6.35654	6.23144	6.40334	6.37645	6.60719	6.50553	6.38944
10433445	Abat	9.51017	9.53198	9.57635	9.38473	9.75497	9.70461	9.59767	9.75944
10475437	Sord	10.4199	10.419	10.3059	10.3569	10.7187	10.5639	10.4848	10.6221
10550332	Slc1a5	11.6994	11.624	11.652	11.6653	11.9903	11.9697	11.8424	11.8358
10530163	Rfc1	10.5473	10.4618	10.4021	10.4221	10.8691	10.6623	10.6684	10.5276
10381006	Thra	11.2104	11.163	11.2162	11.3309	11.5117	11.4688	11.2783	11.6216
10483163	Grb14	11.6019	11.6261	11.6258	11.7518	11.749	11.8511	11.9257	12.0738
10442638	Mrps34	8.99983	8.99841	9.23009	9.09748	9.33881	9.33073	9.1478	9.28233
10505841	Gm13271	7.2087	7.37848	7.49187	7.28447	7.39163	7.7354	7.68368	7.17821
10378802	Blmh	10.7151	10.6193	10.6417	10.6243	10.9084	10.9278	10.9794	10.6916
10471411	Ptges2	9.30057	9.14257	9.31929	9.34108	9.42544	9.47466	9.48645	9.50677
10531980	Gbp9	6.37365	6.35989	6.37552	6.43775	6.56767	6.56062	6.50459	6.45758
10595900	Mrps22	10.0433	9.91937	10.0119	10.0869	10.2533	10.2105	10.2291	10.2205
10499766	Slc27a3	8.44705	8.29614	8.25634	8.29821	8.63903	8.42708	8.38124	8.55845
10579991	Gm5910	6.70042	6.59675	6.74617	6.73603	6.87422	6.73339	6.93192	6.80896
10596053	Pccb	9.41462	9.48418	9.46771	9.45005	9.76379	9.66379	9.46939	9.72323
10497105	Lrrc40	10.8005	10.7917	10.8259	10.7964	11.0711	10.9592	11.0915	11.011
10450280	C4a	6.31391	6.43889	6.54157	6.54445	6.70638	6.58784	6.4934	6.60024
10435821	Naa50	12.3229	12.2759	12.2657	12.2357	12.6013	12.5262	12.5548	12.4601
10604961	Gabra3	5.98031	5.96069	6.0077	6.10123	6.21192	6.1021	6.07185	6.17351
10369615	Srgn	8.83775	8.63222	8.85604	8.79779	8.98459	8.78099	9.01325	9.08865
10535904	Hsph1	11.0575	11.0122	10.9129	10.908	11.2641	11.2012	11.2157	11.1387
10498332	Siah2	9.8942	9.88029	9.85903	9.87633	10.1301	10.1301	10.0606	10.0253
10438456	Map6d1	7.41881	7.50367	7.43796	7.45201	7.62834	7.59884	7.69306	7.52223
10529895	Qdpr	10.3325	10.2833	10.2878	10.3806	10.7825	10.4667	10.4815	10.4258
10484283	Pde1a	8.20617	8.08468	8.25146	7.99693	8.43953	8.37652	8.16102	8.24933
10521337	Rgs12	9.99924	10.0207	10.0563	10.1386	10.2428	10.226	10.3396	10.2554
10424779	Cks2	11.5174	11.5633	11.5538	11.4762	11.8038	11.7487	11.8552	11.6734
10371400	Cry1	7.52185	7.48503	7.76422	7.65006	7.79337	7.80857	7.72938	7.72988
10572282	Hapln4	7.92566	7.91196	8.13627	7.80606	8.12213	8.14083	8.30036	7.88525
10346303	Hspe1	11.1056	11.0904	11.0828	11.1772	11.4423	11.3008	11.3707	11.2752
10403291	Akr1c14	7.2003	7.15601	7.1453	7.09282	7.60944	7.22273	7.20962	7.15271
10404132	Cmah	6.92928	6.9371	6.88712	6.73089	7.03124	7.14429	7.03895	6.84664
10425880	Prr5	11.2127	11.2131	11.3365	11.2764	11.4694	11.5048	11.5554	11.4538
10578989	Psd3	9.47401	9.45747	9.32759	9.43429	9.73481	9.63826	9.56238	9.54832
10591781	Anln	11.4936	11.5188	11.3187	11.3989	11.715	11.7393	11.6937	11.5403
10542857	Far2	6.55083	6.51626	6.60638	6.57242	6.67135	6.84268	6.61247	6.66907
10478825	Ddx27	9.95893	9.82574	10.0327	10.1089	10.2856	10.1406	10.215	10.1207
10450372	Hspa1l	6.74836	6.65565	6.61099	6.66021	6.82643	6.83528	6.8494	6.7223
10603860	Cfp	8.99998	8.97375	8.69563	8.75415	8.98352	9.04428	8.92488	9.21207
10408037	Nkapl	6.06365	5.9445	6.09436	6.06543	6.12489	6.19741	6.11781	6.23351
10469538	4930426L09Rik	9.127	9.22365	9.10307	9.06621	9.41528	9.32947	9.26993	9.2692
10505894	Mtap	12.0629	12.0973	12.093	12.0603	12.2763	12.3296	12.3942	12.3241
10395312	Twistnb	9.35854	9.25189	9.40156	9.45559	9.76927	9.49749	9.56516	9.41897
10483043	Gm13582	5.55468	5.49581	5.44341	5.51147	5.55688	5.61051	5.60385	5.69382
10386531	LOC674295	7.42009	7.16295	6.78881	6.50073	7.95102	6.61798	7.20768	6.67811
10419779	Haus4	9.63809	9.68143	9.67373	9.54167	9.79614	9.88875	9.85967	9.79517
10586454	D030028M11Rik	7.18209	7.1906	7.20279	6.84105	7.26483	7.4317	7.18494	7.12843
10451993	D17Wsu104e	10.6631	10.5701	10.6505	10.6492	10.8604	10.8049	10.821	10.9344
10510604	Dnajc11	10.0406	10.1288	10.2018	10.1311	10.2997	10.3124	10.3898	10.3451
10523175	Ereg	11.2732	11.4115	11.6489	11.5879	11.5944	11.5415	11.9129	11.8298
10467162	Pank1	9.19899	9.21671	9.2272	9.14954	9.41774	9.19391	9.58454	9.36267
10404036	Hist1h2bg	8.37608	8.31209	8.39619	8.4923	8.66784	8.46441	8.55322	8.59058
10475211	Haus2	9.83677	9.76846	9.8467	9.86501	10.0825	10.0515	10.0547	9.9467
10381664	Kif18b	6.34922	6.48335	6.44404	6.58593	6.66477	6.62936	6.62292	6.48363
10567343	2310008H09Rik	9.2324	9.24747	9.22587	9.17673	9.42476	9.36898	9.49062	9.36552
10489463	Slpi	7.05516	6.95204	6.99221	6.93724	7.16855	7.16409	7.11588	7.06937
10475772	Stard7	10.0415	10.0896	10.1338	10.1923	10.4338	10.2122	10.3226	10.3296
10605055	Haus7	10.5847	10.5428	10.5622	10.5674	10.8163	10.8235	10.7694	10.7259
10358601	Hmcn1	6.46954	6.39822	6.45654	6.28266	6.59196	6.50301	6.36923	6.67466
[truncated: 22,760 more rows]
