# Supplementary material for: PTEN interacts with the transcription machinery on chromatin and regulates RNA polymerase II-mediated transcription
Source: Nucleic Acids Res. 2019 Apr 24;47(11):5573–86. doi: 10.1093/nar/gkz272 (PMC6582409; doi:10.1093/nar/gkz272)
Supplement: gkz272_Supplemental_Files [file gkz272_supplemental_files.zip › Table S4.xlsx]

## Sheet: HeLa PTEN peaks
Chr	Start	End	PTEN peak ID
chr1	1209051	1209457	hela_6h21_1_0912_peak_26
chr1	1447185	1447587	hela_6h21_1_0912_peak_37
chr1	1510088	1510535	hela_6h21_1_0912_peak_39
chr1	1655710	1656139	hela_6h21_1_0912_peak_46
chr1	2158864	2159532	hela_6h21_1_0912_peak_69
chr1	2322818	2323467	hela_6h21_1_0912_peak_75
chr1	2343899	2344369	hela_6h21_1_0912_peak_76
chr1	2477385	2477768	hela_6h21_1_0912_peak_88
chr1	3816537	3817606	hela_6h21_1_0912_peak_120
chr1	3817800	3818190	hela_6h21_1_0912_peak_121
chr1	6086162	6086602	hela_6h21_1_0912_peak_154
chr1	6259489	6259869	hela_6h21_1_0912_peak_158
chr1	6295711	6296547	hela_6h21_1_0912_peak_162
chr1	6305073	6305684	hela_6h21_1_0912_peak_164
chr1	6464714	6465125	hela_6h21_1_0912_peak_177
chr1	6639911	6640348	hela_6h21_1_0912_peak_187
chr1	7177586	7178332	hela_6h21_1_0912_peak_203
chr1	7831205	7831667	hela_6h21_1_0912_peak_217
chr1	8963854	8964328	hela_6h21_1_0912_peak_247
chr1	9188895	9189360	hela_6h21_1_0912_peak_255
chr1	9648507	9649021	hela_6h21_1_0912_peak_277
chr1	9686968	9687428	hela_6h21_1_0912_peak_278
chr1	9779152	9779502	hela_6h21_1_0912_peak_282
chr1	10003185	10003710	hela_6h21_1_0912_peak_293
chr1	10092440	10093175	hela_6h21_1_0912_peak_295
chr1	10269931	10270342	hela_6h21_1_0912_peak_296
chr1	10270310	10270683	hela_6h21_1_0912_peak_297
chr1	10532343	10532835	hela_6h21_1_0912_peak_303
chr1	10534792	10535199	hela_6h21_1_0912_peak_304
chr1	11120210	11120570	hela_6h21_1_0912_peak_323
chr1	11322652	11323090	hela_6h21_1_0912_peak_333
chr1	11968119	11968696	hela_6h21_1_0912_peak_355
chr1	11986271	11986697	hela_6h21_1_0912_peak_357
chr1	11994564	11995095	hela_6h21_1_0912_peak_359
chr1	12040075	12040706	hela_6h21_1_0912_peak_360
chr1	12289772	12290206	hela_6h21_1_0912_peak_369
chr1	12678107	12678658	hela_6h21_1_0912_peak_383
chr1	14075444	14076189	hela_6h21_1_0912_peak_393
chr1	14076118	14076603	hela_6h21_1_0912_peak_394
chr1	15742492	15743048	hela_6h21_1_0912_peak_430
chr1	15852826	15853725	hela_6h21_1_0912_peak_438
chr1	15943515	15944112	hela_6h21_1_0912_peak_439
chr1	16160721	16161098	hela_6h21_1_0912_peak_447
chr1	16161250	16161629	hela_6h21_1_0912_peak_448
chr1	16175646	16176210	hela_6h21_1_0912_peak_450
chr1	16543906	16544288	hela_6h21_1_0912_peak_468
chr1	16701955	16702544	hela_6h21_1_0912_peak_477
chr1	16939926	16940295	hela_6h21_1_0912_peak_485
chr1	16951430	16951780	hela_6h21_1_0912_peak_486
chr1	17222831	17223282	hela_6h21_1_0912_peak_490
chr1	17240324	17240826	hela_6h21_1_0912_peak_491
chr1	17380407	17380786	hela_6h21_1_0912_peak_498
chr1	19577826	19578528	hela_6h21_1_0912_peak_550
chr1	19638268	19638720	hela_6h21_1_0912_peak_553
chr1	20042176	20042601	hela_6h21_1_0912_peak_568
chr1	20084802	20085250	hela_6h21_1_0912_peak_572
chr1	20208482	20209002	hela_6h21_1_0912_peak_577
chr1	21974401	21974771	hela_6h21_1_0912_peak_633
chr1	22778188	22778625	hela_6h21_1_0912_peak_658
chr1	23345609	23346157	hela_6h21_1_0912_peak_675
chr1	23494166	23494660	hela_6h21_1_0912_peak_681
chr1	23551180	23551560	hela_6h21_1_0912_peak_685
chr1	23695176	23695877	hela_6h21_1_0912_peak_690
chr1	23881367	23881732	hela_6h21_1_0912_peak_696
chr1	23885711	23886454	hela_6h21_1_0912_peak_699
chr1	24969364	24969960	hela_6h21_1_0912_peak_733
chr1	25071236	25071672	hela_6h21_1_0912_peak_738
chr1	25071566	25072361	hela_6h21_1_0912_peak_739
chr1	26324367	26325055	hela_6h21_1_0912_peak_771
chr1	26758472	26759014	hela_6h21_1_0912_peak_785
chr1	26826644	26827113	hela_6h21_1_0912_peak_789
chr1	26946692	26947700	hela_6h21_1_0912_peak_792
chr1	27152850	27153312	hela_6h21_1_0912_peak_801
chr1	27191572	27192108	hela_6h21_1_0912_peak_804
chr1	27648407	27648834	hela_6h21_1_0912_peak_817
chr1	27930536	27930953	hela_6h21_1_0912_peak_833
chr1	28157085	28157582	hela_6h21_1_0912_peak_837
chr1	28415003	28415410	hela_6h21_1_0912_peak_844
chr1	28655288	28655749	hela_6h21_1_0912_peak_851
chr1	28879263	28879730	hela_6h21_1_0912_peak_856
chr1	28908209	28908812	hela_6h21_1_0912_peak_858
chr1	28969388	28969974	hela_6h21_1_0912_peak_859
chr1	29063100	29063817	hela_6h21_1_0912_peak_864
chr1	29557179	29557708	hela_6h21_1_0912_peak_873
chr1	31538393	31539119	hela_6h21_1_0912_peak_913
chr1	31867426	31867910	hela_6h21_1_0912_peak_932
chr1	32173907	32174371	hela_6h21_1_0912_peak_946
chr1	32403748	32404449	hela_6h21_1_0912_peak_954
chr1	32410054	32410422	hela_6h21_1_0912_peak_955
chr1	32421562	32421999	hela_6h21_1_0912_peak_956
chr1	32866443	32866942	hela_6h21_1_0912_peak_970
chr1	32966078	32966568	hela_6h21_1_0912_peak_973
chr1	33004920	33005300	hela_6h21_1_0912_peak_974
chr1	33168626	33168982	hela_6h21_1_0912_peak_979
chr1	33282806	33283172	hela_6h21_1_0912_peak_983
chr1	33430348	33430869	hela_6h21_1_0912_peak_991
chr1	33458114	33458489	hela_6h21_1_0912_peak_992
chr1	35318243	35318695	hela_6h21_1_0912_peak_1033
chr1	36022996	36023558	hela_6h21_1_0912_peak_1055
chr1	36234772	36235287	hela_6h21_1_0912_peak_1060
chr1	36273410	36273801	hela_6h21_1_0912_peak_1061
chr1	36554241	36554650	hela_6h21_1_0912_peak_1068
chr1	36929687	36930146	hela_6h21_1_0912_peak_1087
chr1	37979905	37980702	hela_6h21_1_0912_peak_1107
chr1	38157729	38158264	hela_6h21_1_0912_peak_1113
chr1	38259299	38259925	hela_6h21_1_0912_peak_1115
chr1	38455513	38455989	hela_6h21_1_0912_peak_1121
chr1	38477946	38478313	hela_6h21_1_0912_peak_1124
chr1	39407288	39407797	hela_6h21_1_0912_peak_1150
chr1	40042402	40042839	hela_6h21_1_0912_peak_1160
chr1	40105351	40105784	hela_6h21_1_0912_peak_1162
chr1	40204240	40204852	hela_6h21_1_0912_peak_1168
chr1	40506055	40506634	hela_6h21_1_0912_peak_1179
chr1	40626775	40627240	hela_6h21_1_0912_peak_1185
chr1	40723464	40724127	hela_6h21_1_0912_peak_1189
chr1	40915680	40916138	hela_6h21_1_0912_peak_1192
chr1	40973894	40974244	hela_6h21_1_0912_peak_1194
chr1	40974195	40974594	hela_6h21_1_0912_peak_1195
chr1	42127561	42128007	hela_6h21_1_0912_peak_1236
chr1	44172874	44173446	hela_6h21_1_0912_peak_1290
chr1	44412430	44412815	hela_6h21_1_0912_peak_1297
chr1	44440350	44440702	hela_6h21_1_0912_peak_1299
chr1	44456755	44457551	hela_6h21_1_0912_peak_1303
chr1	45097241	45097955	hela_6h21_1_0912_peak_1324
chr1	45205070	45205591	hela_6h21_1_0912_peak_1328
chr1	45452111	45452516	hela_6h21_1_0912_peak_1337
chr1	45965373	45965826	hela_6h21_1_0912_peak_1351
chr1	46268943	46269490	hela_6h21_1_0912_peak_1366
chr1	46663897	46664302	hela_6h21_1_0912_peak_1378
chr1	46806252	46806676	hela_6h21_1_0912_peak_1382
chr1	47184441	47184849	hela_6h21_1_0912_peak_1396
chr1	48399835	48400412	hela_6h21_1_0912_peak_1422
chr1	48462966	48463644	hela_6h21_1_0912_peak_1424
chr1	51425356	51426266	hela_6h21_1_0912_peak_1461
chr1	51439671	51440119	hela_6h21_1_0912_peak_1463
chr1	51984231	51984619	hela_6h21_1_0912_peak_1473
chr1	53308128	53308573	hela_6h21_1_0912_peak_1500
chr1	53308626	53309334	hela_6h21_1_0912_peak_1501
chr1	53480370	53480836	hela_6h21_1_0912_peak_1507
chr1	53686110	53686584	hela_6h21_1_0912_peak_1513
chr1	54411136	54411922	hela_6h21_1_0912_peak_1532
chr1	54518655	54519391	hela_6h21_1_0912_peak_1533
chr1	54953857	54954396	hela_6h21_1_0912_peak_1538
chr1	55505138	55505495	hela_6h21_1_0912_peak_1550
chr1	59369110	59369829	hela_6h21_1_0912_peak_1622
chr1	59398510	59399155	hela_6h21_1_0912_peak_1623
chr1	61547901	61548401	hela_6h21_1_0912_peak_1662
chr1	63153942	63154659	hela_6h21_1_0912_peak_1693
chr1	63249375	63249997	hela_6h21_1_0912_peak_1696
chr1	64127943	64128348	hela_6h21_1_0912_peak_1721
chr1	64809248	64809610	hela_6h21_1_0912_peak_1733
chr1	64935832	64936221	hela_6h21_1_0912_peak_1737
chr1	65431813	65432428	hela_6h21_1_0912_peak_1745
chr1	65885354	65886642	hela_6h21_1_0912_peak_1749
chr1	67390802	67391415	hela_6h21_1_0912_peak_1775
chr1	67896367	67896809	hela_6h21_1_0912_peak_1783
chr1	67896726	67897098	hela_6h21_1_0912_peak_1784
chr1	68299006	68299474	hela_6h21_1_0912_peak_1798
chr1	70671063	70671540	hela_6h21_1_0912_peak_1834
chr1	70686816	70687318	hela_6h21_1_0912_peak_1835
chr1	75198604	75199047	hela_6h21_1_0912_peak_1892
chr1	77684889	77685325	hela_6h21_1_0912_peak_1934
chr1	78245127	78245480	hela_6h21_1_0912_peak_1944
chr1	84543540	84543901	hela_6h21_1_0912_peak_2030
chr1	84971737	84972185	hela_6h21_1_0912_peak_2036
chr1	85773717	85774198	hela_6h21_1_0912_peak_2053
chr1	89357096	89357568	hela_6h21_1_0912_peak_2110
chr1	89457936	89458561	hela_6h21_1_0912_peak_2112
chr1	90098355	90098744	hela_6h21_1_0912_peak_2122
chr1	93544544	93545057	hela_6h21_1_0912_peak_2197
chr1	93645856	93646611	hela_6h21_1_0912_peak_2202
chr1	94374934	94375309	hela_6h21_1_0912_peak_2220
chr1	94702969	94703464	hela_6h21_1_0912_peak_2235
chr1	95248901	95249259	hela_6h21_1_0912_peak_2251
chr1	95582770	95583185	hela_6h21_1_0912_peak_2263
chr1	99127068	99127460	hela_6h21_1_0912_peak_2308
chr1	100315353	100315857	hela_6h21_1_0912_peak_2328
chr1	100315820	100316218	hela_6h21_1_0912_peak_2329
chr1	100715240	100715598	hela_6h21_1_0912_peak_2341
chr1	100731392	100731864	hela_6h21_1_0912_peak_2342
chr1	101491183	101491608	hela_6h21_1_0912_peak_2359
chr1	107599073	107599504	hela_6h21_1_0912_peak_2455
chr1	109103535	109103911	hela_6h21_1_0912_peak_2490
chr1	109234645	109235425	hela_6h21_1_0912_peak_2491
chr1	109419432	109420239	hela_6h21_1_0912_peak_2498
chr1	109584429	109585070	hela_6h21_1_0912_peak_2504
chr1	109632990	109633511	hela_6h21_1_0912_peak_2508
chr1	109633416	109634080	hela_6h21_1_0912_peak_2509
chr1	109642533	109642931	hela_6h21_1_0912_peak_2511
chr1	109806241	109806752	hela_6h21_1_0912_peak_2523
chr1	109968543	109968957	hela_6h21_1_0912_peak_2532
chr1	110026355	110026867	hela_6h21_1_0912_peak_2534
chr1	110052057	110052770	hela_6h21_1_0912_peak_2537
chr1	110698584	110698934	hela_6h21_1_0912_peak_2569
chr1	110855204	110855554	hela_6h21_1_0912_peak_2582
chr1	110950149	110950681	hela_6h21_1_0912_peak_2588
chr1	112162181	112162627	hela_6h21_1_0912_peak_2615
chr1	113051152	113051507	hela_6h21_1_0912_peak_2636
chr1	113161563	113162211	hela_6h21_1_0912_peak_2640
chr1	113162198	113162667	hela_6h21_1_0912_peak_2641
chr1	113498407	113499214	hela_6h21_1_0912_peak_2659
chr1	113615204	113615587	hela_6h21_1_0912_peak_2663
chr1	113932495	113932986	hela_6h21_1_0912_peak_2667
chr1	114471927	114472414	hela_6h21_1_0912_peak_2681
chr1	114889023	114889490	hela_6h21_1_0912_peak_2691
chr1	115053677	115054134	hela_6h21_1_0912_peak_2692
chr1	115299959	115300436	hela_6h21_1_0912_peak_2702
chr1	115300534	115300938	hela_6h21_1_0912_peak_2703
chr1	115323116	115323505	hela_6h21_1_0912_peak_2705
chr1	116184388	116184777	hela_6h21_1_0912_peak_2720
chr1	116694606	116695100	hela_6h21_1_0912_peak_2739
chr1	117113416	117114054	hela_6h21_1_0912_peak_2751
chr1	144931839	144932738	hela_6h21_1_0912_peak_2858
chr1	144936839	144937247	hela_6h21_1_0912_peak_2859
chr1	145470097	145470698	hela_6h21_1_0912_peak_2874
chr1	145542850	145543256	hela_6h21_1_0912_peak_2879
chr1	145575709	145576262	hela_6h21_1_0912_peak_2883
chr1	146714500	146714961	hela_6h21_1_0912_peak_2904
chr1	147142387	147142995	hela_6h21_1_0912_peak_2913
chr1	147806587	147806975	hela_6h21_1_0912_peak_2930
chr1	149223302	149223959	hela_6h21_1_0912_peak_2940
chr1	149870879	149871369	hela_6h21_1_0912_peak_2949
chr1	149871268	149871694	hela_6h21_1_0912_peak_2950
chr1	149900016	149900403	hela_6h21_1_0912_peak_2952
chr1	150039231	150039614	hela_6h21_1_0912_peak_2958
chr1	150039578	150040020	hela_6h21_1_0912_peak_2959
chr1	150335972	150336629	hela_6h21_1_0912_peak_2971
chr1	150336760	150337346	hela_6h21_1_0912_peak_2972
chr1	150459540	150460014	hela_6h21_1_0912_peak_2976
chr1	150488048	150488627	hela_6h21_1_0912_peak_2977
chr1	150980624	150981083	hela_6h21_1_0912_peak_2999
chr1	151138217	151138702	hela_6h21_1_0912_peak_3005
chr1	151162454	151162884	hela_6h21_1_0912_peak_3007
chr1	151170648	151171058	hela_6h21_1_0912_peak_3009
chr1	151343796	151344198	hela_6h21_1_0912_peak_3019
chr1	151430873	151431418	hela_6h21_1_0912_peak_3021
chr1	151512513	151512910	hela_6h21_1_0912_peak_3027
chr1	151512856	151513290	hela_6h21_1_0912_peak_3028
chr1	151964653	151965145	hela_6h21_1_0912_peak_3044
chr1	152020318	152020688	hela_6h21_1_0912_peak_3048
chr1	152020566	152021242	hela_6h21_1_0912_peak_3049
chr1	153505551	153506075	hela_6h21_1_0912_peak_3082
chr1	153506068	153506680	hela_6h21_1_0912_peak_3083
chr1	153539110	153539476	hela_6h21_1_0912_peak_3087
chr1	153540964	153541476	hela_6h21_1_0912_peak_3089
chr1	153606342	153606784	hela_6h21_1_0912_peak_3098
chr1	153630900	153631331	hela_6h21_1_0912_peak_3100
chr1	153644369	153644797	hela_6h21_1_0912_peak_3102
chr1	153700152	153700682	hela_6h21_1_0912_peak_3106
chr1	153895274	153895631	hela_6h21_1_0912_peak_3117
chr1	153930635	153931339	hela_6h21_1_0912_peak_3122
chr1	153936257	153936821	hela_6h21_1_0912_peak_3124
chr1	153939571	153940503	hela_6h21_1_0912_peak_3126
chr1	153949944	153950416	hela_6h21_1_0912_peak_3127
chr1	153962901	153963517	hela_6h21_1_0912_peak_3131
chr1	154155534	154156059	hela_6h21_1_0912_peak_3138
chr1	154192767	154193450	hela_6h21_1_0912_peak_3140
chr1	154377512	154378060	hela_6h21_1_0912_peak_3149
chr1	154531131	154531701	hela_6h21_1_0912_peak_3153
chr1	154836079	154836475	hela_6h21_1_0912_peak_3164
chr1	154908926	154909555	hela_6h21_1_0912_peak_3168
chr1	154989807	154990294	hela_6h21_1_0912_peak_3179
chr1	155036256	155036691	hela_6h21_1_0912_peak_3181
chr1	155100009	155100500	hela_6h21_1_0912_peak_3190
chr1	155145581	155146016	hela_6h21_1_0912_peak_3196
chr1	155178761	155179310	hela_6h21_1_0912_peak_3199
chr1	155220421	155220845	hela_6h21_1_0912_peak_3207
chr1	155225047	155225503	hela_6h21_1_0912_peak_3208
chr1	155243121	155243555	hela_6h21_1_0912_peak_3210
chr1	155579677	155580050	hela_6h21_1_0912_peak_3220
chr1	155658689	155659039	hela_6h21_1_0912_peak_3223
chr1	155880983	155881373	hela_6h21_1_0912_peak_3231
chr1	155973033	155973383	hela_6h21_1_0912_peak_3236
chr1	156115720	156116085	hela_6h21_1_0912_peak_3249
chr1	156252496	156252976	hela_6h21_1_0912_peak_3259
chr1	156308366	156308791	hela_6h21_1_0912_peak_3261
chr1	156415597	156416024	hela_6h21_1_0912_peak_3269
chr1	156426861	156427507	hela_6h21_1_0912_peak_3272
chr1	156471096	156471516	hela_6h21_1_0912_peak_3277
chr1	156474574	156475088	hela_6h21_1_0912_peak_3279
chr1	156561106	156561676	hela_6h21_1_0912_peak_3283
chr1	156698106	156699128	hela_6h21_1_0912_peak_3296
chr1	156710796	156711352	hela_6h21_1_0912_peak_3299
chr1	156736756	156737143	hela_6h21_1_0912_peak_3301
chr1	156737168	156737630	hela_6h21_1_0912_peak_3302
chr1	157015404	157015932	hela_6h21_1_0912_peak_3314
chr1	157989281	157989800	hela_6h21_1_0912_peak_3335
chr1	160001554	160002081	hela_6h21_1_0912_peak_3400
chr1	160055356	160055813	hela_6h21_1_0912_peak_3403
chr1	160232093	160232587	hela_6h21_1_0912_peak_3413
chr1	160312905	160313333	hela_6h21_1_0912_peak_3416
chr1	160959544	160959899	hela_6h21_1_0912_peak_3429
chr1	161067952	161068328	hela_6h21_1_0912_peak_3434
chr1	161087607	161088009	hela_6h21_1_0912_peak_3435
chr1	161102141	161102782	hela_6h21_1_0912_peak_3436
chr1	161102831	161103198	hela_6h21_1_0912_peak_3437
chr1	161171965	161172388	hela_6h21_1_0912_peak_3444
chr1	161410035	161410667	hela_6h21_1_0912_peak_3452
chr1	161696410	161696905	hela_6h21_1_0912_peak_3460
chr1	161719214	161719838	hela_6h21_1_0912_peak_3462
chr1	161735832	161736294	hela_6h21_1_0912_peak_3463
chr1	162531172	162531644	hela_6h21_1_0912_peak_3480
chr1	162648265	162648649	hela_6h21_1_0912_peak_3481
chr1	163291424	163292025	hela_6h21_1_0912_peak_3511
chr1	164409402	164409930	hela_6h21_1_0912_peak_3527
chr1	164677230	164677615	hela_6h21_1_0912_peak_3537
chr1	164740896	164741333	hela_6h21_1_0912_peak_3541
chr1	165599910	165600663	hela_6h21_1_0912_peak_3566
chr1	165667282	165668069	hela_6h21_1_0912_peak_3570
chr1	165738004	165738410	hela_6h21_1_0912_peak_3571
chr1	165797993	165798496	hela_6h21_1_0912_peak_3573
chr1	166792171	166792548	hela_6h21_1_0912_peak_3586
chr1	166808393	166808978	hela_6h21_1_0912_peak_3587
chr1	166845397	166846021	hela_6h21_1_0912_peak_3589
chr1	167522840	167523190	hela_6h21_1_0912_peak_3604
chr1	167789288	167789705	hela_6h21_1_0912_peak_3617
chr1	168147854	168148328	hela_6h21_1_0912_peak_3627
chr1	168194980	168195483	hela_6h21_1_0912_peak_3629
chr1	168973259	168973738	hela_6h21_1_0912_peak_3649
chr1	170043569	170044111	hela_6h21_1_0912_peak_3675
chr1	171810390	171810935	hela_6h21_1_0912_peak_3718
chr1	172412961	172413367	hela_6h21_1_0912_peak_3732
chr1	172501785	172502376	hela_6h21_1_0912_peak_3737
chr1	173445739	173446415	hela_6h21_1_0912_peak_3756
chr1	173446367	173447012	hela_6h21_1_0912_peak_3757
chr1	173683809	173684288	hela_6h21_1_0912_peak_3761
chr1	173793395	173793914	hela_6h21_1_0912_peak_3763
chr1	173991367	173991877	hela_6h21_1_0912_peak_3769
chr1	174128150	174128904	hela_6h21_1_0912_peak_3771
chr1	174992348	174992813	hela_6h21_1_0912_peak_3792
chr1	176660439	176660789	hela_6h21_1_0912_peak_3834
chr1	178007028	178007425	hela_6h21_1_0912_peak_3866
chr1	178024210	178024618	hela_6h21_1_0912_peak_3867
chr1	178062603	178063001	hela_6h21_1_0912_peak_3869
chr1	178470909	178471289	hela_6h21_1_0912_peak_3886
chr1	178501437	178501787	hela_6h21_1_0912_peak_3889
chr1	179198407	179198966	hela_6h21_1_0912_peak_3915
chr1	179923407	179924081	hela_6h21_1_0912_peak_3934
chr1	180923103	180923453	hela_6h21_1_0912_peak_3964
chr1	180991850	180992451	hela_6h21_1_0912_peak_3967
chr1	181074287	181074743	hela_6h21_1_0912_peak_3973
chr1	182112327	182112684	hela_6h21_1_0912_peak_4001
chr1	183440847	183441399	hela_6h21_1_0912_peak_4039
chr1	183441330	183441780	hela_6h21_1_0912_peak_4040
chr1	183604596	183605215	hela_6h21_1_0912_peak_4045
chr1	184020564	184021064	hela_6h21_1_0912_peak_4053
chr1	184942801	184943166	hela_6h21_1_0912_peak_4073
chr1	184943441	184943833	hela_6h21_1_0912_peak_4074
chr1	185125385	185125741	hela_6h21_1_0912_peak_4077
chr1	185286428	185286929	hela_6h21_1_0912_peak_4083
chr1	186344095	186344727	hela_6h21_1_0912_peak_4100
chr1	186344827	186345177	hela_6h21_1_0912_peak_4101
chr1	192778399	192778783	hela_6h21_1_0912_peak_4198
chr1	193028261	193028929	hela_6h21_1_0912_peak_4207
chr1	193074311	193074893	hela_6h21_1_0912_peak_4210
chr1	193090672	193091455	hela_6h21_1_0912_peak_4212
chr1	197115090	197115503	hela_6h21_1_0912_peak_4268
chr1	197871552	197872421	hela_6h21_1_0912_peak_4284
chr1	198125931	198126423	hela_6h21_1_0912_peak_4294
chr1	199998092	199998529	hela_6h21_1_0912_peak_4326
chr1	200638486	200639472	hela_6h21_1_0912_peak_4349
chr1	200707665	200708166	hela_6h21_1_0912_peak_4351
chr1	201139661	201140214	hela_6h21_1_0912_peak_4369
chr1	201140137	201140628	hela_6h21_1_0912_peak_4370
chr1	201438128	201438557	hela_6h21_1_0912_peak_4389
chr1	201475609	201476493	hela_6h21_1_0912_peak_4396
chr1	201566680	201567331	hela_6h21_1_0912_peak_4399
chr1	201798006	201798508	hela_6h21_1_0912_peak_4407
chr1	201952154	201952852	hela_6h21_1_0912_peak_4417
chr1	201987823	201988348	hela_6h21_1_0912_peak_4421
chr1	202113614	202114179	hela_6h21_1_0912_peak_4433
chr1	202168342	202168787	hela_6h21_1_0912_peak_4435
chr1	202204812	202205162	hela_6h21_1_0912_peak_4439
chr1	202779836	202780186	hela_6h21_1_0912_peak_4464
chr1	202895688	202896245	hela_6h21_1_0912_peak_4472
chr1	202896153	202896676	hela_6h21_1_0912_peak_4473
chr1	202976287	202976662	hela_6h21_1_0912_peak_4476
chr1	203296703	203297156	hela_6h21_1_0912_peak_4487
chr1	204041959	204042710	hela_6h21_1_0912_peak_4511
chr1	204043466	204044006	hela_6h21_1_0912_peak_4512
chr1	204332846	204333196	hela_6h21_1_0912_peak_4520
chr1	204463508	204464246	hela_6h21_1_0912_peak_4528
chr1	204464170	204464520	hela_6h21_1_0912_peak_4529
chr1	204477079	204477519	hela_6h21_1_0912_peak_4532
chr1	204485202	204485801	hela_6h21_1_0912_peak_4533
chr1	204616639	204617102	hela_6h21_1_0912_peak_4536
chr1	204721075	204721775	hela_6h21_1_0912_peak_4539
chr1	204732894	204733315	hela_6h21_1_0912_peak_4540
chr1	205091217	205091680	hela_6h21_1_0912_peak_4554
chr1	205180633	205181077	hela_6h21_1_0912_peak_4558
chr1	205286634	205287076	hela_6h21_1_0912_peak_4567
chr1	205304768	205305134	hela_6h21_1_0912_peak_4569
chr1	205462162	205462739	hela_6h21_1_0912_peak_4577
chr1	205718359	205719025	hela_6h21_1_0912_peak_4589
chr1	205719282	205719807	hela_6h21_1_0912_peak_4590
chr1	206785467	206786046	hela_6h21_1_0912_peak_4617
chr1	207997052	207997515	hela_6h21_1_0912_peak_4665
chr1	208042356	208042757	hela_6h21_1_0912_peak_4666
chr1	208281230	208281691	hela_6h21_1_0912_peak_4675
chr1	208357353	208358182	hela_6h21_1_0912_peak_4681
chr1	209824548	209824970	hela_6h21_1_0912_peak_4721
chr1	209920997	209921386	hela_6h21_1_0912_peak_4727
chr1	209957832	209958261	hela_6h21_1_0912_peak_4730
chr1	210001109	210001507	hela_6h21_1_0912_peak_4733
chr1	210502026	210502466	hela_6h21_1_0912_peak_4745
chr1	211013832	211014218	hela_6h21_1_0912_peak_4760
chr1	211432183	211432964	hela_6h21_1_0912_peak_4774
chr1	211688546	211689285	hela_6h21_1_0912_peak_4783
chr1	211809809	211810308	hela_6h21_1_0912_peak_4794
chr1	211811871	211812608	hela_6h21_1_0912_peak_4795
chr1	212003604	212004487	hela_6h21_1_0912_peak_4810
chr1	212458578	212459052	hela_6h21_1_0912_peak_4823
chr1	212587964	212588340	hela_6h21_1_0912_peak_4827
chr1	212605917	212606488	hela_6h21_1_0912_peak_4830
chr1	212732213	212732619	hela_6h21_1_0912_peak_4840
chr1	212964968	212965666	hela_6h21_1_0912_peak_4850
chr1	213030735	213031189	hela_6h21_1_0912_peak_4854
chr1	213031187	213031740	hela_6h21_1_0912_peak_4855
chr1	213224419	213224855	hela_6h21_1_0912_peak_4861
chr1	214454069	214455456	hela_6h21_1_0912_peak_4890
chr1	215447893	215448337	hela_6h21_1_0912_peak_4911
chr1	215595070	215595522	hela_6h21_1_0912_peak_4917
chr1	215740772	215741182	hela_6h21_1_0912_peak_4919
chr1	218458373	218458850	hela_6h21_1_0912_peak_4961
chr1	218759168	218759566	hela_6h21_1_0912_peak_4968
chr1	220132176	220132554	hela_6h21_1_0912_peak_4997
chr1	220219634	220220265	hela_6h21_1_0912_peak_5000
chr1	220267190	220267781	hela_6h21_1_0912_peak_5001
chr1	220267698	220268087	hela_6h21_1_0912_peak_5002
chr1	220863465	220863902	hela_6h21_1_0912_peak_5014
chr1	220959809	220960438	hela_6h21_1_0912_peak_5020
chr1	221651384	221651753	hela_6h21_1_0912_peak_5048
chr1	221916119	221916859	hela_6h21_1_0912_peak_5054
chr1	222012973	222013323	hela_6h21_1_0912_peak_5055
chr1	222013269	222013688	hela_6h21_1_0912_peak_5056
chr1	222817257	222817881	hela_6h21_1_0912_peak_5072
chr1	222885643	222886051	hela_6h21_1_0912_peak_5073
chr1	223254593	223255121	hela_6h21_1_0912_peak_5082
chr1	223899837	223900384	hela_6h21_1_0912_peak_5096
chr1	224033559	224034191	hela_6h21_1_0912_peak_5104
chr1	224301606	224302071	hela_6h21_1_0912_peak_5109
chr1	225068153	225068640	hela_6h21_1_0912_peak_5138
chr1	225117012	225117670	hela_6h21_1_0912_peak_5140
chr1	225615472	225616070	hela_6h21_1_0912_peak_5143
chr1	225964794	225965180	hela_6h21_1_0912_peak_5156
chr1	225965252	225965665	hela_6h21_1_0912_peak_5157
chr1	225997639	225998105	hela_6h21_1_0912_peak_5158
chr1	226184142	226184493	hela_6h21_1_0912_peak_5164
chr1	226186661	226187427	hela_6h21_1_0912_peak_5165
chr1	226250023	226250918	hela_6h21_1_0912_peak_5168
chr1	226496640	226497082	hela_6h21_1_0912_peak_5182
chr1	227002310	227002681	hela_6h21_1_0912_peak_5197
chr1	227002736	227003232	hela_6h21_1_0912_peak_5198
chr1	227505934	227506794	hela_6h21_1_0912_peak_5205
chr1	227751329	227751813	hela_6h21_1_0912_peak_5216
chr1	227922857	227923326	hela_6h21_1_0912_peak_5222
chr1	228247628	228247978	hela_6h21_1_0912_peak_5232
chr1	228270254	228270777	hela_6h21_1_0912_peak_5235
chr1	228352902	228353288	hela_6h21_1_0912_peak_5240
chr1	228353195	228354038	hela_6h21_1_0912_peak_5241
chr1	228644846	228645206	hela_6h21_1_0912_peak_5261
chr1	228645086	228645659	hela_6h21_1_0912_peak_5262
chr1	228870846	228871371	hela_6h21_1_0912_peak_5271
chr1	229361128	229361498	hela_6h21_1_0912_peak_5283
chr1	229477811	229478642	hela_6h21_1_0912_peak_5287
chr1	229478625	229478976	hela_6h21_1_0912_peak_5288
chr1	229643943	229644579	hela_6h21_1_0912_peak_5291
chr1	230202506	230203179	hela_6h21_1_0912_peak_5314
chr1	230240639	230240996	hela_6h21_1_0912_peak_5319
chr1	230561898	230562266	hela_6h21_1_0912_peak_5329
chr1	230777913	230778478	hela_6h21_1_0912_peak_5334
chr1	231114427	231115068	hela_6h21_1_0912_peak_5340
chr1	231347050	231347463	hela_6h21_1_0912_peak_5349
chr1	231663853	231664584	hela_6h21_1_0912_peak_5360
chr1	232278245	232278643	hela_6h21_1_0912_peak_5374
chr1	234040727	234041118	hela_6h21_1_0912_peak_5421
chr1	234044735	234045511	hela_6h21_1_0912_peak_5422
chr1	234613900	234614255	hela_6h21_1_0912_peak_5434
chr1	234745759	234746306	hela_6h21_1_0912_peak_5442
chr1	235667685	235668424	hela_6h21_1_0912_peak_5472
chr1	236030170	236030609	hela_6h21_1_0912_peak_5479
chr1	236767658	236768060	hela_6h21_1_0912_peak_5499
chr1	241803651	241804061	hela_6h21_1_0912_peak_5613
chr1	242153439	242153823	hela_6h21_1_0912_peak_5624
chr1	243418903	243419386	hela_6h21_1_0912_peak_5641
chr1	244614725	244615766	hela_6h21_1_0912_peak_5674
chr1	245026109	245026886	hela_6h21_1_0912_peak_5689
chr1	245027557	245028182	hela_6h21_1_0912_peak_5690
chr1	245133880	245134404	hela_6h21_1_0912_peak_5694
chr1	246729358	246730282	hela_6h21_1_0912_peak_5727
chr1	246772136	246772716	hela_6h21_1_0912_peak_5729
chr1	246852765	246853374	hela_6h21_1_0912_peak_5731
chr1	247274808	247275401	hela_6h21_1_0912_peak_5747
chr1	247373934	247374296	hela_6h21_1_0912_peak_5752
chr1	247494926	247495433	hela_6h21_1_0912_peak_5755
chr1	249152191	249152627	hela_6h21_1_0912_peak_5788
chr1	249152685	249153565	hela_6h21_1_0912_peak_5789
chr1	249200057	249200597	hela_6h21_1_0912_peak_5792
chr10	5508291	5508641	hela_6h21_1_0912_peak_5897
chr10	5708381	5708792	hela_6h21_1_0912_peak_5906
chr10	6130659	6131133	hela_6h21_1_0912_peak_5918
chr10	6443741	6444195	hela_6h21_1_0912_peak_5928
chr10	11653359	11654008	hela_6h21_1_0912_peak_6016
chr10	11865111	11865585	hela_6h21_1_0912_peak_6025
chr10	11917879	11918257	hela_6h21_1_0912_peak_6028
chr10	12375582	12375964	hela_6h21_1_0912_peak_6044
chr10	13390159	13390719	hela_6h21_1_0912_peak_6078
chr10	15413136	15413514	hela_6h21_1_0912_peak_6113
chr10	17243474	17243896	hela_6h21_1_0912_peak_6141
chr10	17685993	17686365	hela_6h21_1_0912_peak_6153
chr10	21814538	21815147	hela_6h21_1_0912_peak_6199
chr10	21822479	21823218	hela_6h21_1_0912_peak_6202
chr10	22292047	22292986	hela_6h21_1_0912_peak_6214
chr10	22604910	22605260	hela_6h21_1_0912_peak_6217
chr10	22605165	22605737	hela_6h21_1_0912_peak_6218
chr10	22614678	22615028	hela_6h21_1_0912_peak_6222
chr10	23003272	23003724	hela_6h21_1_0912_peak_6229
chr10	23636341	23636900	hela_6h21_1_0912_peak_6243
chr10	23727518	23728205	hela_6h21_1_0912_peak_6244
chr10	25351156	25351668	hela_6h21_1_0912_peak_6276
chr10	27530815	27531430	hela_6h21_1_0912_peak_6309
chr10	27541157	27541808	hela_6h21_1_0912_peak_6310
chr10	28822874	28823233	hela_6h21_1_0912_peak_6334
chr10	30024539	30025035	hela_6h21_1_0912_peak_6360
chr10	30025510	30025969	hela_6h21_1_0912_peak_6361
chr10	30799522	30799882	hela_6h21_1_0912_peak_6384
chr10	32635049	32635459	hela_6h21_1_0912_peak_6415
chr10	32635914	32636530	hela_6h21_1_0912_peak_6416
chr10	33299231	33299767	hela_6h21_1_0912_peak_6429
chr10	35415996	35416370	hela_6h21_1_0912_peak_6468
chr10	35625137	35625546	hela_6h21_1_0912_peak_6472
chr10	43892629	43893109	hela_6h21_1_0912_peak_6541
chr10	43950777	43951521	hela_6h21_1_0912_peak_6543
chr10	45454856	45455263	hela_6h21_1_0912_peak_6555
chr10	46089824	46090232	hela_6h21_1_0912_peak_6562
chr10	46090192	46090613	hela_6h21_1_0912_peak_6563
chr10	52383559	52383917	hela_6h21_1_0912_peak_6621
chr10	60195001	60195458	hela_6h21_1_0912_peak_6712
chr10	65274837	65275217	hela_6h21_1_0912_peak_6811
chr10	69643979	69644602	hela_6h21_1_0912_peak_6871
chr10	71078329	71078711	hela_6h21_1_0912_peak_6915
chr10	71168232	71168632	hela_6h21_1_0912_peak_6917
chr10	71930229	71930715	hela_6h21_1_0912_peak_6943
chr10	72163684	72164090	hela_6h21_1_0912_peak_6949
chr10	72575441	72575884	hela_6h21_1_0912_peak_6961
chr10	72648148	72648546	hela_6h21_1_0912_peak_6963
chr10	73533113	73533572	hela_6h21_1_0912_peak_6989
chr10	73619909	73620508	hela_6h21_1_0912_peak_6992
chr10	73648650	73649031	hela_6h21_1_0912_peak_6996
chr10	73975499	73975966	hela_6h21_1_0912_peak_7009
chr10	74014812	74015211	hela_6h21_1_0912_peak_7011
chr10	74020225	74020857	hela_6h21_1_0912_peak_7012
chr10	74114504	74114947	hela_6h21_1_0912_peak_7026
chr10	75173292	75173658	hela_6h21_1_0912_peak_7050
chr10	75173730	75174236	hela_6h21_1_0912_peak_7051
chr10	75725775	75726230	hela_6h21_1_0912_peak_7068
chr10	75936011	75936693	hela_6h21_1_0912_peak_7076
chr10	76898655	76899037	hela_6h21_1_0912_peak_7096
chr10	76970042	76970706	hela_6h21_1_0912_peak_7100
chr10	80063109	80063499	hela_6h21_1_0912_peak_7149
chr10	81070547	81070983	hela_6h21_1_0912_peak_7175
chr10	81106934	81107835	hela_6h21_1_0912_peak_7177
chr10	81965122	81965615	hela_6h21_1_0912_peak_7193
chr10	81966858	81967336	hela_6h21_1_0912_peak_7194
chr10	88159512	88160366	hela_6h21_1_0912_peak_7282
chr10	88295027	88295575	hela_6h21_1_0912_peak_7288
chr10	88698970	88699577	hela_6h21_1_0912_peak_7300
chr10	88714021	88714440	hela_6h21_1_0912_peak_7301
chr10	90640332	90640811	hela_6h21_1_0912_peak_7344
chr10	91404766	91405269	hela_6h21_1_0912_peak_7364
chr10	94050677	94051161	hela_6h21_1_0912_peak_7422
chr10	95653408	95653763	hela_6h21_1_0912_peak_7459
chr10	97068549	97068912	hela_6h21_1_0912_peak_7495
chr10	97453808	97454205	hela_6h21_1_0912_peak_7509
chr10	97802920	97803466	hela_6h21_1_0912_peak_7513
chr10	97849415	97849831	hela_6h21_1_0912_peak_7515
chr10	97849784	97850221	hela_6h21_1_0912_peak_7516
chr10	98346116	98346603	hela_6h21_1_0912_peak_7527
chr10	99446628	99447598	hela_6h21_1_0912_peak_7560
chr10	99496590	99497046	hela_6h21_1_0912_peak_7564
chr10	99894117	99894809	hela_6h21_1_0912_peak_7583
chr10	101096913	101097609	hela_6h21_1_0912_peak_7610
chr10	101491674	101492195	hela_6h21_1_0912_peak_7621
chr10	101769540	101769891	hela_6h21_1_0912_peak_7629
chr10	102295403	102295753	hela_6h21_1_0912_peak_7642
chr10	102440489	102440909	hela_6h21_1_0912_peak_7644
chr10	102809990	102810342	hela_6h21_1_0912_peak_7661
chr10	103124436	103124872	hela_6h21_1_0912_peak_7670
chr10	103824856	103825343	hela_6h21_1_0912_peak_7683
chr10	103874589	103874951	hela_6h21_1_0912_peak_7685
chr10	103880085	103880502	hela_6h21_1_0912_peak_7686
chr10	103892570	103892951	hela_6h21_1_0912_peak_7687
chr10	104163526	104163956	hela_6h21_1_0912_peak_7696
chr10	105421518	105421883	hela_6h21_1_0912_peak_7733
chr10	111968382	111968732	hela_6h21_1_0912_peak_7797
chr10	112678090	112678601	hela_6h21_1_0912_peak_7816
chr10	116581158	116581656	hela_6h21_1_0912_peak_7876
chr10	120514157	120514894	hela_6h21_1_0912_peak_7904
chr10	120966779	120967169	hela_6h21_1_0912_peak_7917
chr10	121355965	121356368	hela_6h21_1_0912_peak_7920
chr10	121356375	121357048	hela_6h21_1_0912_peak_7921
chr10	121485121	121485651	hela_6h21_1_0912_peak_7924
chr10	122610567	122610917	hela_6h21_1_0912_peak_7933
chr10	122836772	122837298	hela_6h21_1_0912_peak_7937
chr10	123687423	123688041	hela_6h21_1_0912_peak_7948
chr10	124133867	124134250	hela_6h21_1_0912_peak_7958
chr10	126150093	126150649	hela_6h21_1_0912_peak_7977
chr10	134234515	134235288	hela_6h21_1_0912_peak_8059
chr10	134332011	134332404	hela_6h21_1_0912_peak_8061
chr10	135207410	135207946	hela_6h21_1_0912_peak_8085
chr11	355775	356203	hela_6h21_1_0912_peak_8098
chr11	449994	450471	hela_6h21_1_0912_peak_8103
chr11	518469	519125	hela_6h21_1_0912_peak_8110
chr11	568475	568925	hela_6h21_1_0912_peak_8114
chr11	809266	809731	hela_6h21_1_0912_peak_8123
chr11	925520	925997	hela_6h21_1_0912_peak_8132
chr11	2421548	2422091	hela_6h21_1_0912_peak_8175
chr11	2906983	2907447	hela_6h21_1_0912_peak_8192
chr11	3012918	3013410	hela_6h21_1_0912_peak_8203
chr11	3070961	3071493	hela_6h21_1_0912_peak_8206
chr11	3112953	3113462	hela_6h21_1_0912_peak_8208
chr11	3145510	3146043	hela_6h21_1_0912_peak_8209
chr11	3400191	3400546	hela_6h21_1_0912_peak_8219
chr11	3875839	3876564	hela_6h21_1_0912_peak_8229
chr11	3952057	3952467	hela_6h21_1_0912_peak_8232
chr11	4208732	4209116	hela_6h21_1_0912_peak_8242
chr11	6341212	6341652	hela_6h21_1_0912_peak_8293
chr11	6440147	6440585	hela_6h21_1_0912_peak_8296
chr11	8008533	8008930	hela_6h21_1_0912_peak_8350
chr11	8255309	8255964	hela_6h21_1_0912_peak_8361
chr11	8255922	8256518	hela_6h21_1_0912_peak_8362
chr11	8350396	8350905	hela_6h21_1_0912_peak_8366
chr11	8891927	8892504	hela_6h21_1_0912_peak_8378
chr11	8985531	8986466	hela_6h21_1_0912_peak_8382
chr11	9286726	9287163	hela_6h21_1_0912_peak_8398
chr11	9336195	9336557	hela_6h21_1_0912_peak_8399
chr11	9385738	9386307	hela_6h21_1_0912_peak_8400
chr11	9405939	9406377	hela_6h21_1_0912_peak_8401
chr11	9528270	9528709	hela_6h21_1_0912_peak_8406
chr11	9594678	9595143	hela_6h21_1_0912_peak_8408
chr11	9595068	9595442	hela_6h21_1_0912_peak_8409
chr11	9635554	9636298	hela_6h21_1_0912_peak_8411
chr11	9780851	9781350	hela_6h21_1_0912_peak_8418
chr11	10315196	10316359	hela_6h21_1_0912_peak_8428
chr11	10326328	10326898	hela_6h21_1_0912_peak_8431
chr11	10562586	10563083	hela_6h21_1_0912_peak_8442
chr11	10772587	10773072	hela_6h21_1_0912_peak_8452
chr11	10879168	10879565	hela_6h21_1_0912_peak_8461
chr11	10944568	10944955	hela_6h21_1_0912_peak_8466
chr11	11863195	11864038	hela_6h21_1_0912_peak_8501
chr11	11998072	11998804	hela_6h21_1_0912_peak_8505
chr11	12087618	12088049	hela_6h21_1_0912_peak_8509
chr11	12088764	12089134	hela_6h21_1_0912_peak_8511
chr11	12131862	12132215	hela_6h21_1_0912_peak_8517
chr11	12132260	12132820	hela_6h21_1_0912_peak_8518
chr11	12399124	12399927	hela_6h21_1_0912_peak_8531
chr11	12433863	12434317	hela_6h21_1_0912_peak_8533
chr11	12695402	12695999	hela_6h21_1_0912_peak_8546
chr11	12820657	12821173	hela_6h21_1_0912_peak_8554
chr11	13689608	13690518	hela_6h21_1_0912_peak_8573
chr11	14379861	14380326	hela_6h21_1_0912_peak_8591
chr11	14521117	14521536	hela_6h21_1_0912_peak_8596
chr11	14541494	14542171	hela_6h21_1_0912_peak_8598
chr11	17099427	17099882	hela_6h21_1_0912_peak_8662
chr11	18610094	18610590	hela_6h21_1_0912_peak_8736
chr11	19733795	19734425	hela_6h21_1_0912_peak_8765
chr11	20408856	20409390	hela_6h21_1_0912_peak_8789
chr11	22850703	22851081	hela_6h21_1_0912_peak_8849
chr11	22851119	22851716	hela_6h21_1_0912_peak_8850
chr11	27223436	27223912	hela_6h21_1_0912_peak_8911
chr11	27384491	27385036	hela_6h21_1_0912_peak_8916
chr11	27493965	27494425	hela_6h21_1_0912_peak_8922
chr11	27528156	27528645	hela_6h21_1_0912_peak_8924
chr11	27720471	27720925	hela_6h21_1_0912_peak_8930
chr11	27740613	27740963	hela_6h21_1_0912_peak_8933
chr11	27955431	27955953	hela_6h21_1_0912_peak_8938
chr11	28131612	28131993	hela_6h21_1_0912_peak_8946
chr11	29181057	29181504	hela_6h21_1_0912_peak_8968
chr11	30344414	30344798	hela_6h21_1_0912_peak_8990
chr11	31391170	31391752	hela_6h21_1_0912_peak_9012
chr11	32914082	32914459	hela_6h21_1_0912_peak_9053
chr11	33278502	33280206	hela_6h21_1_0912_peak_9067
chr11	34073486	34074093	hela_6h21_1_0912_peak_9089
chr11	34195841	34196232	hela_6h21_1_0912_peak_9092
chr11	34460060	34460762	hela_6h21_1_0912_peak_9104
chr11	34937885	34938582	hela_6h21_1_0912_peak_9116
chr11	35684187	35684606	hela_6h21_1_0912_peak_9147
chr11	35949341	35949740	hela_6h21_1_0912_peak_9150
chr11	36310741	36311265	hela_6h21_1_0912_peak_9154
chr11	44586297	44587457	hela_6h21_1_0912_peak_9266
chr11	45201625	45202302	hela_6h21_1_0912_peak_9286
chr11	45361598	45361948	hela_6h21_1_0912_peak_9290
chr11	45826430	45826904	hela_6h21_1_0912_peak_9301
chr11	45906983	45907481	hela_6h21_1_0912_peak_9308
chr11	46143281	46143744	hela_6h21_1_0912_peak_9315
chr11	46368675	46369244	hela_6h21_1_0912_peak_9328
chr11	46385106	46385656	hela_6h21_1_0912_peak_9329
chr11	47270160	47270894	hela_6h21_1_0912_peak_9364
chr11	47278944	47279463	hela_6h21_1_0912_peak_9366
chr11	47290883	47291594	hela_6h21_1_0912_peak_9367
chr11	47376535	47377314	hela_6h21_1_0912_peak_9370
chr11	47429532	47430267	hela_6h21_1_0912_peak_9373
chr11	47447674	47448337	hela_6h21_1_0912_peak_9374
chr11	47574464	47575179	hela_6h21_1_0912_peak_9382
chr11	47586948	47587518	hela_6h21_1_0912_peak_9384
chr11	47600329	47601030	hela_6h21_1_0912_peak_9387
chr11	47663889	47664391	hela_6h21_1_0912_peak_9390
chr11	47869717	47870180	hela_6h21_1_0912_peak_9394
chr11	57671879	57672243	hela_6h21_1_0912_peak_9479
chr11	59578057	59578558	hela_6h21_1_0912_peak_9514
chr11	60897222	60897669	hela_6h21_1_0912_peak_9554
chr11	61129239	61129989	hela_6h21_1_0912_peak_9562
chr11	61197292	61197760	hela_6h21_1_0912_peak_9566
chr11	61348840	61349190	hela_6h21_1_0912_peak_9575
chr11	61519841	61520346	hela_6h21_1_0912_peak_9585
chr11	61658636	61659076	hela_6h21_1_0912_peak_9594
chr11	61659033	61659448	hela_6h21_1_0912_peak_9595
chr11	62341102	62341601	hela_6h21_1_0912_peak_9628
chr11	62389332	62389879	hela_6h21_1_0912_peak_9632
chr11	62446383	62446855	hela_6h21_1_0912_peak_9635
chr11	62608900	62609472	hela_6h21_1_0912_peak_9655
chr11	62648139	62648535	hela_6h21_1_0912_peak_9661
chr11	63438606	63439197	hela_6h21_1_0912_peak_9676
chr11	63952913	63953325	hela_6h21_1_0912_peak_9700
chr11	63993404	63993877	hela_6h21_1_0912_peak_9704
chr11	64052349	64053428	hela_6h21_1_0912_peak_9714
chr11	64071780	64072233	hela_6h21_1_0912_peak_9716
chr11	64072385	64073168	hela_6h21_1_0912_peak_9717
chr11	64102516	64102976	hela_6h21_1_0912_peak_9722
chr11	64126394	64126820	hela_6h21_1_0912_peak_9727
chr11	64442904	64443366	hela_6h21_1_0912_peak_9738
chr11	64577892	64578378	hela_6h21_1_0912_peak_9746
chr11	64851437	64851874	hela_6h21_1_0912_peak_9767
chr11	64863369	64863837	hela_6h21_1_0912_peak_9768
chr11	64889480	64890021	hela_6h21_1_0912_peak_9772
chr11	64948708	64949358	hela_6h21_1_0912_peak_9776
chr11	65082011	65082583	hela_6h21_1_0912_peak_9785
chr11	65189516	65189931	hela_6h21_1_0912_peak_9798
chr11	65256522	65257269	hela_6h21_1_0912_peak_9813
chr11	65266354	65266704	hela_6h21_1_0912_peak_9818
chr11	65308320	65308699	hela_6h21_1_0912_peak_9826
chr11	65337582	65338102	hela_6h21_1_0912_peak_9829
chr11	65341625	65342030	hela_6h21_1_0912_peak_9831
chr11	65405209	65405743	hela_6h21_1_0912_peak_9836
chr11	65430291	65430694	hela_6h21_1_0912_peak_9838
chr11	65488035	65488488	hela_6h21_1_0912_peak_9843
chr11	65625473	65625930	hela_6h21_1_0912_peak_9853
chr11	65655708	65656279	hela_6h21_1_0912_peak_9857
chr11	65667642	65668152	hela_6h21_1_0912_peak_9859
chr11	65686357	65687181	hela_6h21_1_0912_peak_9861
chr11	65769423	65769873	hela_6h21_1_0912_peak_9867
chr11	65769774	65770165	hela_6h21_1_0912_peak_9868
chr11	65819177	65820057	hela_6h21_1_0912_peak_9870
chr11	66035794	66036224	hela_6h21_1_0912_peak_9881
chr11	66049847	66050297	hela_6h21_1_0912_peak_9882
chr11	66112379	66112848	hela_6h21_1_0912_peak_9888
chr11	66189025	66189503	hela_6h21_1_0912_peak_9894
chr11	66383529	66384169	hela_6h21_1_0912_peak_9904
chr11	66405973	66406325	hela_6h21_1_0912_peak_9906
chr11	66462210	66462673	hela_6h21_1_0912_peak_9909
chr11	66624207	66624766	hela_6h21_1_0912_peak_9915
chr11	66627026	66627455	hela_6h21_1_0912_peak_9918
chr11	66738286	66738929	hela_6h21_1_0912_peak_9926
chr11	67033622	67034086	hela_6h21_1_0912_peak_9940
chr11	67033973	67034400	hela_6h21_1_0912_peak_9941
chr11	67056020	67056527	hela_6h21_1_0912_peak_9943
chr11	67056516	67056910	hela_6h21_1_0912_peak_9944
chr11	67141517	67141946	hela_6h21_1_0912_peak_9953
chr11	67146932	67147371	hela_6h21_1_0912_peak_9954
chr11	67168762	67169207	hela_6h21_1_0912_peak_9958
chr11	67169117	67169746	hela_6h21_1_0912_peak_9959
chr11	67195578	67196155	hela_6h21_1_0912_peak_9962
chr11	67231348	67231731	hela_6h21_1_0912_peak_9964
chr11	67236532	67237079	hela_6h21_1_0912_peak_9966
chr11	67250293	67250734	hela_6h21_1_0912_peak_9967
chr11	67275806	67276284	hela_6h21_1_0912_peak_9971
chr11	67374128	67374565	hela_6h21_1_0912_peak_9974
chr11	67396758	67397225	hela_6h21_1_0912_peak_9976
chr11	67397199	67397549	hela_6h21_1_0912_peak_9977
chr11	67780683	67781064	hela_6h21_1_0912_peak_9987
chr11	67781769	67782291	hela_6h21_1_0912_peak_9988
chr11	68214666	68215040	hela_6h21_1_0912_peak_10012
chr11	68600239	68600621	hela_6h21_1_0912_peak_10024
chr11	68609091	68609590	hela_6h21_1_0912_peak_10026
chr11	68671134	68671579	hela_6h21_1_0912_peak_10029
chr11	68905766	68906134	hela_6h21_1_0912_peak_10039
chr11	69489963	69490400	hela_6h21_1_0912_peak_10058
chr11	70244196	70244834	hela_6h21_1_0912_peak_10081
chr11	71164039	71164605	hela_6h21_1_0912_peak_10108
chr11	71814008	71814506	hela_6h21_1_0912_peak_10124
chr11	72145335	72145847	hela_6h21_1_0912_peak_10136
chr11	72532974	72533465	hela_6h21_1_0912_peak_10152
chr11	72853118	72853965	hela_6h21_1_0912_peak_10157
chr11	73308983	73309507	hela_6h21_1_0912_peak_10172
chr11	73309500	73309957	hela_6h21_1_0912_peak_10173
chr11	73471824	73472480	hela_6h21_1_0912_peak_10177
chr11	73490368	73490943	hela_6h21_1_0912_peak_10178
chr11	73498456	73499506	hela_6h21_1_0912_peak_10179
chr11	73881794	73882710	hela_6h21_1_0912_peak_10194
chr11	74952597	74953073	hela_6h21_1_0912_peak_10224
chr11	75110329	75110739	hela_6h21_1_0912_peak_10231
chr11	75921438	75921982	hela_6h21_1_0912_peak_10265
chr11	76155571	76155964	hela_6h21_1_0912_peak_10276
chr11	76155928	76156297	hela_6h21_1_0912_peak_10277
chr11	76171565	76171978	hela_6h21_1_0912_peak_10279
chr11	76463814	76464239	hela_6h21_1_0912_peak_10284
chr11	76493909	76494442	hela_6h21_1_0912_peak_10286
chr11	77348648	77349084	hela_6h21_1_0912_peak_10310
chr11	77705615	77706354	hela_6h21_1_0912_peak_10319
chr11	82867352	82867998	hela_6h21_1_0912_peak_10426
chr11	85358790	85359278	hela_6h21_1_0912_peak_10484
chr11	85779964	85780492	hela_6h21_1_0912_peak_10492
chr11	85955774	85956388	hela_6h21_1_0912_peak_10500
chr11	86748542	86749277	hela_6h21_1_0912_peak_10522
chr11	88135419	88135769	hela_6h21_1_0912_peak_10539
chr11	91320857	91321266	hela_6h21_1_0912_peak_10570
chr11	93276377	93276843	hela_6h21_1_0912_peak_10603
chr11	93300440	93301056	hela_6h21_1_0912_peak_10605
chr11	93394486	93394941	hela_6h21_1_0912_peak_10608
chr11	93473306	93473746	hela_6h21_1_0912_peak_10610
chr11	93474472	93474978	hela_6h21_1_0912_peak_10612
chr11	93862284	93863046	hela_6h21_1_0912_peak_10622
chr11	94501286	94501673	hela_6h21_1_0912_peak_10637
chr11	94706610	94706987	hela_6h21_1_0912_peak_10642
chr11	94800111	94800482	hela_6h21_1_0912_peak_10646
chr11	94800429	94800798	hela_6h21_1_0912_peak_10647
chr11	95878486	95878901	hela_6h21_1_0912_peak_10672
chr11	102979955	102980309	hela_6h21_1_0912_peak_10792
chr11	117049309	117049659	hela_6h21_1_0912_peak_10910
chr11	118888889	118889273	hela_6h21_1_0912_peak_10936
chr11	118972368	118972800	hela_6h21_1_0912_peak_10939
chr11	119995793	119996164	hela_6h21_1_0912_peak_10951
chr11	125495565	125496156	hela_6h21_1_0912_peak_11020
chr11	128391966	128392518	hela_6h21_1_0912_peak_11043
chr11	130786238	130786688	hela_6h21_1_0912_peak_11063
chr12	498244	498634	hela_6h21_1_0912_peak_11100
chr12	1058736	1059200	hela_6h21_1_0912_peak_11121
chr12	1771130	1771498	hela_6h21_1_0912_peak_11139
chr12	1799980	1800386	hela_6h21_1_0912_peak_11142
chr12	4647428	4647864	hela_6h21_1_0912_peak_11201
chr12	4758079	4758490	hela_6h21_1_0912_peak_11205
chr12	6387601	6388181	hela_6h21_1_0912_peak_11228
chr12	6445393	6445743	hela_6h21_1_0912_peak_11229
chr12	6450875	6451444	hela_6h21_1_0912_peak_11230
chr12	6798305	6798964	hela_6h21_1_0912_peak_11253
chr12	8184945	8185544	hela_6h21_1_0912_peak_11287
chr12	8850352	8850755	hela_6h21_1_0912_peak_11292
chr12	12420125	12420488	hela_6h21_1_0912_peak_11367
chr12	12764506	12765095	hela_6h21_1_0912_peak_11376
chr12	12966094	12966581	hela_6h21_1_0912_peak_11388
chr12	13254056	13254422	hela_6h21_1_0912_peak_11400
chr12	13408615	13409056	hela_6h21_1_0912_peak_11403
chr12	19592277	19592666	hela_6h21_1_0912_peak_11500
chr12	20520882	20521432	hela_6h21_1_0912_peak_11522
chr12	21590318	21590721	hela_6h21_1_0912_peak_11531
chr12	21590750	21591112	hela_6h21_1_0912_peak_11532
chr12	22697260	22697874	hela_6h21_1_0912_peak_11550
chr12	22777864	22778264	hela_6h21_1_0912_peak_11554
chr12	25403732	25404387	hela_6h21_1_0912_peak_11602
chr12	26110942	26111292	hela_6h21_1_0912_peak_11613
chr12	27167104	27167672	hela_6h21_1_0912_peak_11642
chr12	29937083	29937547	hela_6h21_1_0912_peak_11708
chr12	30848490	30849199	hela_6h21_1_0912_peak_11728
chr12	31811970	31812367	hela_6h21_1_0912_peak_11745
chr12	31881725	31882426	hela_6h21_1_0912_peak_11747
chr12	32112067	32113102	hela_6h21_1_0912_peak_11753
chr12	33049902	33050252	hela_6h21_1_0912_peak_11774
chr12	34175108	34175606	hela_6h21_1_0912_peak_11791
chr12	38710262	38710702	hela_6h21_1_0912_peak_11822
chr12	39298583	39299216	hela_6h21_1_0912_peak_11828
chr12	39299092	39299688	hela_6h21_1_0912_peak_11829
chr12	40499326	40499760	hela_6h21_1_0912_peak_11856
chr12	42538405	42539007	hela_6h21_1_0912_peak_11896
chr12	44152415	44153017	hela_6h21_1_0912_peak_11927
chr12	44199955	44200375	hela_6h21_1_0912_peak_11928
chr12	44200293	44200648	hela_6h21_1_0912_peak_11929
chr12	45342449	45342892	hela_6h21_1_0912_peak_11944
chr12	46122398	46123094	hela_6h21_1_0912_peak_11969
chr12	46384252	46384942	hela_6h21_1_0912_peak_11974
chr12	46385423	46386000	hela_6h21_1_0912_peak_11975
chr12	46766090	46766801	hela_6h21_1_0912_peak_11984
chr12	46776712	46777467	hela_6h21_1_0912_peak_11986
chr12	47496931	47497427	hela_6h21_1_0912_peak_12009
chr12	48147128	48147555	hela_6h21_1_0912_peak_12023
chr12	48166828	48167376	hela_6h21_1_0912_peak_12026
chr12	48222700	48223129	hela_6h21_1_0912_peak_12030
chr12	48395140	48395508	hela_6h21_1_0912_peak_12038
chr12	48551171	48551559	hela_6h21_1_0912_peak_12050
chr12	48744317	48744810	hela_6h21_1_0912_peak_12057
chr12	49110371	49111042	hela_6h21_1_0912_peak_12070
chr12	49182612	49183025	hela_6h21_1_0912_peak_12074
chr12	49389206	49389640	hela_6h21_1_0912_peak_12091
chr12	49412447	49412846	hela_6h21_1_0912_peak_12095
chr12	49463488	49464113	hela_6h21_1_0912_peak_12100
chr12	49482051	49482427	hela_6h21_1_0912_peak_12101
chr12	49503860	49504904	hela_6h21_1_0912_peak_12103
chr12	49730833	49731183	hela_6h21_1_0912_peak_12112
chr12	49760779	49761401	hela_6h21_1_0912_peak_12115
chr12	50016842	50017510	hela_6h21_1_0912_peak_12122
chr12	50101087	50101626	hela_6h21_1_0912_peak_12124
chr12	50134806	50135356	hela_6h21_1_0912_peak_12125
chr12	50236335	50237140	hela_6h21_1_0912_peak_12130
chr12	50308048	50308718	hela_6h21_1_0912_peak_12138
chr12	50360743	50361270	hela_6h21_1_0912_peak_12143
chr12	50478713	50479356	hela_6h21_1_0912_peak_12149
chr12	50561008	50561611	hela_6h21_1_0912_peak_12153
chr12	50677137	50677631	hela_6h21_1_0912_peak_12156
chr12	51157462	51157934	hela_6h21_1_0912_peak_12166
chr12	51418655	51419031	hela_6h21_1_0912_peak_12175
chr12	51419775	51420409	hela_6h21_1_0912_peak_12177
chr12	51477073	51477699	hela_6h21_1_0912_peak_12183
chr12	51984512	51984866	hela_6h21_1_0912_peak_12200
chr12	52249617	52250016	hela_6h21_1_0912_peak_12212
chr12	52419446	52419968	hela_6h21_1_0912_peak_12221
chr12	52444887	52445318	hela_6h21_1_0912_peak_12225
chr12	52463186	52463631	hela_6h21_1_0912_peak_12231
chr12	52540968	52541510	hela_6h21_1_0912_peak_12240
chr12	52601539	52602114	hela_6h21_1_0912_peak_12251
chr12	52607228	52607650	hela_6h21_1_0912_peak_12253
chr12	52674706	52675143	hela_6h21_1_0912_peak_12258
chr12	52721274	52721644	hela_6h21_1_0912_peak_12259
chr12	53135168	53135638	hela_6h21_1_0912_peak_12276
chr12	53265000	53265538	hela_6h21_1_0912_peak_12286
chr12	53359106	53359534	hela_6h21_1_0912_peak_12293
chr12	53399798	53400460	hela_6h21_1_0912_peak_12300
chr12	53440576	53441007	hela_6h21_1_0912_peak_12303
chr12	53440913	53441439	hela_6h21_1_0912_peak_12304
chr12	53614534	53615056	hela_6h21_1_0912_peak_12319
chr12	53615214	53615813	hela_6h21_1_0912_peak_12320
chr12	53645308	53645776	hela_6h21_1_0912_peak_12321
chr12	53645685	53646117	hela_6h21_1_0912_peak_12322
chr12	53714985	53715629	hela_6h21_1_0912_peak_12329
chr12	53718495	53719147	hela_6h21_1_0912_peak_12330
chr12	53765030	53765621	hela_6h21_1_0912_peak_12334
chr12	53773960	53774621	hela_6h21_1_0912_peak_12336
chr12	53845388	53846028	hela_6h21_1_0912_peak_12339
chr12	53895126	53895561	hela_6h21_1_0912_peak_12344
chr12	54121170	54121952	hela_6h21_1_0912_peak_12357
chr12	54261443	54261928	hela_6h21_1_0912_peak_12362
chr12	54372688	54373150	hela_6h21_1_0912_peak_12368
chr12	54378634	54379079	hela_6h21_1_0912_peak_12369
chr12	54608471	54608879	hela_6h21_1_0912_peak_12381
chr12	54752805	54753366	hela_6h21_1_0912_peak_12390
chr12	54772737	54773098	hela_6h21_1_0912_peak_12391
chr12	54973507	54973879	hela_6h21_1_0912_peak_12395
chr12	56320650	56321232	hela_6h21_1_0912_peak_12432
chr12	56321524	56321970	hela_6h21_1_0912_peak_12433
chr12	56333913	56334334	hela_6h21_1_0912_peak_12434
chr12	56435213	56435563	hela_6h21_1_0912_peak_12436
chr12	56435455	56436068	hela_6h21_1_0912_peak_12437
chr12	56511751	56512358	hela_6h21_1_0912_peak_12445
chr12	56546137	56546561	hela_6h21_1_0912_peak_12449
chr12	56583112	56583708	hela_6h21_1_0912_peak_12451
chr12	56693965	56694403	hela_6h21_1_0912_peak_12459
chr12	56709504	56709909	hela_6h21_1_0912_peak_12460
chr12	56842726	56843289	hela_6h21_1_0912_peak_12464
chr12	58087424	58087778	hela_6h21_1_0912_peak_12512
chr12	58120246	58120758	hela_6h21_1_0912_peak_12513
chr12	62653736	62654263	hela_6h21_1_0912_peak_12580
chr12	63327928	63328278	hela_6h21_1_0912_peak_12596
chr12	63328224	63328684	hela_6h21_1_0912_peak_12597
chr12	64797889	64798503	hela_6h21_1_0912_peak_12625
chr12	65563041	65563527	hela_6h21_1_0912_peak_12640
chr12	65672914	65673314	hela_6h21_1_0912_peak_12643
chr12	69004314	69004835	hela_6h21_1_0912_peak_12714
chr12	69080391	69080783	hela_6h21_1_0912_peak_12717
chr12	69633252	69634161	hela_6h21_1_0912_peak_12727
chr12	71039577	71040021	hela_6h21_1_0912_peak_12753
chr12	75784253	75784603	hela_6h21_1_0912_peak_12811
chr12	75784600	75785274	hela_6h21_1_0912_peak_12812
chr12	75905229	75905752	hela_6h21_1_0912_peak_12814
chr12	76424984	76425928	hela_6h21_1_0912_peak_12824
chr12	76742015	76742538	hela_6h21_1_0912_peak_12828
chr12	77157650	77158178	hela_6h21_1_0912_peak_12837
chr12	80084685	80085399	hela_6h21_1_0912_peak_12882
chr12	82752030	82752446	hela_6h21_1_0912_peak_12917
chr12	88535821	88536275	hela_6h21_1_0912_peak_12997
chr12	93835596	93836286	hela_6h21_1_0912_peak_13099
chr12	93861122	93861473	hela_6h21_1_0912_peak_13102
chr12	93861354	93861708	hela_6h21_1_0912_peak_13103
chr12	95397285	95397745	hela_6h21_1_0912_peak_13134
chr12	95611118	95611528	hela_6h21_1_0912_peak_13141
chr12	96196743	96197093	hela_6h21_1_0912_peak_13150
chr12	96252488	96252838	hela_6h21_1_0912_peak_13151
chr12	96794145	96794637	hela_6h21_1_0912_peak_13162
chr12	100378300	100378650	hela_6h21_1_0912_peak_13215
chr12	100536442	100536836	hela_6h21_1_0912_peak_13218
chr12	101801682	101802163	hela_6h21_1_0912_peak_13236
chr12	102271323	102271690	hela_6h21_1_0912_peak_13246
chr12	102513644	102514275	hela_6h21_1_0912_peak_13253
chr12	103969061	103969509	hela_6h21_1_0912_peak_13270
chr12	104609341	104609789	hela_6h21_1_0912_peak_13288
chr12	104613629	104614060	hela_6h21_1_0912_peak_13289
chr12	105501200	105501745	hela_6h21_1_0912_peak_13308
chr12	106751283	106751709	hela_6h21_1_0912_peak_13341
chr12	107485727	107486215	hela_6h21_1_0912_peak_13350
chr12	108154749	108155160	hela_6h21_1_0912_peak_13358
chr12	108956165	108956545	hela_6h21_1_0912_peak_13372
chr12	109124965	109125897	hela_6h21_1_0912_peak_13380
chr12	109490124	109490544	hela_6h21_1_0912_peak_13390
chr12	110841127	110841701	hela_6h21_1_0912_peak_13434
chr12	110887951	110888372	hela_6h21_1_0912_peak_13436
chr12	110939660	110940196	hela_6h21_1_0912_peak_13438
chr12	111020959	111021388	hela_6h21_1_0912_peak_13440
chr12	111180556	111181063	hela_6h21_1_0912_peak_13443
chr12	111264396	111264780	hela_6h21_1_0912_peak_13449
chr12	111325852	111326250	hela_6h21_1_0912_peak_13451
chr12	112820103	112820488	hela_6h21_1_0912_peak_13483
chr12	112856456	112856833	hela_6h21_1_0912_peak_13488
chr12	117593043	117593395	hela_6h21_1_0912_peak_13572
chr12	118810578	118811008	hela_6h21_1_0912_peak_13593
chr12	119616283	119616755	hela_6h21_1_0912_peak_13605
chr12	120703467	120703912	hela_6h21_1_0912_peak_13631
chr12	120730445	120730795	hela_6h21_1_0912_peak_13634
chr12	121124353	121125214	hela_6h21_1_0912_peak_13656
chr12	121734380	121734812	hela_6h21_1_0912_peak_13670
chr12	121974907	121975257	hela_6h21_1_0912_peak_13683
chr12	122232023	122232482	hela_6h21_1_0912_peak_13690
chr12	122234910	122235411	hela_6h21_1_0912_peak_13691
chr12	122710002	122710574	hela_6h21_1_0912_peak_13707
chr12	122710809	122711261	hela_6h21_1_0912_peak_13708
chr12	122985159	122985826	hela_6h21_1_0912_peak_13714
chr12	123464967	123465379	hela_6h21_1_0912_peak_13730
chr12	123547447	123547864	hela_6h21_1_0912_peak_13732
chr12	123756111	123756651	hela_6h21_1_0912_peak_13738
chr12	123868176	123868569	hela_6h21_1_0912_peak_13740
chr12	123873205	123873856	hela_6h21_1_0912_peak_13741
chr12	124068637	124069119	hela_6h21_1_0912_peak_13750
chr12	124086475	124086954	hela_6h21_1_0912_peak_13752
chr12	124457061	124457515	hela_6h21_1_0912_peak_13759
chr12	124457456	124457974	hela_6h21_1_0912_peak_13760
chr12	124853702	124854411	hela_6h21_1_0912_peak_13769
chr12	124854332	124854704	hela_6h21_1_0912_peak_13770
chr12	125117916	125118603	hela_6h21_1_0912_peak_13784
chr12	125399699	125400147	hela_6h21_1_0912_peak_13804
chr12	131356382	131356803	hela_6h21_1_0912_peak_13904
chr12	131519822	131520186	hela_6h21_1_0912_peak_13908
chr12	132434153	132434673	hela_6h21_1_0912_peak_13927
chr12	132628705	132629198	hela_6h21_1_0912_peak_13930
chr12	132674078	132674641	hela_6h21_1_0912_peak_13932
chr12	133263351	133263747	hela_6h21_1_0912_peak_13949
chr12	133263696	133264132	hela_6h21_1_0912_peak_13950
chr12	133562547	133563161	hela_6h21_1_0912_peak_13962
chr13	20766274	20766787	hela_6h21_1_0912_peak_13971
chr13	21476710	21477403	hela_6h21_1_0912_peak_13977
chr13	25875485	25875905	hela_6h21_1_0912_peak_14007
chr13	34116472	34117284	hela_6h21_1_0912_peak_14086
chr13	37573342	37573750	hela_6h21_1_0912_peak_14106
chr13	41345097	41345573	hela_6h21_1_0912_peak_14134
chr13	42535133	42535624	hela_6h21_1_0912_peak_14145
chr13	45151661	45152088	hela_6h21_1_0912_peak_14166
chr13	45915253	45915780	hela_6h21_1_0912_peak_14173
chr13	49821814	49822308	hela_6h21_1_0912_peak_14194
chr13	52768420	52768804	hela_6h21_1_0912_peak_14232
chr13	53226725	53227212	hela_6h21_1_0912_peak_14237
chr13	74708643	74709198	hela_6h21_1_0912_peak_14442
chr13	77565897	77566503	hela_6h21_1_0912_peak_14493
chr13	77901088	77901611	hela_6h21_1_0912_peak_14498
chr13	80915204	80915753	hela_6h21_1_0912_peak_14540
chr13	88323363	88323787	hela_6h21_1_0912_peak_14629
chr13	95953503	95953988	hela_6h21_1_0912_peak_14749
chr13	99229187	99229643	hela_6h21_1_0912_peak_14814
chr13	99714955	99715308	hela_6h21_1_0912_peak_14823
chr13	99852849	99853299	hela_6h21_1_0912_peak_14828
chr13	103249001	103249544	hela_6h21_1_0912_peak_14886
chr13	103497960	103498410	hela_6h21_1_0912_peak_14893
chr13	110439142	110439498	hela_6h21_1_0912_peak_14987
chr13	111214009	111214393	hela_6h21_1_0912_peak_15006
chr13	113242305	113242776	hela_6h21_1_0912_peak_15049
chr13	114103286	114104123	hela_6h21_1_0912_peak_15079
chr13	114238700	114239248	hela_6h21_1_0912_peak_15087
chr13	114830585	114831220	hela_6h21_1_0912_peak_15100
chr13	115046792	115047151	hela_6h21_1_0912_peak_15108
chr13	115079526	115080175	hela_6h21_1_0912_peak_15110
chr14	21457750	21458239	hela_6h21_1_0912_peak_15145
chr14	21660084	21660516	hela_6h21_1_0912_peak_15153
chr14	21905312	21905786	hela_6h21_1_0912_peak_15157
chr14	21924155	21924670	hela_6h21_1_0912_peak_15158
chr14	21979282	21979773	hela_6h21_1_0912_peak_15162
chr14	23057957	23058339	hela_6h21_1_0912_peak_15176
chr14	23322606	23322957	hela_6h21_1_0912_peak_15182
chr14	23399535	23399930	hela_6h21_1_0912_peak_15187
chr14	23449849	23450212	hela_6h21_1_0912_peak_15190
chr14	23540483	23541041	hela_6h21_1_0912_peak_15198
chr14	23755582	23756010	hela_6h21_1_0912_peak_15206
chr14	24025206	24025695	hela_6h21_1_0912_peak_15213
chr14	24615873	24616337	hela_6h21_1_0912_peak_15230
chr14	24657946	24658516	hela_6h21_1_0912_peak_15233
chr14	24685016	24685458	hela_6h21_1_0912_peak_15236
chr14	24898851	24899337	hela_6h21_1_0912_peak_15247
chr14	31091317	31091719	hela_6h21_1_0912_peak_15303
chr14	31889665	31890052	hela_6h21_1_0912_peak_15317
chr14	31926463	31926875	hela_6h21_1_0912_peak_15318
chr14	32978673	32979023	hela_6h21_1_0912_peak_15335
chr14	34151955	34152305	hela_6h21_1_0912_peak_15350
chr14	34529186	34529614	hela_6h21_1_0912_peak_15362
chr14	35805648	35806115	hela_6h21_1_0912_peak_15387
chr14	35873685	35874205	hela_6h21_1_0912_peak_15393
chr14	37641031	37641494	hela_6h21_1_0912_peak_15428
chr14	39572264	39572872	hela_6h21_1_0912_peak_15459
chr14	39901670	39902377	hela_6h21_1_0912_peak_15466
chr14	45366076	45366453	hela_6h21_1_0912_peak_15525
chr14	45366514	45367088	hela_6h21_1_0912_peak_15526
chr14	45722494	45722905	hela_6h21_1_0912_peak_15536
chr14	50065057	50065698	hela_6h21_1_0912_peak_15587
chr14	50234082	50234534	hela_6h21_1_0912_peak_15594
chr14	50234493	50235009	hela_6h21_1_0912_peak_15595
chr14	51297636	51298117	hela_6h21_1_0912_peak_15614
chr14	53162202	53162637	hela_6h21_1_0912_peak_15663
chr14	53173424	53174016	hela_6h21_1_0912_peak_15664
chr14	53257844	53258581	hela_6h21_1_0912_peak_15667
chr14	54863666	54864031	hela_6h21_1_0912_peak_15699
chr14	54955321	54956014	hela_6h21_1_0912_peak_15701
chr14	54976299	54976795	hela_6h21_1_0912_peak_15702
chr14	55240105	55240489	hela_6h21_1_0912_peak_15706
chr14	55493672	55494144	hela_6h21_1_0912_peak_15711
chr14	57857037	57857513	hela_6h21_1_0912_peak_15765
chr14	58666369	58666956	hela_6h21_1_0912_peak_15773
chr14	58862396	58862782	hela_6h21_1_0912_peak_15777
chr14	58862665	58863048	hela_6h21_1_0912_peak_15778
chr14	60631895	60632466	hela_6h21_1_0912_peak_15809
chr14	62161668	62162070	hela_6h21_1_0912_peak_15837
chr14	64805538	64805891	hela_6h21_1_0912_peak_15883
chr14	65453342	65454057	hela_6h21_1_0912_peak_15904
chr14	65569165	65569833	hela_6h21_1_0912_peak_15905
chr14	65878951	65879628	hela_6h21_1_0912_peak_15911
chr14	67999655	68000312	hela_6h21_1_0912_peak_15946
chr14	69014893	69015312	hela_6h21_1_0912_peak_15963
chr14	69618411	69618827	hela_6h21_1_0912_peak_15986
chr14	69657955	69658337	hela_6h21_1_0912_peak_15989
chr14	70038642	70039169	hela_6h21_1_0912_peak_15994
chr14	70077965	70078435	hela_6h21_1_0912_peak_15996
chr14	70826091	70826661	hela_6h21_1_0912_peak_16016
chr14	71373886	71374323	hela_6h21_1_0912_peak_16026
chr14	73524801	73525642	hela_6h21_1_0912_peak_16069
chr14	73957262	73957883	hela_6h21_1_0912_peak_16075
chr14	74485653	74486237	hela_6h21_1_0912_peak_16094
chr14	74684379	74684779	hela_6h21_1_0912_peak_16098
chr14	75079179	75079597	hela_6h21_1_0912_peak_16108
chr14	75348431	75348877	hela_6h21_1_0912_peak_16112
chr14	75593552	75594132	hela_6h21_1_0912_peak_16121
chr14	75743558	75744160	hela_6h21_1_0912_peak_16129
chr14	77413860	77414263	hela_6h21_1_0912_peak_16168
chr14	77422893	77423262	hela_6h21_1_0912_peak_16170
chr14	77506563	77507033	hela_6h21_1_0912_peak_16176
chr14	77780418	77780933	hela_6h21_1_0912_peak_16185
chr14	77786616	77787042	hela_6h21_1_0912_peak_16186
chr14	77787397	77787865	hela_6h21_1_0912_peak_16187
chr14	78082583	78083362	hela_6h21_1_0912_peak_16191
chr14	88851707	88852191	hela_6h21_1_0912_peak_16339
chr14	89017628	89018073	hela_6h21_1_0912_peak_16342
chr14	89029123	89029632	hela_6h21_1_0912_peak_16345
chr14	90422046	90422548	hela_6h21_1_0912_peak_16380
chr14	90722647	90723289	hela_6h21_1_0912_peak_16385
chr14	90798142	90798572	hela_6h21_1_0912_peak_16386
chr14	91976402	91977063	hela_6h21_1_0912_peak_16422
chr14	91977061	91977439	hela_6h21_1_0912_peak_16423
chr14	92413937	92414313	hela_6h21_1_0912_peak_16437
chr14	92506250	92506677	hela_6h21_1_0912_peak_16439
chr14	93153116	93153601	hela_6h21_1_0912_peak_16450
chr14	93214761	93215129	hela_6h21_1_0912_peak_16452
chr14	93260331	93260821	hela_6h21_1_0912_peak_16453
chr14	93509617	93510180	hela_6h21_1_0912_peak_16459
chr14	93582064	93582579	hela_6h21_1_0912_peak_16462
chr14	93604370	93604720	hela_6h21_1_0912_peak_16463
chr14	93673397	93673834	hela_6h21_1_0912_peak_16469
chr14	100070658	100071057	hela_6h21_1_0912_peak_16591
chr14	100680334	100680748	hela_6h21_1_0912_peak_16610
chr14	100706156	100706788	hela_6h21_1_0912_peak_16613
chr14	100772783	100773133	hela_6h21_1_0912_peak_16618
chr14	100842474	100843250	hela_6h21_1_0912_peak_16620
chr14	102430540	102431029	hela_6h21_1_0912_peak_16661
chr14	102553212	102553970	hela_6h21_1_0912_peak_16665
chr14	102785805	102786273	hela_6h21_1_0912_peak_16673
chr14	103010794	103011464	hela_6h21_1_0912_peak_16681
chr14	103541903	103542470	hela_6h21_1_0912_peak_16703
chr14	103995224	103995734	hela_6h21_1_0912_peak_16716
chr14	104028884	104029458	hela_6h21_1_0912_peak_16720
chr14	104387658	104388151	hela_6h21_1_0912_peak_16729
chr14	104745640	104745999	hela_6h21_1_0912_peak_16748
chr14	105235003	105235427	hela_6h21_1_0912_peak_16766
chr14	105282063	105282636	hela_6h21_1_0912_peak_16771
chr14	105282531	105282881	hela_6h21_1_0912_peak_16772
chr14	105947166	105947650	hela_6h21_1_0912_peak_16810
chr15	22386863	22387275	hela_6h21_1_0912_peak_16836
chr15	23810570	23811010	hela_6h21_1_0912_peak_16857
chr15	25683919	25684522	hela_6h21_1_0912_peak_16883
chr15	31283646	31284019	hela_6h21_1_0912_peak_16999
chr15	31507994	31508461	hela_6h21_1_0912_peak_17012
chr15	31546630	31546984	hela_6h21_1_0912_peak_17014
chr15	31617687	31618104	hela_6h21_1_0912_peak_17018
chr15	31618773	31619236	hela_6h21_1_0912_peak_17020
chr15	31664721	31665246	hela_6h21_1_0912_peak_17023
chr15	31666626	31667072	hela_6h21_1_0912_peak_17024
chr15	31667029	31667465	hela_6h21_1_0912_peak_17025
chr15	31689375	31689864	hela_6h21_1_0912_peak_17028
chr15	32162830	32163347	hela_6h21_1_0912_peak_17041
chr15	34331042	34331570	hela_6h21_1_0912_peak_17087
chr15	34516875	34517428	hela_6h21_1_0912_peak_17095
chr15	35091295	35092059	hela_6h21_1_0912_peak_17116
chr15	35261761	35262366	hela_6h21_1_0912_peak_17119
chr15	35837614	35837976	hela_6h21_1_0912_peak_17135
chr15	36871245	36872182	hela_6h21_1_0912_peak_17157
chr15	38364648	38365119	hela_6h21_1_0912_peak_17186
chr15	38365022	38365483	hela_6h21_1_0912_peak_17187
chr15	38746101	38746612	hela_6h21_1_0912_peak_17196
chr15	40337242	40337704	hela_6h21_1_0912_peak_17254
chr15	40361243	40361876	hela_6h21_1_0912_peak_17256
chr15	40390840	40391285	hela_6h21_1_0912_peak_17259
chr15	40396899	40397416	hela_6h21_1_0912_peak_17260
chr15	40632912	40633306	hela_6h21_1_0912_peak_17279
chr15	40650305	40650708	hela_6h21_1_0912_peak_17282
chr15	40674898	40675361	hela_6h21_1_0912_peak_17286
chr15	41099579	41100011	hela_6h21_1_0912_peak_17312
chr15	41149697	41150296	hela_6h21_1_0912_peak_17315
chr15	41157970	41158519	hela_6h21_1_0912_peak_17316
chr15	41184089	41184439	hela_6h21_1_0912_peak_17320
chr15	41186076	41186777	hela_6h21_1_0912_peak_17321
chr15	41234081	41234525	hela_6h21_1_0912_peak_17327
chr15	41245296	41245646	hela_6h21_1_0912_peak_17328
chr15	41408136	41409005	hela_6h21_1_0912_peak_17335
chr15	41522674	41523151	hela_6h21_1_0912_peak_17338
chr15	41624138	41624686	hela_6h21_1_0912_peak_17342
chr15	41694438	41694935	hela_6h21_1_0912_peak_17347
chr15	41913173	41913609	hela_6h21_1_0912_peak_17353
chr15	42222640	42223018	hela_6h21_1_0912_peak_17368
chr15	42783039	42783614	hela_6h21_1_0912_peak_17387
chr15	42840396	42841215	hela_6h21_1_0912_peak_17389
chr15	42867228	42868091	hela_6h21_1_0912_peak_17392
chr15	42873578	42873958	hela_6h21_1_0912_peak_17393
chr15	43398085	43398488	hela_6h21_1_0912_peak_17406
chr15	44038748	44039142	hela_6h21_1_0912_peak_17424
chr15	44069530	44069916	hela_6h21_1_0912_peak_17427
chr15	44083822	44084753	hela_6h21_1_0912_peak_17428
chr15	44828935	44829748	hela_6h21_1_0912_peak_17455
chr15	44955612	44956073	hela_6h21_1_0912_peak_17460
chr15	45315091	45315799	hela_6h21_1_0912_peak_17471
chr15	45746982	45747345	hela_6h21_1_0912_peak_17493
chr15	45934319	45934853	hela_6h21_1_0912_peak_17507
chr15	48009164	48009787	hela_6h21_1_0912_peak_17559
chr15	49267869	49268269	hela_6h21_1_0912_peak_17601
chr15	49447617	49448244	hela_6h21_1_0912_peak_17606
chr15	49462079	49462668	hela_6h21_1_0912_peak_17607
chr15	49912834	49913472	hela_6h21_1_0912_peak_17620
chr15	50647183	50647896	hela_6h21_1_0912_peak_17645
chr15	51057348	51058223	hela_6h21_1_0912_peak_17659
chr15	52263758	52264264	hela_6h21_1_0912_peak_17703
chr15	52311092	52311873	hela_6h21_1_0912_peak_17705
chr15	52580509	52580963	hela_6h21_1_0912_peak_17720
chr15	52821182	52821693	hela_6h21_1_0912_peak_17727
chr15	55700420	55701055	hela_6h21_1_0912_peak_17793
chr15	55790269	55790841	hela_6h21_1_0912_peak_17796
chr15	56035089	56035595	hela_6h21_1_0912_peak_17800
chr15	56285418	56286172	hela_6h21_1_0912_peak_17814
chr15	56538113	56538604	hela_6h21_1_0912_peak_17823
chr15	56657355	56657744	hela_6h21_1_0912_peak_17828
chr15	57179065	57179992	hela_6h21_1_0912_peak_17840
chr15	57998694	57999136	hela_6h21_1_0912_peak_17871
chr15	58624356	58624802	hela_6h21_1_0912_peak_17890
chr15	59062949	59063725	hela_6h21_1_0912_peak_17905
chr15	59664523	59665218	hela_6h21_1_0912_peak_17927
chr15	59949489	59949956	hela_6h21_1_0912_peak_17943
chr15	59981366	59981882	hela_6h21_1_0912_peak_17944
chr15	62682440	62682930	hela_6h21_1_0912_peak_18040
chr15	62896272	62896622	hela_6h21_1_0912_peak_18046
chr15	63189143	63189682	hela_6h21_1_0912_peak_18054
chr15	63340180	63340794	hela_6h21_1_0912_peak_18057
chr15	63413780	63414252	hela_6h21_1_0912_peak_18064
chr15	63795928	63796361	hela_6h21_1_0912_peak_18086
chr15	63796372	63797197	hela_6h21_1_0912_peak_18087
chr15	63892552	63893273	hela_6h21_1_0912_peak_18093
chr15	64014384	64014982	hela_6h21_1_0912_peak_18097
chr15	64296853	64297273	hela_6h21_1_0912_peak_18106
chr15	64387941	64388728	hela_6h21_1_0912_peak_18114
chr15	64455162	64455814	hela_6h21_1_0912_peak_18115
chr15	64679740	64680245	hela_6h21_1_0912_peak_18121
chr15	64752867	64753217	hela_6h21_1_0912_peak_18125
chr15	65903161	65904101	hela_6h21_1_0912_peak_18168
chr15	66585616	66586250	hela_6h21_1_0912_peak_18197
chr15	66789920	66790404	hela_6h21_1_0912_peak_18206
chr15	67058098	67058703	hela_6h21_1_0912_peak_18217
chr15	67095414	67095872	hela_6h21_1_0912_peak_18220
chr15	67134740	67135605	hela_6h21_1_0912_peak_18221
chr15	67357146	67358313	hela_6h21_1_0912_peak_18241
chr15	67399272	67399745	hela_6h21_1_0912_peak_18244
chr15	67547062	67547586	hela_6h21_1_0912_peak_18251
chr15	67834775	67835224	hela_6h21_1_0912_peak_18256
chr15	68220104	68220506	hela_6h21_1_0912_peak_18268
chr15	70582000	70582520	hela_6h21_1_0912_peak_18379
chr15	70583674	70584257	hela_6h21_1_0912_peak_18380
chr15	71235730	71236080	hela_6h21_1_0912_peak_18404
chr15	71571721	71572167	hela_6h21_1_0912_peak_18417
chr15	72072744	72073094	hela_6h21_1_0912_peak_18435
chr15	72514772	72515231	hela_6h21_1_0912_peak_18449
chr15	72523198	72524085	hela_6h21_1_0912_peak_18451
chr15	72766028	72766393	hela_6h21_1_0912_peak_18461
chr15	72978113	72978834	hela_6h21_1_0912_peak_18467
chr15	72978740	72979151	hela_6h21_1_0912_peak_18468
chr15	74265292	74265667	hela_6h21_1_0912_peak_18519
chr15	74284447	74284948	hela_6h21_1_0912_peak_18521
chr15	74286709	74287139	hela_6h21_1_0912_peak_18522
chr15	74471716	74472141	hela_6h21_1_0912_peak_18537
chr15	74488161	74488511	hela_6h21_1_0912_peak_18538
chr15	74494699	74495075	hela_6h21_1_0912_peak_18540
chr15	74657825	74658404	hela_6h21_1_0912_peak_18552
chr15	74833221	74833624	hela_6h21_1_0912_peak_18562
chr15	74907888	74908247	hela_6h21_1_0912_peak_18570
chr15	74913397	74913757	hela_6h21_1_0912_peak_18571
chr15	75074197	75074676	hela_6h21_1_0912_peak_18577
chr15	75135353	75135780	hela_6h21_1_0912_peak_18582
chr15	75198941	75199417	hela_6h21_1_0912_peak_18585
chr15	75230248	75230763	hela_6h21_1_0912_peak_18586
chr15	75248261	75248933	hela_6h21_1_0912_peak_18588
chr15	75287543	75287984	hela_6h21_1_0912_peak_18593
chr15	75660762	75661218	hela_6h21_1_0912_peak_18605
chr15	75742950	75743421	hela_6h21_1_0912_peak_18606
chr15	75744847	75745211	hela_6h21_1_0912_peak_18608
chr15	75746047	75746508	hela_6h21_1_0912_peak_18609
chr15	75746575	75747052	hela_6h21_1_0912_peak_18610
chr15	76135699	76136072	hela_6h21_1_0912_peak_18625
chr15	76195878	76196532	hela_6h21_1_0912_peak_18627
chr15	76351954	76352401	hela_6h21_1_0912_peak_18633
chr15	76455733	76456101	hela_6h21_1_0912_peak_18636
chr15	76488608	76489315	hela_6h21_1_0912_peak_18638
chr15	77712187	77712936	hela_6h21_1_0912_peak_18675
chr15	77925737	77926217	hela_6h21_1_0912_peak_18686
chr15	78359626	78360170	hela_6h21_1_0912_peak_18705
chr15	78369467	78369866	hela_6h21_1_0912_peak_18706
chr15	78591806	78592226	hela_6h21_1_0912_peak_18718
chr15	78857465	78857868	hela_6h21_1_0912_peak_18729
chr15	78857749	78858366	hela_6h21_1_0912_peak_18730
chr15	79165010	79165434	hela_6h21_1_0912_peak_18739
chr15	79165786	79166274	hela_6h21_1_0912_peak_18740
chr15	80188890	80189727	hela_6h21_1_0912_peak_18776
chr15	80215662	80216346	hela_6h21_1_0912_peak_18777
chr15	81281994	81282609	hela_6h21_1_0912_peak_18819
chr15	82339187	82339891	hela_6h21_1_0912_peak_18848
chr15	83679609	83680004	hela_6h21_1_0912_peak_18877
chr15	83680151	83680595	hela_6h21_1_0912_peak_18878
chr15	83735867	83736577	hela_6h21_1_0912_peak_18881
chr15	84033997	84034878	hela_6h21_1_0912_peak_18891
chr15	85259136	85259598	hela_6h21_1_0912_peak_18919
chr15	85291320	85292028	hela_6h21_1_0912_peak_18921
chr15	89089475	89090259	hela_6h21_1_0912_peak_19027
chr15	89750011	89750605	hela_6h21_1_0912_peak_19048
chr15	89877406	89878028	hela_6h21_1_0912_peak_19055
chr15	90319577	90320146	hela_6h21_1_0912_peak_19081
chr15	90614419	90614794	hela_6h21_1_0912_peak_19095
chr15	90645550	90645999	hela_6h21_1_0912_peak_19096
chr15	90701270	90701798	hela_6h21_1_0912_peak_19100
chr15	90708763	90709461	hela_6h21_1_0912_peak_19101
chr15	90744433	90744820	hela_6h21_1_0912_peak_19108
chr15	90931793	90932220	hela_6h21_1_0912_peak_19121
chr15	91445720	91446129	hela_6h21_1_0912_peak_19147
chr15	91446421	91446771	hela_6h21_1_0912_peak_19148
chr15	91473149	91473502	hela_6h21_1_0912_peak_19149
chr15	91499766	91500196	hela_6h21_1_0912_peak_19155
chr15	91537627	91538280	hela_6h21_1_0912_peak_19157
chr15	92395815	92396399	hela_6h21_1_0912_peak_19182
chr15	93352240	93353067	hela_6h21_1_0912_peak_19211
chr15	93363469	93363945	hela_6h21_1_0912_peak_19213
chr15	93443356	93443769	hela_6h21_1_0912_peak_19219
chr15	93447309	93448037	hela_6h21_1_0912_peak_19222
chr15	96873505	96873943	hela_6h21_1_0912_peak_19303
chr15	99322860	99323219	hela_6h21_1_0912_peak_19367
chr15	99663853	99664419	hela_6h21_1_0912_peak_19390
chr15	101140982	101141345	hela_6h21_1_0912_peak_19437
chr15	101142230	101142913	hela_6h21_1_0912_peak_19438
chr15	101419382	101420071	hela_6h21_1_0912_peak_19452
chr15	101458174	101458780	hela_6h21_1_0912_peak_19453
chr15	101459439	101459936	hela_6h21_1_0912_peak_19454
chr15	101629099	101629572	hela_6h21_1_0912_peak_19460
chr15	101791674	101792481	hela_6h21_1_0912_peak_19467
chr15	101835178	101835618	hela_6h21_1_0912_peak_19471
chr15	102192315	102192963	hela_6h21_1_0912_peak_19484
chr16	420444	420854	hela_6h21_1_0912_peak_19502
chr16	717836	718266	hela_6h21_1_0912_peak_19518
chr16	740187	740579	hela_6h21_1_0912_peak_19519
chr16	755682	756125	hela_6h21_1_0912_peak_19520
chr16	770803	771291	hela_6h21_1_0912_peak_19524
chr16	771290	771698	hela_6h21_1_0912_peak_19525
chr16	790758	791396	hela_6h21_1_0912_peak_19528
chr16	857712	858111	hela_6h21_1_0912_peak_19535
chr16	1524862	1525283	hela_6h21_1_0912_peak_19557
chr16	1755796	1756352	hela_6h21_1_0912_peak_19565
chr16	1979648	1980029	hela_6h21_1_0912_peak_19575
chr16	2009332	2009795	hela_6h21_1_0912_peak_19578
chr16	2033384	2034382	hela_6h21_1_0912_peak_19583
chr16	2053851	2054219	hela_6h21_1_0912_peak_19584
chr16	2273295	2273926	hela_6h21_1_0912_peak_19597
chr16	2390476	2391207	hela_6h21_1_0912_peak_19604
chr16	2563626	2564000	hela_6h21_1_0912_peak_19616
chr16	2653100	2653623	hela_6h21_1_0912_peak_19619
chr16	2770939	2771358	hela_6h21_1_0912_peak_19621
chr16	2827109	2827599	hela_6h21_1_0912_peak_19625
chr16	3033627	3034012	hela_6h21_1_0912_peak_19636
chr16	3156321	3156940	hela_6h21_1_0912_peak_19641
chr16	3202265	3202646	hela_6h21_1_0912_peak_19644
chr16	3450755	3451508	hela_6h21_1_0912_peak_19653
chr16	3550718	3551164	hela_6h21_1_0912_peak_19657
chr16	3661496	3661926	hela_6h21_1_0912_peak_19660
chr16	4303649	4304406	hela_6h21_1_0912_peak_19683
chr16	4321160	4321516	hela_6h21_1_0912_peak_19684
chr16	4664819	4665206	hela_6h21_1_0912_peak_19703
chr16	4674553	4675028	hela_6h21_1_0912_peak_19706
chr16	4986809	4987499	hela_6h21_1_0912_peak_19718
chr16	8891507	8891926	hela_6h21_1_0912_peak_19771
chr16	9057588	9057999	hela_6h21_1_0912_peak_19778
chr16	10652977	10653470	hela_6h21_1_0912_peak_19803
chr16	10922634	10923218	hela_6h21_1_0912_peak_19817
chr16	11036273	11036813	hela_6h21_1_0912_peak_19821
chr16	11038131	11038532	hela_6h21_1_0912_peak_19822
chr16	11490120	11490525	hela_6h21_1_0912_peak_19832
chr16	11626075	11626436	hela_6h21_1_0912_peak_19836
chr16	12009676	12010295	hela_6h21_1_0912_peak_19848
chr16	14013863	14014213	hela_6h21_1_0912_peak_19886
chr16	14472178	14472592	hela_6h21_1_0912_peak_19895
chr16	14726516	14726959	hela_6h21_1_0912_peak_19902
chr16	15670822	15671222	hela_6h21_1_0912_peak_19916
chr16	15743805	15744160	hela_6h21_1_0912_peak_19921
chr16	18801433	18801984	hela_6h21_1_0912_peak_19960
chr16	19097872	19098324	hela_6h21_1_0912_peak_19967
chr16	19144108	19144551	hela_6h21_1_0912_peak_19970
chr16	19566537	19567101	hela_6h21_1_0912_peak_19988
chr16	20817620	20817975	hela_6h21_1_0912_peak_20011
chr16	21610574	21610993	hela_6h21_1_0912_peak_20023
chr16	22217227	22217596	hela_6h21_1_0912_peak_20036
chr16	22243704	22244115	hela_6h21_1_0912_peak_20037
chr16	22448121	22448482	hela_6h21_1_0912_peak_20046
chr16	23568738	23569550	hela_6h21_1_0912_peak_20072
chr16	28857456	28858072	hela_6h21_1_0912_peak_20170
chr16	29816625	29817152	hela_6h21_1_0912_peak_20188
chr16	29955207	29955722	hela_6h21_1_0912_peak_20200
chr16	30064171	30064521	hela_6h21_1_0912_peak_20207
chr16	30107479	30107975	hela_6h21_1_0912_peak_20212
chr16	30389483	30390107	hela_6h21_1_0912_peak_20219
chr16	30429114	30429679	hela_6h21_1_0912_peak_20221
chr16	30546144	30546690	hela_6h21_1_0912_peak_20228
chr16	30582765	30583691	hela_6h21_1_0912_peak_20231
chr16	30621376	30621954	hela_6h21_1_0912_peak_20234
chr16	30661836	30662292	hela_6h21_1_0912_peak_20235
chr16	30709342	30710090	hela_6h21_1_0912_peak_20241
chr16	30968682	30969257	hela_6h21_1_0912_peak_20258
chr16	31519513	31519965	hela_6h21_1_0912_peak_20286
chr16	46917769	46918455	hela_6h21_1_0912_peak_20330
chr16	47494863	47495351	hela_6h21_1_0912_peak_20339
chr16	48277934	48278431	hela_6h21_1_0912_peak_20353
chr16	48418340	48418860	hela_6h21_1_0912_peak_20355
chr16	48418797	48419147	hela_6h21_1_0912_peak_20356
chr16	48419141	48419521	hela_6h21_1_0912_peak_20357
chr16	48664314	48664670	hela_6h21_1_0912_peak_20366
chr16	53164251	53164846	hela_6h21_1_0912_peak_20446
chr16	56225088	56225760	hela_6h21_1_0912_peak_20506
chr16	56352146	56352528	hela_6h21_1_0912_peak_20510
chr16	56404718	56405068	hela_6h21_1_0912_peak_20516
chr16	56641952	56642721	hela_6h21_1_0912_peak_20524
chr16	56716035	56716444	hela_6h21_1_0912_peak_20532
chr16	56894959	56895581	hela_6h21_1_0912_peak_20538
chr16	56965682	56966205	hela_6h21_1_0912_peak_20542
chr16	56998507	56998857	hela_6h21_1_0912_peak_20544
chr16	57634290	57634644	hela_6h21_1_0912_peak_20565
chr16	57972769	57973261	hela_6h21_1_0912_peak_20582
chr16	58034331	58034802	hela_6h21_1_0912_peak_20585
chr16	66730223	66730977	hela_6h21_1_0912_peak_20723
chr16	66785175	66785995	hela_6h21_1_0912_peak_20726
chr16	66864552	66865129	hela_6h21_1_0912_peak_20730
chr16	66906955	66907353	hela_6h21_1_0912_peak_20733
chr16	67189208	67189558	hela_6h21_1_0912_peak_20740
chr16	67197062	67197464	hela_6h21_1_0912_peak_20741
chr16	67197436	67197787	hela_6h21_1_0912_peak_20742
chr16	67225790	67226340	hela_6h21_1_0912_peak_20745
chr16	67313198	67313706	hela_6h21_1_0912_peak_20754
chr16	67595720	67596420	hela_6h21_1_0912_peak_20769
chr16	67686530	67687105	hela_6h21_1_0912_peak_20771
chr16	67850401	67850851	hela_6h21_1_0912_peak_20776
chr16	67969613	67969963	hela_6h21_1_0912_peak_20781
chr16	68271299	68271952	hela_6h21_1_0912_peak_20795
chr16	68321863	68322223	hela_6h21_1_0912_peak_20798
chr16	68482148	68482617	hela_6h21_1_0912_peak_20806
chr16	68572951	68573319	hela_6h21_1_0912_peak_20809
chr16	69364356	69364829	hela_6h21_1_0912_peak_20830
chr16	69373320	69373861	hela_6h21_1_0912_peak_20831
chr16	69419549	69420081	hela_6h21_1_0912_peak_20832
chr16	70285349	70285706	hela_6h21_1_0912_peak_20857
chr16	70285638	70286126	hela_6h21_1_0912_peak_20858
chr16	70380534	70380963	hela_6h21_1_0912_peak_20861
chr16	70472865	70473392	hela_6h21_1_0912_peak_20863
chr16	71322972	71323418	hela_6h21_1_0912_peak_20880
chr16	71495995	71496370	hela_6h21_1_0912_peak_20884
chr16	71756845	71757345	hela_6h21_1_0912_peak_20893
chr16	73102743	73103225	hela_6h21_1_0912_peak_20925
chr16	74330398	74330925	hela_6h21_1_0912_peak_20949
chr16	74771906	74772450	hela_6h21_1_0912_peak_20961
chr16	75078732	75079110	hela_6h21_1_0912_peak_20976
chr16	80958426	80958808	hela_6h21_1_0912_peak_21084
chr16	81069157	81069579	hela_6h21_1_0912_peak_21091
chr16	82203701	82204323	hela_6h21_1_0912_peak_21129
chr16	84210545	84211137	hela_6h21_1_0912_peak_21168
chr16	84540009	84540471	hela_6h21_1_0912_peak_21173
chr16	85044598	85044948	hela_6h21_1_0912_peak_21198
chr16	85044889	85045276	hela_6h21_1_0912_peak_21199
chr16	85061189	85061634	hela_6h21_1_0912_peak_21201
chr16	85404299	85404923	hela_6h21_1_0912_peak_21219
chr16	85586793	85587143	hela_6h21_1_0912_peak_21232
chr16	86536686	86537036	hela_6h21_1_0912_peak_21255
chr16	87526221	87526771	hela_6h21_1_0912_peak_21284
chr16	87984344	87984859	hela_6h21_1_0912_peak_21310
chr16	88636500	88636983	hela_6h21_1_0912_peak_21318
chr16	88923325	88923767	hela_6h21_1_0912_peak_21336
chr16	89160049	89160605	hela_6h21_1_0912_peak_21341
chr16	89283692	89284278	hela_6h21_1_0912_peak_21343
chr16	89307289	89307650	hela_6h21_1_0912_peak_21344
chr16	89787102	89787638	hela_6h21_1_0912_peak_21372
chr16	89939522	89939982	hela_6h21_1_0912_peak_21382
chr17	861266	861755	hela_6h21_1_0912_peak_21420
chr17	1018346	1018779	hela_6h21_1_0912_peak_21427
chr17	1090453	1090819	hela_6h21_1_0912_peak_21429
chr17	1303313	1303808	hela_6h21_1_0912_peak_21442
chr17	1418960	1419310	hela_6h21_1_0912_peak_21446
chr17	1419928	1420603	hela_6h21_1_0912_peak_21448
chr17	1480343	1480893	hela_6h21_1_0912_peak_21451
chr17	1732927	1733506	hela_6h21_1_0912_peak_21463
chr17	1928878	1929334	hela_6h21_1_0912_peak_21473
chr17	1945178	1945631	hela_6h21_1_0912_peak_21475
chr17	1953235	1953669	hela_6h21_1_0912_peak_21476
chr17	2206796	2207496	hela_6h21_1_0912_peak_21482
chr17	2297007	2297411	hela_6h21_1_0912_peak_21489
chr17	2304308	2304692	hela_6h21_1_0912_peak_21491
chr17	2304654	2305074	hela_6h21_1_0912_peak_21492
chr17	2310114	2310578	hela_6h21_1_0912_peak_21493
chr17	2414699	2415078	hela_6h21_1_0912_peak_21496
chr17	2614908	2615502	hela_6h21_1_0912_peak_21505
chr17	2652958	2653536	hela_6h21_1_0912_peak_21508
chr17	3749345	3749873	hela_6h21_1_0912_peak_21546
chr17	3796121	3796653	hela_6h21_1_0912_peak_21552
chr17	4046126	4046631	hela_6h21_1_0912_peak_21558
chr17	4046779	4047260	hela_6h21_1_0912_peak_21559
chr17	4269821	4270281	hela_6h21_1_0912_peak_21571
chr17	4458639	4459013	hela_6h21_1_0912_peak_21577
chr17	4607194	4607721	hela_6h21_1_0912_peak_21586
chr17	4613629	4614143	hela_6h21_1_0912_peak_21587
chr17	4843039	4843559	hela_6h21_1_0912_peak_21603
chr17	4870973	4871396	hela_6h21_1_0912_peak_21608
chr17	5322769	5323196	hela_6h21_1_0912_peak_21625
chr17	5342052	5342771	hela_6h21_1_0912_peak_21626
chr17	6409838	6410420	hela_6h21_1_0912_peak_21661
chr17	6544097	6544508	hela_6h21_1_0912_peak_21663
chr17	6938933	6939443	hela_6h21_1_0912_peak_21674
chr17	7142679	7143399	hela_6h21_1_0912_peak_21681
chr17	7218485	7218914	hela_6h21_1_0912_peak_21687
chr17	7232440	7233266	hela_6h21_1_0912_peak_21688
chr17	7254742	7255144	hela_6h21_1_0912_peak_21689
chr17	7387370	7387899	hela_6h21_1_0912_peak_21700
chr17	7387832	7388415	hela_6h21_1_0912_peak_21701
chr17	7464974	7465451	hela_6h21_1_0912_peak_21704
chr17	7518053	7518564	hela_6h21_1_0912_peak_21707
chr17	7819206	7819611	hela_6h21_1_0912_peak_21723
chr17	7893454	7893858	hela_6h21_1_0912_peak_21730
chr17	8152242	8152789	hela_6h21_1_0912_peak_21755
chr17	8286302	8286807	hela_6h21_1_0912_peak_21760
chr17	8286747	8287156	hela_6h21_1_0912_peak_21761
chr17	8338902	8339415	hela_6h21_1_0912_peak_21767
chr17	8534647	8535025	hela_6h21_1_0912_peak_21774
chr17	9478892	9479425	hela_6h21_1_0912_peak_21791
chr17	9548182	9548552	hela_6h21_1_0912_peak_21796
chr17	9549131	9549644	hela_6h21_1_0912_peak_21797
chr17	9648085	9648501	hela_6h21_1_0912_peak_21799
chr17	10519762	10520134	hela_6h21_1_0912_peak_21825
chr17	10521470	10521891	hela_6h21_1_0912_peak_21826
chr17	11900543	11901078	hela_6h21_1_0912_peak_21857
chr17	15602749	15603164	hela_6h21_1_0912_peak_21937
chr17	16118618	16119219	hela_6h21_1_0912_peak_21955
chr17	16120328	16120727	hela_6h21_1_0912_peak_21956
chr17	16256599	16257130	hela_6h21_1_0912_peak_21960
chr17	16492622	16493043	hela_6h21_1_0912_peak_21971
chr17	16776504	16777077	hela_6h21_1_0912_peak_21975
chr17	17206318	17206728	hela_6h21_1_0912_peak_21986
chr17	17380115	17380592	hela_6h21_1_0912_peak_21994
chr17	17415184	17415647	hela_6h21_1_0912_peak_21997
chr17	17494690	17495484	hela_6h21_1_0912_peak_22004
chr17	17584425	17585020	hela_6h21_1_0912_peak_22006
chr17	17584970	17585436	hela_6h21_1_0912_peak_22007
chr17	17826188	17826573	hela_6h21_1_0912_peak_22030
chr17	17843997	17844417	hela_6h21_1_0912_peak_22031
chr17	17942245	17942946	hela_6h21_1_0912_peak_22036
chr17	17990949	17991342	hela_6h21_1_0912_peak_22041
chr17	18128507	18129142	hela_6h21_1_0912_peak_22045
chr17	18161275	18161726	hela_6h21_1_0912_peak_22047
chr17	18218148	18218674	hela_6h21_1_0912_peak_22054
chr17	18684278	18684643	hela_6h21_1_0912_peak_22060
chr17	19141392	19141838	hela_6h21_1_0912_peak_22072
chr17	19436945	19437391	hela_6h21_1_0912_peak_22085
chr17	19880648	19881555	hela_6h21_1_0912_peak_22101
chr17	19913316	19913858	hela_6h21_1_0912_peak_22103
chr17	20811925	20812307	hela_6h21_1_0912_peak_22116
chr17	21117691	21118090	hela_6h21_1_0912_peak_22126
chr17	21178980	21179656	hela_6h21_1_0912_peak_22130
chr17	21219856	21220274	hela_6h21_1_0912_peak_22136
chr17	25650460	25650843	hela_6h21_1_0912_peak_22168
chr17	25659405	25659773	hela_6h21_1_0912_peak_22169
chr17	25659653	25660214	hela_6h21_1_0912_peak_22170
chr17	25675869	25676481	hela_6h21_1_0912_peak_22171
chr17	25708003	25708400	hela_6h21_1_0912_peak_22173
chr17	26554370	26554774	hela_6h21_1_0912_peak_22192
chr17	26662410	26662958	hela_6h21_1_0912_peak_22196
chr17	27046467	27047133	hela_6h21_1_0912_peak_22217
chr17	27053831	27054250	hela_6h21_1_0912_peak_22220
chr17	27169762	27170139	hela_6h21_1_0912_peak_22228
chr17	27181825	27182256	hela_6h21_1_0912_peak_22229
chr17	27276098	27276687	hela_6h21_1_0912_peak_22235
chr17	27279223	27279736	hela_6h21_1_0912_peak_22237
chr17	27438807	27439224	hela_6h21_1_0912_peak_22246
chr17	27503663	27504051	hela_6h21_1_0912_peak_22250
chr17	27619546	27619992	hela_6h21_1_0912_peak_22260
chr17	27717047	27717421	hela_6h21_1_0912_peak_22264
chr17	27894845	27895247	hela_6h21_1_0912_peak_22271
chr17	27916436	27916906	hela_6h21_1_0912_peak_22275
chr17	27918644	27919027	hela_6h21_1_0912_peak_22276
chr17	28440102	28440688	hela_6h21_1_0912_peak_22295
chr17	28618752	28619266	hela_6h21_1_0912_peak_22296
chr17	28926948	28927905	hela_6h21_1_0912_peak_22308
chr17	29158711	29159262	hela_6h21_1_0912_peak_22311
chr17	29233077	29233772	hela_6h21_1_0912_peak_22312
chr17	29297855	29298377	hela_6h21_1_0912_peak_22315
chr17	29885639	29886386	hela_6h21_1_0912_peak_22327
chr17	30469264	30469881	hela_6h21_1_0912_peak_22341
chr17	30470037	30470444	hela_6h21_1_0912_peak_22342
chr17	30669009	30669439	hela_6h21_1_0912_peak_22351
chr17	30676856	30677327	hela_6h21_1_0912_peak_22352
chr17	30771149	30771705	hela_6h21_1_0912_peak_22354
chr17	33288414	33288814	hela_6h21_1_0912_peak_22414
chr17	33390523	33391042	hela_6h21_1_0912_peak_22418
chr17	33416279	33416671	hela_6h21_1_0912_peak_22419
chr17	33468030	33468424	hela_6h21_1_0912_peak_22420
chr17	33469119	33469573	hela_6h21_1_0912_peak_22421
chr17	33894699	33895248	hela_6h21_1_0912_peak_22438
chr17	34303027	34303421	hela_6h21_1_0912_peak_22452
chr17	34891113	34891767	hela_6h21_1_0912_peak_22462
chr17	34901213	34901625	hela_6h21_1_0912_peak_22463
chr17	35293354	35293725	hela_6h21_1_0912_peak_22477
chr17	35306070	35306502	hela_6h21_1_0912_peak_22479
chr17	35766630	35767153	hela_6h21_1_0912_peak_22488
chr17	35969097	35969858	hela_6h21_1_0912_peak_22494
chr17	36507409	36507839	hela_6h21_1_0912_peak_22506
chr17	36714277	36714792	hela_6h21_1_0912_peak_22521
chr17	36858429	36858873	hela_6h21_1_0912_peak_22525
chr17	36861198	36861750	hela_6h21_1_0912_peak_22527
chr17	36955696	36956108	hela_6h21_1_0912_peak_22533
chr17	36955990	36956398	hela_6h21_1_0912_peak_22534
chr17	37009899	37010249	hela_6h21_1_0912_peak_22537
chr17	37123450	37124018	hela_6h21_1_0912_peak_22546
chr17	37212881	37213414	hela_6h21_1_0912_peak_22551
chr17	37365163	37365593	hela_6h21_1_0912_peak_22559
chr17	37370019	37370590	hela_6h21_1_0912_peak_22562
chr17	37557499	37558178	hela_6h21_1_0912_peak_22568
chr17	38083646	38084080	hela_6h21_1_0912_peak_22590
chr17	38136704	38137344	hela_6h21_1_0912_peak_22593
chr17	38210601	38211202	hela_6h21_1_0912_peak_22594
chr17	38228215	38228783	hela_6h21_1_0912_peak_22597
chr17	38501218	38501629	hela_6h21_1_0912_peak_22617
chr17	38501533	38501995	hela_6h21_1_0912_peak_22618
chr17	38599836	38600204	hela_6h21_1_0912_peak_22625
chr17	39653055	39653437	hela_6h21_1_0912_peak_22660
chr17	39844755	39845274	hela_6h21_1_0912_peak_22674
chr17	39948566	39949900	hela_6h21_1_0912_peak_22679
chr17	40021208	40022147	hela_6h21_1_0912_peak_22687
chr17	40118638	40119212	hela_6h21_1_0912_peak_22690
chr17	40169216	40169728	hela_6h21_1_0912_peak_22691
chr17	40171888	40172324	hela_6h21_1_0912_peak_22692
chr17	40428135	40428673	hela_6h21_1_0912_peak_22703
chr17	40683863	40684373	hela_6h21_1_0912_peak_22724
chr17	40713955	40714394	hela_6h21_1_0912_peak_22727
chr17	40761208	40761558	hela_6h21_1_0912_peak_22730
chr17	40831266	40831622	hela_6h21_1_0912_peak_22735
chr17	40925213	40925624	hela_6h21_1_0912_peak_22740
chr17	40984928	40985305	hela_6h21_1_0912_peak_22742
chr17	41150040	41150523	hela_6h21_1_0912_peak_22745
chr17	41323044	41323497	hela_6h21_1_0912_peak_22757
chr17	41387128	41387478	hela_6h21_1_0912_peak_22759
chr17	41411547	41411931	hela_6h21_1_0912_peak_22762
chr17	41446047	41446757	hela_6h21_1_0912_peak_22764
chr17	41494730	41495278	hela_6h21_1_0912_peak_22767
chr17	41561074	41561572	hela_6h21_1_0912_peak_22773
chr17	41622882	41623334	hela_6h21_1_0912_peak_22775
chr17	41856131	41856635	hela_6h21_1_0912_peak_22789
chr17	42092129	42092635	hela_6h21_1_0912_peak_22799
chr17	42143816	42144168	hela_6h21_1_0912_peak_22800
chr17	42147825	42148276	hela_6h21_1_0912_peak_22801
chr17	42218974	42219366	hela_6h21_1_0912_peak_22804
chr17	42263836	42264278	hela_6h21_1_0912_peak_22805
chr17	42277000	42277417	hela_6h21_1_0912_peak_22806
chr17	42297536	42297918	hela_6h21_1_0912_peak_22810
chr17	42402057	42402502	hela_6h21_1_0912_peak_22819
chr17	42422260	42422696	hela_6h21_1_0912_peak_22823
chr17	42580538	42581166	hela_6h21_1_0912_peak_22825
chr17	42610873	42611622	hela_6h21_1_0912_peak_22827
chr17	42785671	42786162	hela_6h21_1_0912_peak_22837
chr17	43212573	43213034	hela_6h21_1_0912_peak_22858
chr17	43225636	43226025	hela_6h21_1_0912_peak_22859
chr17	43238572	43239414	hela_6h21_1_0912_peak_22862
chr17	43249782	43250415	hela_6h21_1_0912_peak_22865
chr17	43275078	43275667	hela_6h21_1_0912_peak_22868
chr17	43324910	43325475	hela_6h21_1_0912_peak_22873
chr17	43449110	43449551	hela_6h21_1_0912_peak_22879
chr17	44026373	44026890	hela_6h21_1_0912_peak_22899
chr17	44271229	44271704	hela_6h21_1_0912_peak_22907
chr17	44344037	44344606	hela_6h21_1_0912_peak_22909
chr17	45177289	45177865	hela_6h21_1_0912_peak_22923
chr17	45266462	45266831	hela_6h21_1_0912_peak_22926
chr17	45400956	45401455	hela_6h21_1_0912_peak_22931
chr17	45726562	45727227	hela_6h21_1_0912_peak_22941
chr17	45928350	45928731	hela_6h21_1_0912_peak_22954
chr17	46018739	46019187	hela_6h21_1_0912_peak_22958
chr17	46178641	46179112	hela_6h21_1_0912_peak_22971
chr17	47022037	47022484	hela_6h21_1_0912_peak_23005
chr17	47439374	47440094	hela_6h21_1_0912_peak_23017
chr17	48065343	48065745	hela_6h21_1_0912_peak_23039
chr17	48072325	48072833	hela_6h21_1_0912_peak_23043
chr17	48132821	48133786	hela_6h21_1_0912_peak_23049
chr17	48139497	48140031	hela_6h21_1_0912_peak_23050
chr17	48423196	48423613	hela_6h21_1_0912_peak_23059
chr17	48555962	48556527	hela_6h21_1_0912_peak_23064
chr17	48737872	48738282	hela_6h21_1_0912_peak_23074
chr17	48739114	48739657	hela_6h21_1_0912_peak_23075
chr17	48763774	48764471	hela_6h21_1_0912_peak_23077
chr17	48784353	48784734	hela_6h21_1_0912_peak_23079
chr17	48785060	48785489	hela_6h21_1_0912_peak_23080
chr17	48796707	48797120	hela_6h21_1_0912_peak_23081
chr17	48943565	48944359	hela_6h21_1_0912_peak_23083
chr17	49198089	49198710	hela_6h21_1_0912_peak_23098
chr17	54776942	54777292	hela_6h21_1_0912_peak_23189
chr17	54911316	54912490	hela_6h21_1_0912_peak_23198
chr17	55162296	55162808	hela_6h21_1_0912_peak_23204
chr17	55927249	55927776	hela_6h21_1_0912_peak_23222
chr17	57183496	57183956	hela_6h21_1_0912_peak_23256
chr17	57183951	57184360	hela_6h21_1_0912_peak_23257
chr17	57287121	57287573	hela_6h21_1_0912_peak_23261
chr17	57970220	57970691	hela_6h21_1_0912_peak_23278
chr17	60555731	60556126	hela_6h21_1_0912_peak_23340
chr17	61677997	61678428	hela_6h21_1_0912_peak_23362
chr17	61904650	61905034	hela_6h21_1_0912_peak_23370
chr17	61920080	61920643	hela_6h21_1_0912_peak_23372
chr17	62207219	62207746	hela_6h21_1_0912_peak_23384
chr17	62403693	62404315	hela_6h21_1_0912_peak_23392
chr17	62501483	62501887	hela_6h21_1_0912_peak_23396
chr17	62658316	62658668	hela_6h21_1_0912_peak_23398
chr17	62915405	62915969	hela_6h21_1_0912_peak_23401
chr17	65136376	65136791	hela_6h21_1_0912_peak_23440
chr17	65241116	65241525	hela_6h21_1_0912_peak_23441
chr17	65821397	65821750	hela_6h21_1_0912_peak_23456
chr17	66287133	66287878	hela_6h21_1_0912_peak_23471
chr17	66287871	66288303	hela_6h21_1_0912_peak_23472
chr17	67323055	67323641	hela_6h21_1_0912_peak_23496
chr17	71307112	71307504	hela_6h21_1_0912_peak_23571
chr17	72209373	72209840	hela_6h21_1_0912_peak_23590
chr17	73083610	73084195	hela_6h21_1_0912_peak_23624
chr17	73127499	73127964	hela_6h21_1_0912_peak_23628
chr17	73257527	73258124	hela_6h21_1_0912_peak_23632
chr17	73267131	73267570	hela_6h21_1_0912_peak_23634
chr17	73285521	73286101	hela_6h21_1_0912_peak_23635
chr17	73775281	73775692	hela_6h21_1_0912_peak_23659
chr17	73775662	73776054	hela_6h21_1_0912_peak_23660
chr17	73900805	73901414	hela_6h21_1_0912_peak_23670
chr17	74068374	74068839	hela_6h21_1_0912_peak_23680
chr17	74520794	74521205	hela_6h21_1_0912_peak_23698
chr17	75016089	75016514	hela_6h21_1_0912_peak_23716
chr17	76164383	76164883	hela_6h21_1_0912_peak_23750
chr17	76210125	76210646	hela_6h21_1_0912_peak_23751
chr17	76588384	76589067	hela_6h21_1_0912_peak_23769
chr17	76836710	76837105	hela_6h21_1_0912_peak_23775
chr17	76992300	76992786	hela_6h21_1_0912_peak_23781
chr17	77813650	77814000	hela_6h21_1_0912_peak_23803
chr17	78428454	78428912	hela_6h21_1_0912_peak_23827
chr17	78518402	78518845	hela_6h21_1_0912_peak_23832
chr17	78965425	78965804	hela_6h21_1_0912_peak_23850
chr17	79017680	79018227	hela_6h21_1_0912_peak_23854
chr17	79075478	79075925	hela_6h21_1_0912_peak_23858
chr17	79099249	79099610	hela_6h21_1_0912_peak_23860
chr17	79212531	79213061	hela_6h21_1_0912_peak_23867
chr17	79283029	79283389	hela_6h21_1_0912_peak_23870
chr17	79316956	79317433	hela_6h21_1_0912_peak_23874
chr17	79319143	79319755	hela_6h21_1_0912_peak_23876
chr17	79360771	79361305	hela_6h21_1_0912_peak_23880
chr17	79519145	79519675	hela_6h21_1_0912_peak_23895
chr17	79603737	79604344	hela_6h21_1_0912_peak_23898
chr17	79670062	79670704	hela_6h21_1_0912_peak_23905
chr17	79949654	79950128	hela_6h21_1_0912_peak_23932
chr17	79994959	79995779	hela_6h21_1_0912_peak_23936
chr17	80023539	80023910	hela_6h21_1_0912_peak_23939
chr17	80255522	80256435	hela_6h21_1_0912_peak_23955
chr17	80376315	80376665	hela_6h21_1_0912_peak_23958
chr17	80606203	80606579	hela_6h21_1_0912_peak_23965
chr17	80709771	80710597	hela_6h21_1_0912_peak_23969
chr17	81143421	81143771	hela_6h21_1_0912_peak_23979
chr18	158261	158744	hela_6h21_1_0912_peak_23984
chr18	657980	658581	hela_6h21_1_0912_peak_23997
chr18	2571252	2571703	hela_6h21_1_0912_peak_24033
chr18	3012974	3013333	hela_6h21_1_0912_peak_24043
chr18	3246062	3246449	hela_6h21_1_0912_peak_24050
chr18	3247608	3248190	hela_6h21_1_0912_peak_24051
chr18	3771262	3771757	hela_6h21_1_0912_peak_24084
chr18	5295019	5295621	hela_6h21_1_0912_peak_24121
chr18	7946635	7947039	hela_6h21_1_0912_peak_24181
chr18	8704622	8705511	hela_6h21_1_0912_peak_24200
chr18	9102130	9103067	hela_6h21_1_0912_peak_24213
chr18	9136467	9136850	hela_6h21_1_0912_peak_24214
chr18	9614418	9615258	hela_6h21_1_0912_peak_24227
chr18	9913690	9914164	hela_6h21_1_0912_peak_24241
chr18	9914113	9914751	hela_6h21_1_0912_peak_24242
chr18	10525787	10526159	hela_6h21_1_0912_peak_24266
chr18	11688887	11689352	hela_6h21_1_0912_peak_24289
chr18	11851080	11851558	hela_6h21_1_0912_peak_24299
chr18	11908189	11908869	hela_6h21_1_0912_peak_24300
chr18	12377443	12378185	hela_6h21_1_0912_peak_24320
chr18	12407580	12408145	hela_6h21_1_0912_peak_24321
chr18	12657542	12658290	hela_6h21_1_0912_peak_24327
chr18	12883715	12884079	hela_6h21_1_0912_peak_24335
chr18	12884028	12884504	hela_6h21_1_0912_peak_24336
chr18	12991015	12991571	hela_6h21_1_0912_peak_24342
chr18	13726359	13726816	hela_6h21_1_0912_peak_24358
chr18	18822135	18822539	hela_6h21_1_0912_peak_24371
chr18	19180370	19180983	hela_6h21_1_0912_peak_24378
chr18	19191898	19192460	hela_6h21_1_0912_peak_24379
chr18	21083172	21083684	hela_6h21_1_0912_peak_24420
chr18	21299538	21300015	hela_6h21_1_0912_peak_24427
chr18	21656220	21656657	hela_6h21_1_0912_peak_24438
chr18	23806172	23806553	hela_6h21_1_0912_peak_24481
chr18	29077677	29078532	hela_6h21_1_0912_peak_24570
chr18	29522938	29523311	hela_6h21_1_0912_peak_24580
chr18	43197270	43197630	hela_6h21_1_0912_peak_24689
chr18	47013492	47013873	hela_6h21_1_0912_peak_24731
chr18	51750965	51751323	hela_6h21_1_0912_peak_24762
chr18	67873061	67873523	hela_6h21_1_0912_peak_24887
chr18	76828991	76829483	hela_6h21_1_0912_peak_24949
chr18	77439170	77439716	hela_6h21_1_0912_peak_24956
chr19	570007	570449	hela_6h21_1_0912_peak_24978
chr19	588144	588497	hela_6h21_1_0912_peak_24981
chr19	588482	588893	hela_6h21_1_0912_peak_24982
chr19	662997	663628	hela_6h21_1_0912_peak_24990
chr19	752589	753336	hela_6h21_1_0912_peak_24994
chr19	796830	797235	hela_6h21_1_0912_peak_24999
chr19	797596	798248	hela_6h21_1_0912_peak_25000
chr19	1042113	1042568	hela_6h21_1_0912_peak_25017
chr19	1064885	1065365	hela_6h21_1_0912_peak_25020
chr19	1262273	1262648	hela_6h21_1_0912_peak_25042
chr19	1478998	1479810	hela_6h21_1_0912_peak_25059
chr19	1605431	1606195	hela_6h21_1_0912_peak_25066
chr19	1848312	1848907	hela_6h21_1_0912_peak_25078
chr19	1853273	1853836	hela_6h21_1_0912_peak_25079
chr19	1940833	1941385	hela_6h21_1_0912_peak_25089
chr19	2015533	2015883	hela_6h21_1_0912_peak_25094
chr19	2095913	2096458	hela_6h21_1_0912_peak_25102
chr19	2096461	2096811	hela_6h21_1_0912_peak_25103
chr19	2151325	2151772	hela_6h21_1_0912_peak_25105
chr19	2163625	2164164	hela_6h21_1_0912_peak_25108
chr19	2474499	2474897	hela_6h21_1_0912_peak_25125
chr19	2543505	2543986	hela_6h21_1_0912_peak_25133
chr19	2578878	2579772	hela_6h21_1_0912_peak_25135
chr19	2783253	2783651	hela_6h21_1_0912_peak_25141
chr19	2785188	2785672	hela_6h21_1_0912_peak_25142
chr19	3036095	3036677	hela_6h21_1_0912_peak_25155
chr19	3055595	3056094	hela_6h21_1_0912_peak_25158
chr19	3055995	3056424	hela_6h21_1_0912_peak_25159
chr19	3062263	3062794	hela_6h21_1_0912_peak_25161
chr19	3185682	3186087	hela_6h21_1_0912_peak_25171
chr19	3710326	3710777	hela_6h21_1_0912_peak_25205
chr19	4124059	4124460	hela_6h21_1_0912_peak_25223
chr19	4769441	4769961	hela_6h21_1_0912_peak_25246
chr19	4870115	4870514	hela_6h21_1_0912_peak_25256
chr19	5680271	5680873	hela_6h21_1_0912_peak_25279
chr19	5790476	5790963	hela_6h21_1_0912_peak_25281
chr19	6273784	6274299	hela_6h21_1_0912_peak_25299
chr19	6361264	6361685	hela_6h21_1_0912_peak_25301
chr19	6767341	6767988	hela_6h21_1_0912_peak_25325
chr19	6767893	6768245	hela_6h21_1_0912_peak_25326
chr19	7445419	7445796	hela_6h21_1_0912_peak_25338
chr19	7565785	7566330	hela_6h21_1_0912_peak_25345
chr19	7683696	7684111	hela_6h21_1_0912_peak_25355
chr19	7694338	7694757	hela_6h21_1_0912_peak_25356
chr19	7745482	7745917	hela_6h21_1_0912_peak_25360
chr19	7984921	7985389	hela_6h21_1_0912_peak_25364
chr19	8399777	8400476	hela_6h21_1_0912_peak_25376
chr19	8432144	8432599	hela_6h21_1_0912_peak_25381
chr19	8578469	8578896	hela_6h21_1_0912_peak_25387
chr19	9165615	9165965	hela_6h21_1_0912_peak_25406
chr19	9649095	9649489	hela_6h21_1_0912_peak_25416
chr19	10679464	10679839	hela_6h21_1_0912_peak_25453
chr19	10946999	10947474	hela_6h21_1_0912_peak_25473
chr19	10981447	10981948	hela_6h21_1_0912_peak_25476
chr19	10981991	10982424	hela_6h21_1_0912_peak_25477
chr19	11249470	11250046	hela_6h21_1_0912_peak_25486
chr19	11308058	11308421	hela_6h21_1_0912_peak_25490
chr19	11457022	11457416	hela_6h21_1_0912_peak_25497
chr19	11546081	11546460	hela_6h21_1_0912_peak_25504
chr19	12845298	12845776	hela_6h21_1_0912_peak_25535
chr19	12886311	12886675	hela_6h21_1_0912_peak_25542
chr19	12888718	12889147	hela_6h21_1_0912_peak_25543
chr19	12991939	12992792	hela_6h21_1_0912_peak_25559
chr19	12996316	12996748	hela_6h21_1_0912_peak_25561
chr19	13067748	13068155	hela_6h21_1_0912_peak_25566
chr19	13076128	13076549	hela_6h21_1_0912_peak_25567
chr19	13076433	13076799	hela_6h21_1_0912_peak_25568
chr19	13227260	13227773	hela_6h21_1_0912_peak_25580
chr19	13228736	13229315	hela_6h21_1_0912_peak_25581
chr19	13260933	13261449	hela_6h21_1_0912_peak_25582
chr19	13262543	13262895	hela_6h21_1_0912_peak_25583
chr19	13278218	13278701	hela_6h21_1_0912_peak_25589
chr19	13858517	13858895	hela_6h21_1_0912_peak_25615
chr19	13953569	13953933	hela_6h21_1_0912_peak_25624
chr19	14444273	14444707	hela_6h21_1_0912_peak_25655
chr19	14561205	14561597	hela_6h21_1_0912_peak_25657
chr19	14629005	14629409	hela_6h21_1_0912_peak_25661
chr19	14667484	14667846	hela_6h21_1_0912_peak_25663
chr19	14682701	14683102	hela_6h21_1_0912_peak_25666
chr19	15490634	15491172	hela_6h21_1_0912_peak_25680
chr19	15491102	15491469	hela_6h21_1_0912_peak_25681
chr19	15947522	15947951	hela_6h21_1_0912_peak_25689
chr19	16738922	16739372	hela_6h21_1_0912_peak_25707
chr19	17356769	17357206	hela_6h21_1_0912_peak_25721
chr19	17445421	17445986	hela_6h21_1_0912_peak_25723
chr19	18220827	18221210	hela_6h21_1_0912_peak_25744
chr19	18343918	18344334	hela_6h21_1_0912_peak_25751
chr19	18392526	18392922	hela_6h21_1_0912_peak_25755
chr19	18415228	18415666	hela_6h21_1_0912_peak_25759
chr19	18433670	18434190	hela_6h21_1_0912_peak_25761
chr19	18747600	18748025	hela_6h21_1_0912_peak_25777
chr19	18942465	18943079	hela_6h21_1_0912_peak_25782
chr19	19302815	19303250	hela_6h21_1_0912_peak_25794
chr19	19335925	19336275	hela_6h21_1_0912_peak_25796
chr19	24269709	24270089	hela_6h21_1_0912_peak_25866
chr19	30096964	30097320	hela_6h21_1_0912_peak_25904
chr19	30335673	30336291	hela_6h21_1_0912_peak_25910
chr19	33182329	33182888	hela_6h21_1_0912_peak_25951
chr19	33571822	33572350	hela_6h21_1_0912_peak_25959
chr19	35758857	35759274	hela_6h21_1_0912_peak_26007
chr19	36001289	36001668	hela_6h21_1_0912_peak_26018
chr19	36103413	36103943	hela_6h21_1_0912_peak_26026
chr19	36605946	36606394	hela_6h21_1_0912_peak_26042
chr19	36618689	36619172	hela_6h21_1_0912_peak_26044
chr19	37019111	37019878	hela_6h21_1_0912_peak_26051
chr19	37569011	37569431	hela_6h21_1_0912_peak_26060
chr19	37708836	37709246	hela_6h21_1_0912_peak_26063
chr19	38795469	38795993	hela_6h21_1_0912_peak_26084
chr19	38864866	38865528	hela_6h21_1_0912_peak_26090
chr19	39109342	39109708	hela_6h21_1_0912_peak_26096
chr19	39174935	39175335	hela_6h21_1_0912_peak_26101
chr19	40854209	40854709	hela_6h21_1_0912_peak_26153
chr19	40939318	40939690	hela_6h21_1_0912_peak_26157
chr19	40939750	40940141	hela_6h21_1_0912_peak_26158
chr19	41109668	41110290	hela_6h21_1_0912_peak_26166
chr19	41111140	41111642	hela_6h21_1_0912_peak_26167
chr19	41168650	41169000	hela_6h21_1_0912_peak_26174
chr19	41304874	41305250	hela_6h21_1_0912_peak_26182
chr19	41426841	41427216	hela_6h21_1_0912_peak_26185
chr19	41731648	41732043	hela_6h21_1_0912_peak_26195
chr19	41768108	41768605	hela_6h21_1_0912_peak_26197
chr19	41769970	41770378	hela_6h21_1_0912_peak_26198
chr19	42579844	42580197	hela_6h21_1_0912_peak_26223
chr19	42746544	42746999	hela_6h21_1_0912_peak_26226
chr19	42788398	42788817	hela_6h21_1_0912_peak_26235
chr19	42829374	42829750	hela_6h21_1_0912_peak_26238
chr19	44286850	44287498	hela_6h21_1_0912_peak_26269
chr19	44289020	44289380	hela_6h21_1_0912_peak_26271
chr19	44598262	44598670	hela_6h21_1_0912_peak_26282
chr19	44668977	44669334	hela_6h21_1_0912_peak_26286
chr19	45393530	45393976	hela_6h21_1_0912_peak_26305
chr19	45582269	45582710	hela_6h21_1_0912_peak_26313
chr19	45594697	45595221	hela_6h21_1_0912_peak_26314
chr19	46051424	46051931	hela_6h21_1_0912_peak_26335
chr19	46144083	46144563	hela_6h21_1_0912_peak_26337
chr19	46184695	46185167	hela_6h21_1_0912_peak_26339
chr19	46195445	46196055	hela_6h21_1_0912_peak_26341
chr19	46210523	46210916	hela_6h21_1_0912_peak_26343
chr19	46220391	46221132	hela_6h21_1_0912_peak_26344
chr19	46271311	46271698	hela_6h21_1_0912_peak_26351
chr19	46272354	46272951	hela_6h21_1_0912_peak_26352
chr19	46366221	46366606	hela_6h21_1_0912_peak_26355
chr19	46850068	46850462	hela_6h21_1_0912_peak_26359
chr19	47776600	47777058	hela_6h21_1_0912_peak_26380
chr19	47987023	47987685	hela_6h21_1_0912_peak_26384
chr19	48112175	48112553	hela_6h21_1_0912_peak_26388
chr19	48201321	48201756	hela_6h21_1_0912_peak_26391
chr19	48774722	48775151	hela_6h21_1_0912_peak_26400
chr19	49071712	49072136	hela_6h21_1_0912_peak_26411
chr19	49122276	49122824	hela_6h21_1_0912_peak_26413
chr19	49122700	49123067	hela_6h21_1_0912_peak_26414
chr19	49314144	49314495	hela_6h21_1_0912_peak_26421
chr19	50083555	50084096	hela_6h21_1_0912_peak_26441
chr19	50144923	50145752	hela_6h21_1_0912_peak_26444
chr19	50167635	50168030	hela_6h21_1_0912_peak_26445
chr19	51611528	51611939	hela_6h21_1_0912_peak_26465
chr19	55628911	55629371	hela_6h21_1_0912_peak_26502
chr19	56110795	56111281	hela_6h21_1_0912_peak_26514
chr19	58838357	58838960	hela_6h21_1_0912_peak_26540
chr19	59025169	59025826	hela_6h21_1_0912_peak_26551
chr19	59030879	59031469	hela_6h21_1_0912_peak_26553
chr19	59055007	59055735	hela_6h21_1_0912_peak_26554
chr2	3381426	3381914	hela_6h21_1_0912_peak_26611
chr2	3622570	3623063	hela_6h21_1_0912_peak_26614
[truncated: 1,434 more rows]

## Sheet: HeLa PTEN peaks +- 1kb of TSS
Chr	Start	End	PTEN peak ID	Associated gene
chr1	1209051	1209457	hela_6h21_1_0912_peak_26	UBE2J2
chr1	1447185	1447587	hela_6h21_1_0912_peak_37	ATAD3A
chr1	1510088	1510535	hela_6h21_1_0912_peak_39	SSU72
chr1	1655710	1656139	hela_6h21_1_0912_peak_46	CDK11A
chr1	2158864	2159532	hela_6h21_1_0912_peak_69	SKI
chr1	2322818	2323467	hela_6h21_1_0912_peak_75	MORN1
chr1	2343899	2344369	hela_6h21_1_0912_peak_76	PEX10
chr1	3816537	3817606	hela_6h21_1_0912_peak_120	C1orf174
chr1	3817800	3818190	hela_6h21_1_0912_peak_121	LOC100133612
chr1	6086162	6086602	hela_6h21_1_0912_peak_154	KCNAB2
chr1	6259489	6259869	hela_6h21_1_0912_peak_158	RPL22
chr1	6295711	6296547	hela_6h21_1_0912_peak_162	ICMT
chr1	6305073	6305684	hela_6h21_1_0912_peak_164	HES3
chr1	6639911	6640348	hela_6h21_1_0912_peak_187	ZBTB48
chr1	7831205	7831667	hela_6h21_1_0912_peak_217	VAMP3
chr1	9188895	9189360	hela_6h21_1_0912_peak_255	GPR157
chr1	9648507	9649021	hela_6h21_1_0912_peak_277	TMEM201
chr1	10003185	10003710	hela_6h21_1_0912_peak_293	NMNAT1
chr1	10092440	10093175	hela_6h21_1_0912_peak_295	UBE4B
chr1	10269931	10270342	hela_6h21_1_0912_peak_296	KIF1B
chr1	10270310	10270683	hela_6h21_1_0912_peak_297	KIF1B
chr1	10532343	10532835	hela_6h21_1_0912_peak_303	DFFA
chr1	10534792	10535199	hela_6h21_1_0912_peak_304	PEX14
chr1	11120210	11120570	hela_6h21_1_0912_peak_323	SRM
chr1	11322652	11323090	hela_6h21_1_0912_peak_333	MTOR
chr1	11986271	11986697	hela_6h21_1_0912_peak_357	KIAA2013
chr1	11994564	11995095	hela_6h21_1_0912_peak_359	PLOD1
chr1	12040075	12040706	hela_6h21_1_0912_peak_360	MFN2
chr1	12289772	12290206	hela_6h21_1_0912_peak_369	VPS13D
chr1	12678107	12678658	hela_6h21_1_0912_peak_383	DHRS3
chr1	14075444	14076189	hela_6h21_1_0912_peak_393	PRDM2
chr1	14076118	14076603	hela_6h21_1_0912_peak_394	PRDM2
chr1	15852826	15853725	hela_6h21_1_0912_peak_438	DNAJC16
chr1	15943515	15944112	hela_6h21_1_0912_peak_439	DDI2
chr1	16939926	16940295	hela_6h21_1_0912_peak_485	NBPF1
chr1	17380407	17380786	hela_6h21_1_0912_peak_498	SDHB
chr1	19577826	19578528	hela_6h21_1_0912_peak_550	EMC1
chr1	19638268	19638720	hela_6h21_1_0912_peak_553	AKR7A2
chr1	20208482	20209002	hela_6h21_1_0912_peak_577	OTUD3
chr1	22778188	22778625	hela_6h21_1_0912_peak_658	ZBTB40
chr1	23345609	23346157	hela_6h21_1_0912_peak_675	KDM1A
chr1	23494166	23494660	hela_6h21_1_0912_peak_681	LUZP1
chr1	23695176	23695877	hela_6h21_1_0912_peak_690	C1orf213
chr1	23885711	23886454	hela_6h21_1_0912_peak_699	ID3
chr1	24969364	24969960	hela_6h21_1_0912_peak_733	SRRM1
chr1	25071236	25071672	hela_6h21_1_0912_peak_738	CLIC4
chr1	25071566	25072361	hela_6h21_1_0912_peak_739	CLIC4
chr1	26324367	26325055	hela_6h21_1_0912_peak_771	PAFAH2
chr1	26758472	26759014	hela_6h21_1_0912_peak_785	DHDDS
chr1	27152850	27153312	hela_6h21_1_0912_peak_801	ZDHHC18
chr1	27648407	27648834	hela_6h21_1_0912_peak_817	TMEM222
chr1	27930536	27930953	hela_6h21_1_0912_peak_833	AHDC1
chr1	28157085	28157582	hela_6h21_1_0912_peak_837	PPP1R8
chr1	28415003	28415410	hela_6h21_1_0912_peak_844	EYA3
chr1	28655288	28655749	hela_6h21_1_0912_peak_851	MED18
chr1	28879263	28879730	hela_6h21_1_0912_peak_856	TRNAU1AP
chr1	28908209	28908812	hela_6h21_1_0912_peak_858	SNHG12
chr1	28969388	28969974	hela_6h21_1_0912_peak_859	TAF12
chr1	29063100	29063817	hela_6h21_1_0912_peak_864	YTHDF2
chr1	29557179	29557708	hela_6h21_1_0912_peak_873	MECR
chr1	31538393	31539119	hela_6h21_1_0912_peak_913	PUM1
chr1	32403748	32404449	hela_6h21_1_0912_peak_954	PTP4A2
chr1	33004920	33005300	hela_6h21_1_0912_peak_974	ZBTB8A
chr1	33168626	33168982	hela_6h21_1_0912_peak_979	SYNC
chr1	33282806	33283172	hela_6h21_1_0912_peak_983	YARS
chr1	33430348	33430869	hela_6h21_1_0912_peak_991	RNF19B
chr1	36022996	36023558	hela_6h21_1_0912_peak_1055	NCDN
chr1	36234772	36235287	hela_6h21_1_0912_peak_1060	CLSPN
chr1	36273410	36273801	hela_6h21_1_0912_peak_1061	EIF2C4
chr1	36554241	36554650	hela_6h21_1_0912_peak_1068	ADPRHL2
chr1	36929687	36930146	hela_6h21_1_0912_peak_1087	MRPS15
chr1	37979905	37980702	hela_6h21_1_0912_peak_1107	MEAF6
chr1	38157729	38158264	hela_6h21_1_0912_peak_1113	CDCA8
chr1	38259299	38259925	hela_6h21_1_0912_peak_1115	MANEAL
chr1	38455513	38455989	hela_6h21_1_0912_peak_1121	SF3A3
chr1	38477946	38478313	hela_6h21_1_0912_peak_1124	UTP11L
chr1	39407288	39407797	hela_6h21_1_0912_peak_1150	RHBDL2
chr1	40042402	40042839	hela_6h21_1_0912_peak_1160	PABPC4
chr1	40105351	40105784	hela_6h21_1_0912_peak_1162	HEYL
chr1	40204240	40204852	hela_6h21_1_0912_peak_1168	PPIE
chr1	40506055	40506634	hela_6h21_1_0912_peak_1179	CAP1
chr1	40626775	40627240	hela_6h21_1_0912_peak_1185	RLF
chr1	40723464	40724127	hela_6h21_1_0912_peak_1189	ZMPSTE24
chr1	40915680	40916138	hela_6h21_1_0912_peak_1192	ZFP69B
chr1	40973894	40974244	hela_6h21_1_0912_peak_1194	EXO5
chr1	40974195	40974594	hela_6h21_1_0912_peak_1195	EXO5
chr1	44172874	44173446	hela_6h21_1_0912_peak_1290	KDM4A-AS1
chr1	44412430	44412815	hela_6h21_1_0912_peak_1297	IPO13
chr1	44440350	44440702	hela_6h21_1_0912_peak_1299	ATP6V0B
chr1	44456755	44457551	hela_6h21_1_0912_peak_1303	CCDC24
chr1	45205070	45205591	hela_6h21_1_0912_peak_1328	KIF2C
chr1	45452111	45452516	hela_6h21_1_0912_peak_1337	EIF2B3
chr1	45965373	45965826	hela_6h21_1_0912_peak_1351	CCDC163P
chr1	46268943	46269490	hela_6h21_1_0912_peak_1366	MAST2
chr1	46663897	46664302	hela_6h21_1_0912_peak_1378	POMGNT1
chr1	46806252	46806676	hela_6h21_1_0912_peak_1382	NSUN4
chr1	47184441	47184849	hela_6h21_1_0912_peak_1396	EFCAB14
chr1	48462966	48463644	hela_6h21_1_0912_peak_1424	TRABD2B
chr1	51425356	51426266	hela_6h21_1_0912_peak_1461	FAF1
chr1	51984231	51984619	hela_6h21_1_0912_peak_1473	EPS15
chr1	53308128	53308573	hela_6h21_1_0912_peak_1500	ZYG11A
chr1	53308626	53309334	hela_6h21_1_0912_peak_1501	ZYG11A
chr1	53480370	53480836	hela_6h21_1_0912_peak_1507	SCP2
chr1	53686110	53686584	hela_6h21_1_0912_peak_1513	C1orf123
chr1	54411136	54411922	hela_6h21_1_0912_peak_1532	HSPB11
chr1	54518655	54519391	hela_6h21_1_0912_peak_1533	TMEM59
chr1	55505138	55505495	hela_6h21_1_0912_peak_1550	PCSK9
chr1	61547901	61548401	hela_6h21_1_0912_peak_1662	NFIA
chr1	63153942	63154659	hela_6h21_1_0912_peak_1693	DOCK7
chr1	63249375	63249997	hela_6h21_1_0912_peak_1696	ATG4C
chr1	64935832	64936221	hela_6h21_1_0912_peak_1737	CACHD1
chr1	65431813	65432428	hela_6h21_1_0912_peak_1745	JAK1
chr1	65885354	65886642	hela_6h21_1_0912_peak_1749	LEPROT
chr1	67390802	67391415	hela_6h21_1_0912_peak_1775	MIER1
chr1	67896367	67896809	hela_6h21_1_0912_peak_1783	SERBP1
chr1	67896726	67897098	hela_6h21_1_0912_peak_1784	SERBP1
chr1	68299006	68299474	hela_6h21_1_0912_peak_1798	GNG12
chr1	70671063	70671540	hela_6h21_1_0912_peak_1834	SRSF11
chr1	75198604	75199047	hela_6h21_1_0912_peak_1892	CRYZ
chr1	77684889	77685325	hela_6h21_1_0912_peak_1934	PIGK
chr1	78245127	78245480	hela_6h21_1_0912_peak_1944	FAM73A
chr1	84543540	84543901	hela_6h21_1_0912_peak_2030	PRKACB
chr1	84971737	84972185	hela_6h21_1_0912_peak_2036	GNG5
chr1	89357096	89357568	hela_6h21_1_0912_peak_2110	GTF2B
chr1	89457936	89458561	hela_6h21_1_0912_peak_2112	CCBL2
chr1	90098355	90098744	hela_6h21_1_0912_peak_2122	FLJ27354
chr1	93544544	93545057	hela_6h21_1_0912_peak_2197	MTF2
chr1	93645856	93646611	hela_6h21_1_0912_peak_2202	TMED5
chr1	94374934	94375309	hela_6h21_1_0912_peak_2220	GCLM
chr1	94702969	94703464	hela_6h21_1_0912_peak_2235	ARHGAP29
chr1	95582770	95583185	hela_6h21_1_0912_peak_2263	TMEM56
chr1	99127068	99127460	hela_6h21_1_0912_peak_2308	SNX7
chr1	100315353	100315857	hela_6h21_1_0912_peak_2328	AGL
chr1	100315820	100316218	hela_6h21_1_0912_peak_2329	AGL
chr1	100715240	100715598	hela_6h21_1_0912_peak_2341	DBT
chr1	100731392	100731864	hela_6h21_1_0912_peak_2342	RTCA
chr1	101491183	101491608	hela_6h21_1_0912_peak_2359	DPH5
chr1	107599073	107599504	hela_6h21_1_0912_peak_2455	PRMT6
chr1	109103535	109103911	hela_6h21_1_0912_peak_2490	FAM102B
chr1	109234645	109235425	hela_6h21_1_0912_peak_2491	PRPF38B
chr1	109419432	109420239	hela_6h21_1_0912_peak_2498	GPSM2
chr1	109584429	109585070	hela_6h21_1_0912_peak_2504	WDR47
chr1	109632990	109633511	hela_6h21_1_0912_peak_2508	TMEM167B
chr1	109633416	109634080	hela_6h21_1_0912_peak_2509	TMEM167B
chr1	109642533	109642931	hela_6h21_1_0912_peak_2511	SCARNA2
chr1	109968543	109968957	hela_6h21_1_0912_peak_2532	PSMA5
chr1	110026355	110026867	hela_6h21_1_0912_peak_2534	ATXN7L2
chr1	110052057	110052770	hela_6h21_1_0912_peak_2537	AMIGO1
chr1	110950149	110950681	hela_6h21_1_0912_peak_2588	LAMTOR5
chr1	112162181	112162627	hela_6h21_1_0912_peak_2615	RAP1A
chr1	113051152	113051507	hela_6h21_1_0912_peak_2636	WNT2B
chr1	113161563	113162211	hela_6h21_1_0912_peak_2640	CAPZA1
chr1	113162198	113162667	hela_6h21_1_0912_peak_2641	CAPZA1
chr1	113498407	113499214	hela_6h21_1_0912_peak_2659	SLC16A1
chr1	113615204	113615587	hela_6h21_1_0912_peak_2663	LRIG2
chr1	113932495	113932986	hela_6h21_1_0912_peak_2667	MAGI3
chr1	114471927	114472414	hela_6h21_1_0912_peak_2681	HIPK1
chr1	115053677	115054134	hela_6h21_1_0912_peak_2692	TRIM33
chr1	115299959	115300436	hela_6h21_1_0912_peak_2702	CSDE1
chr1	115300534	115300938	hela_6h21_1_0912_peak_2703	CSDE1
chr1	115323116	115323505	hela_6h21_1_0912_peak_2705	SIKE1
chr1	116184388	116184777	hela_6h21_1_0912_peak_2720	VANGL1
chr1	117113416	117114054	hela_6h21_1_0912_peak_2751	CD58
chr1	144931839	144932738	hela_6h21_1_0912_peak_2858	PDE4DIP
chr1	145470097	145470698	hela_6h21_1_0912_peak_2874	POLR3GL
chr1	145575709	145576262	hela_6h21_1_0912_peak_2883	PIAS3
chr1	146714500	146714961	hela_6h21_1_0912_peak_2904	CHD1L
chr1	147142387	147142995	hela_6h21_1_0912_peak_2913	ACP6
chr1	147806587	147806975	hela_6h21_1_0912_peak_2930	MIR5087
chr1	149870879	149871369	hela_6h21_1_0912_peak_2949	BOLA1
chr1	149871268	149871694	hela_6h21_1_0912_peak_2950	BOLA1
chr1	149900016	149900403	hela_6h21_1_0912_peak_2952	SF3B4
chr1	150039231	150039614	hela_6h21_1_0912_peak_2958	VPS45
chr1	150039578	150040020	hela_6h21_1_0912_peak_2959	VPS45
chr1	150335972	150336629	hela_6h21_1_0912_peak_2971	RPRD2
chr1	150336760	150337346	hela_6h21_1_0912_peak_2972	RPRD2
chr1	150459540	150460014	hela_6h21_1_0912_peak_2976	TARS2
chr1	150488048	150488627	hela_6h21_1_0912_peak_2977	LINC00568
chr1	150980624	150981083	hela_6h21_1_0912_peak_2999	PRUNE
chr1	151138217	151138702	hela_6h21_1_0912_peak_3005	LYSMD1
chr1	151162454	151162884	hela_6h21_1_0912_peak_3007	VPS72
chr1	151170648	151171058	hela_6h21_1_0912_peak_3009	PIP5K1A
chr1	151430873	151431418	hela_6h21_1_0912_peak_3021	POGZ
chr1	151512513	151512910	hela_6h21_1_0912_peak_3027	TUFT1
chr1	151512856	151513290	hela_6h21_1_0912_peak_3028	TUFT1
chr1	153539110	153539476	hela_6h21_1_0912_peak_3087	S100A2
chr1	153606342	153606784	hela_6h21_1_0912_peak_3098	S100A13
chr1	153630900	153631331	hela_6h21_1_0912_peak_3100	SNAPIN
chr1	153644369	153644797	hela_6h21_1_0912_peak_3102	ILF2
chr1	153700152	153700682	hela_6h21_1_0912_peak_3106	INTS3
chr1	153895274	153895631	hela_6h21_1_0912_peak_3117	GATAD2B
chr1	153930635	153931339	hela_6h21_1_0912_peak_3122	CRTC2
chr1	153936257	153936821	hela_6h21_1_0912_peak_3124	SLC39A1
chr1	153939571	153940503	hela_6h21_1_0912_peak_3126	CREB3L4
chr1	153949944	153950416	hela_6h21_1_0912_peak_3127	JTB
chr1	153962901	153963517	hela_6h21_1_0912_peak_3131	RPS27
chr1	154155534	154156059	hela_6h21_1_0912_peak_3138	TPM3
chr1	154192767	154193450	hela_6h21_1_0912_peak_3140	C1orf43
chr1	154377512	154378060	hela_6h21_1_0912_peak_3149	IL6R
chr1	154531131	154531701	hela_6h21_1_0912_peak_3153	UBE2Q1
chr1	154908926	154909555	hela_6h21_1_0912_peak_3168	PMVK
chr1	155036256	155036691	hela_6h21_1_0912_peak_3181	EFNA4
chr1	155100009	155100500	hela_6h21_1_0912_peak_3190	EFNA1
chr1	155145581	155146016	hela_6h21_1_0912_peak_3196	KRTCAP2
chr1	155178761	155179310	hela_6h21_1_0912_peak_3199	MTX1
chr1	155225047	155225503	hela_6h21_1_0912_peak_3208	FAM189B
chr1	155243121	155243555	hela_6h21_1_0912_peak_3210	CLK2
chr1	155579677	155580050	hela_6h21_1_0912_peak_3220	MSTO1
chr1	155658689	155659039	hela_6h21_1_0912_peak_3223	DAP3
chr1	155880983	155881373	hela_6h21_1_0912_peak_3231	RIT1
chr1	156252496	156252976	hela_6h21_1_0912_peak_3259	TMEM79
chr1	156308366	156308791	hela_6h21_1_0912_peak_3261	TSACC
chr1	156471096	156471516	hela_6h21_1_0912_peak_3277	MEF2D
chr1	156561106	156561676	hela_6h21_1_0912_peak_3283	APOA1BP
chr1	156698106	156699128	hela_6h21_1_0912_peak_3296	RRNAD1
chr1	156710796	156711352	hela_6h21_1_0912_peak_3299	MRPL24
chr1	156736756	156737143	hela_6h21_1_0912_peak_3301	PRCC
chr1	156737168	156737630	hela_6h21_1_0912_peak_3302	PRCC
chr1	157015404	157015932	hela_6h21_1_0912_peak_3314	ARHGEF11
chr1	160001554	160002081	hela_6h21_1_0912_peak_3400	PIGM
chr1	160232093	160232587	hela_6h21_1_0912_peak_3413	DCAF8
chr1	160312905	160313333	hela_6h21_1_0912_peak_3416	NCSTN
chr1	161067952	161068328	hela_6h21_1_0912_peak_3434	KLHDC9
chr1	161087607	161088009	hela_6h21_1_0912_peak_3435	NIT1
chr1	161102141	161102782	hela_6h21_1_0912_peak_3436	DEDD
chr1	161102831	161103198	hela_6h21_1_0912_peak_3437	DEDD
chr1	161171965	161172388	hela_6h21_1_0912_peak_3444	NDUFS2
chr1	161719214	161719838	hela_6h21_1_0912_peak_3462	DUSP12
chr1	161735832	161736294	hela_6h21_1_0912_peak_3463	ATF6
chr1	162531172	162531644	hela_6h21_1_0912_peak_3480	UAP1
chr1	163291424	163292025	hela_6h21_1_0912_peak_3511	NUF2
chr1	165599910	165600663	hela_6h21_1_0912_peak_3566	MGST3
chr1	165667282	165668069	hela_6h21_1_0912_peak_3570	ALDH9A1
chr1	165738004	165738410	hela_6h21_1_0912_peak_3571	TMCO1
chr1	166808393	166808978	hela_6h21_1_0912_peak_3587	POGK
chr1	166845397	166846021	hela_6h21_1_0912_peak_3589	TADA1
chr1	167522840	167523190	hela_6h21_1_0912_peak_3604	CREG1
chr1	168147854	168148328	hela_6h21_1_0912_peak_3627	TIPRL
chr1	168194980	168195483	hela_6h21_1_0912_peak_3629	SFT2D2
chr1	170043569	170044111	hela_6h21_1_0912_peak_3675	KIFAP3
chr1	171810390	171810935	hela_6h21_1_0912_peak_3718	DNM3
chr1	172412961	172413367	hela_6h21_1_0912_peak_3732	PIGC
chr1	172501785	172502376	hela_6h21_1_0912_peak_3737	SUCO
chr1	173445739	173446415	hela_6h21_1_0912_peak_3756	LOC100506023
chr1	173446367	173447012	hela_6h21_1_0912_peak_3757	PRDX6
chr1	173683809	173684288	hela_6h21_1_0912_peak_3761	KLHL20
chr1	173793395	173793914	hela_6h21_1_0912_peak_3763	CENPL
chr1	174128150	174128904	hela_6h21_1_0912_peak_3771	RABGAP1L
chr1	174992348	174992813	hela_6h21_1_0912_peak_3792	MRPS14
chr1	178007028	178007425	hela_6h21_1_0912_peak_3866	LOC730102
chr1	178062603	178063001	hela_6h21_1_0912_peak_3869	RASAL2-AS1
chr1	179198407	179198966	hela_6h21_1_0912_peak_3915	SOAT1
chr1	179923407	179924081	hela_6h21_1_0912_peak_3934	CEP350
chr1	180991850	180992451	hela_6h21_1_0912_peak_3967	STX6
chr1	183440847	183441399	hela_6h21_1_0912_peak_4039	SMG7-AS1
chr1	183441330	183441780	hela_6h21_1_0912_peak_4040	SMG7
chr1	183604596	183605215	hela_6h21_1_0912_peak_4045	ARPC5
chr1	184020564	184021064	hela_6h21_1_0912_peak_4053	TSEN15
chr1	184942801	184943166	hela_6h21_1_0912_peak_4073	FAM129A
chr1	184943441	184943833	hela_6h21_1_0912_peak_4074	FAM129A
chr1	185125385	185125741	hela_6h21_1_0912_peak_4077	TRMT1L
chr1	185286428	185286929	hela_6h21_1_0912_peak_4083	IVNS1ABP
chr1	186344095	186344727	hela_6h21_1_0912_peak_4100	TPR
chr1	186344827	186345177	hela_6h21_1_0912_peak_4101	MIR548F1
chr1	192778399	192778783	hela_6h21_1_0912_peak_4198	RGS2
chr1	193028261	193028929	hela_6h21_1_0912_peak_4207	UCHL5
chr1	193074311	193074893	hela_6h21_1_0912_peak_4210	GLRX2
chr1	193090672	193091455	hela_6h21_1_0912_peak_4212	CDC73
chr1	197115090	197115503	hela_6h21_1_0912_peak_4268	ASPM
chr1	197871552	197872421	hela_6h21_1_0912_peak_4284	C1orf53
chr1	198125931	198126423	hela_6h21_1_0912_peak_4294	NEK7
chr1	200638486	200639472	hela_6h21_1_0912_peak_4349	DDX59
chr1	200707665	200708166	hela_6h21_1_0912_peak_4351	CAMSAP2
chr1	201139661	201140214	hela_6h21_1_0912_peak_4369	TMEM9
chr1	201140137	201140628	hela_6h21_1_0912_peak_4370	TMEM9
chr1	201438128	201438557	hela_6h21_1_0912_peak_4389	PHLDA3
chr1	201475609	201476493	hela_6h21_1_0912_peak_4396	CSRP1
chr1	201798006	201798508	hela_6h21_1_0912_peak_4407	IPO9
chr1	201952154	201952852	hela_6h21_1_0912_peak_4417	RNPEP
chr1	202113614	202114179	hela_6h21_1_0912_peak_4433	ARL8A
chr1	202779836	202780186	hela_6h21_1_0912_peak_4464	KDM5B-AS1
chr1	202895688	202896245	hela_6h21_1_0912_peak_4472	KLHL12
chr1	202896153	202896676	hela_6h21_1_0912_peak_4473	KLHL12
chr1	202976287	202976662	hela_6h21_1_0912_peak_4476	LOC401980
chr1	204041959	204042710	hela_6h21_1_0912_peak_4511	SOX13
chr1	204485202	204485801	hela_6h21_1_0912_peak_4533	MDM4
chr1	205091217	205091680	hela_6h21_1_0912_peak_4554	RBBP5
chr1	205180633	205181077	hela_6h21_1_0912_peak_4558	DSTYK
chr1	205718359	205719025	hela_6h21_1_0912_peak_4589	NUCKS1
chr1	205719282	205719807	hela_6h21_1_0912_peak_4590	NUCKS1
chr1	206785467	206786046	hela_6h21_1_0912_peak_4617	EIF2D
chr1	209824548	209824970	hela_6h21_1_0912_peak_4721	LAMB3
chr1	209957832	209958261	hela_6h21_1_0912_peak_4730	C1orf74
chr1	210001109	210001507	hela_6h21_1_0912_peak_4733	DIEXF
chr1	210502026	210502466	hela_6h21_1_0912_peak_4745	HHAT
chr1	211432183	211432964	hela_6h21_1_0912_peak_4774	RCOR3
chr1	211811871	211812608	hela_6h21_1_0912_peak_4795	SLC30A1
chr1	212003604	212004487	hela_6h21_1_0912_peak_4810	LPGAT1
chr1	212458578	212459052	hela_6h21_1_0912_peak_4823	PPP2R5A
chr1	212587964	212588340	hela_6h21_1_0912_peak_4827	TMEM206
chr1	212605917	212606488	hela_6h21_1_0912_peak_4830	NENF
chr1	212964968	212965666	hela_6h21_1_0912_peak_4850	NSL1
chr1	213030735	213031189	hela_6h21_1_0912_peak_4854	FLVCR1-AS1
chr1	213031187	213031740	hela_6h21_1_0912_peak_4855	FLVCR1-AS1
chr1	213224419	213224855	hela_6h21_1_0912_peak_4861	RPS6KC1
chr1	214454069	214455456	hela_6h21_1_0912_peak_4890	SMYD2
chr1	215740772	215741182	hela_6h21_1_0912_peak_4919	KCTD3
chr1	218458373	218458850	hela_6h21_1_0912_peak_4961	RRP15
chr1	220219634	220220265	hela_6h21_1_0912_peak_5000	RNU5F-1
chr1	220267190	220267781	hela_6h21_1_0912_peak_5001	IARS2
chr1	220267698	220268087	hela_6h21_1_0912_peak_5002	IARS2
chr1	220863465	220863902	hela_6h21_1_0912_peak_5014	C1orf115
chr1	220959809	220960438	hela_6h21_1_0912_peak_5020	2018-03-01
chr1	221916119	221916859	hela_6h21_1_0912_peak_5054	DUSP10
chr1	222012973	222013323	hela_6h21_1_0912_peak_5055	DUSP10
chr1	222013269	222013688	hela_6h21_1_0912_peak_5056	DUSP10
chr1	222817257	222817881	hela_6h21_1_0912_peak_5072	MIA3
chr1	222885643	222886051	hela_6h21_1_0912_peak_5073	AIDA
chr1	223899837	223900384	hela_6h21_1_0912_peak_5096	CAPN2
chr1	224033559	224034191	hela_6h21_1_0912_peak_5104	TP53BP2
chr1	224301606	224302071	hela_6h21_1_0912_peak_5109	FBXO28
chr1	225117012	225117670	hela_6h21_1_0912_peak_5140	DNAH14
chr1	225615472	225616070	hela_6h21_1_0912_peak_5143	LBR
chr1	225964794	225965180	hela_6h21_1_0912_peak_5156	SRP9
chr1	225965252	225965665	hela_6h21_1_0912_peak_5157	SRP9
chr1	225997639	225998105	hela_6h21_1_0912_peak_5158	EPHX1
chr1	226186661	226187427	hela_6h21_1_0912_peak_5165	SDE2
chr1	226250023	226250918	hela_6h21_1_0912_peak_5168	H3F3A
chr1	226496640	226497082	hela_6h21_1_0912_peak_5182	LIN9
chr1	227505934	227506794	hela_6h21_1_0912_peak_5205	CDC42BPA
chr1	227751329	227751813	hela_6h21_1_0912_peak_5216	ZNF678
chr1	227922857	227923326	hela_6h21_1_0912_peak_5222	JMJD4
chr1	228270254	228270777	hela_6h21_1_0912_peak_5235	ARF1
chr1	228352902	228353288	hela_6h21_1_0912_peak_5240	IBA57
chr1	228353195	228354038	hela_6h21_1_0912_peak_5241	IBA57
chr1	228644846	228645206	hela_6h21_1_0912_peak_5261	HIST3H2A
chr1	228645086	228645659	hela_6h21_1_0912_peak_5262	HIST3H2A
chr1	228870846	228871371	hela_6h21_1_0912_peak_5271	RHOU
chr1	229477811	229478642	hela_6h21_1_0912_peak_5287	CCSAP
chr1	229478625	229478976	hela_6h21_1_0912_peak_5288	CCSAP
chr1	229643943	229644579	hela_6h21_1_0912_peak_5291	NUP133
chr1	230202506	230203179	hela_6h21_1_0912_peak_5314	GALNT2
chr1	230561898	230562266	hela_6h21_1_0912_peak_5329	PGBD5
chr1	230777913	230778478	hela_6h21_1_0912_peak_5334	COG2
chr1	231114427	231115068	hela_6h21_1_0912_peak_5340	ARV1
chr1	231663853	231664584	hela_6h21_1_0912_peak_5360	TSNAX
chr1	234040727	234041118	hela_6h21_1_0912_peak_5421	SLC35F3
chr1	234613900	234614255	hela_6h21_1_0912_peak_5434	TARBP1
chr1	234745759	234746306	hela_6h21_1_0912_peak_5442	IRF2BP2
chr1	235667685	235668424	hela_6h21_1_0912_peak_5472	B3GALNT2
chr1	236030170	236030609	hela_6h21_1_0912_peak_5479	LYST
chr1	236767658	236768060	hela_6h21_1_0912_peak_5499	HEATR1
chr1	241803651	241804061	hela_6h21_1_0912_peak_5613	OPN3
chr1	243418903	243419386	hela_6h21_1_0912_peak_5641	SDCCAG8
chr1	244614725	244615766	hela_6h21_1_0912_peak_5674	ADSS
chr1	245026109	245026886	hela_6h21_1_0912_peak_5689	HNRNPU
chr1	245027557	245028182	hela_6h21_1_0912_peak_5690	HNRNPU
chr1	245133880	245134404	hela_6h21_1_0912_peak_5694	EFCAB2
chr1	246729358	246730282	hela_6h21_1_0912_peak_5727	TFB2M
chr1	247274808	247275401	hela_6h21_1_0912_peak_5747	C1orf229
chr1	247494926	247495433	hela_6h21_1_0912_peak_5755	ZNF496
chr1	249152191	249152627	hela_6h21_1_0912_peak_5788	ZNF692
chr1	249152685	249153565	hela_6h21_1_0912_peak_5789	ZNF692
chr1	249200057	249200597	hela_6h21_1_0912_peak_5792	PGBD2
chr10	5708381	5708792	hela_6h21_1_0912_peak_5906	ASB13
chr10	6130659	6131133	hela_6h21_1_0912_peak_5918	RBM17
chr10	11653359	11654008	hela_6h21_1_0912_peak_6016	USP6NL
chr10	11865111	11865585	hela_6h21_1_0912_peak_6025	PROSER2
chr10	13390159	13390719	hela_6h21_1_0912_peak_6078	SEPHS1
chr10	15413136	15413514	hela_6h21_1_0912_peak_6113	FAM171A1
chr10	17243474	17243896	hela_6h21_1_0912_peak_6141	TRDMT1
chr10	17685993	17686365	hela_6h21_1_0912_peak_6153	STAM
chr10	21814538	21815147	hela_6h21_1_0912_peak_6199	SKIDA1
chr10	21822479	21823218	hela_6h21_1_0912_peak_6202	MLLT10
chr10	22292047	22292986	hela_6h21_1_0912_peak_6214	DNAJC1
chr10	22604910	22605260	hela_6h21_1_0912_peak_6217	COMMD3
chr10	22605165	22605737	hela_6h21_1_0912_peak_6218	COMMD3
chr10	23003272	23003724	hela_6h21_1_0912_peak_6229	PIP4K2A
chr10	23727518	23728205	hela_6h21_1_0912_peak_6244	OTUD1
chr10	25351156	25351668	hela_6h21_1_0912_peak_6276	ENKUR
chr10	27530815	27531430	hela_6h21_1_0912_peak_6309	ACBD5
chr10	27541157	27541808	hela_6h21_1_0912_peak_6310	LRRC37A6P
chr10	28822874	28823233	hela_6h21_1_0912_peak_6334	WAC
chr10	30024539	30025035	hela_6h21_1_0912_peak_6360	SVIL
chr10	30025510	30025969	hela_6h21_1_0912_peak_6361	SVIL
chr10	32635049	32635459	hela_6h21_1_0912_peak_6415	EPC1
chr10	32635914	32636530	hela_6h21_1_0912_peak_6416	EPC1
chr10	35415996	35416370	hela_6h21_1_0912_peak_6468	CREM
chr10	35625137	35625546	hela_6h21_1_0912_peak_6472	CCNY
chr10	43892629	43893109	hela_6h21_1_0912_peak_6541	HNRNPF
chr10	45454856	45455263	hela_6h21_1_0912_peak_6555	TMEM72-AS1
chr10	46089824	46090232	hela_6h21_1_0912_peak_6562	2018-03-08
chr10	46090192	46090613	hela_6h21_1_0912_peak_6563	2018-03-08
chr10	52383559	52383917	hela_6h21_1_0912_peak_6621	SGMS1
chr10	69643979	69644602	hela_6h21_1_0912_peak_6871	SIRT1
chr10	71078329	71078711	hela_6h21_1_0912_peak_6915	HK1
chr10	71930229	71930715	hela_6h21_1_0912_peak_6943	SAR1A
chr10	72163684	72164090	hela_6h21_1_0912_peak_6949	EIF4EBP2
chr10	72575441	72575884	hela_6h21_1_0912_peak_6961	SGPL1
chr10	72648148	72648546	hela_6h21_1_0912_peak_6963	PCBD1
chr10	73533113	73533572	hela_6h21_1_0912_peak_6989	C10orf54
chr10	73975499	73975966	hela_6h21_1_0912_peak_7009	ANAPC16
chr10	74114504	74114947	hela_6h21_1_0912_peak_7026	DNAJB12
chr10	75173292	75173658	hela_6h21_1_0912_peak_7050	ANXA7
chr10	75173730	75174236	hela_6h21_1_0912_peak_7051	ANXA7
chr10	75936011	75936693	hela_6h21_1_0912_peak_7076	ADK
chr10	76970042	76970706	hela_6h21_1_0912_peak_7100	VDAC2
chr10	81106934	81107835	hela_6h21_1_0912_peak_7177	PPIF
chr10	81965122	81965615	hela_6h21_1_0912_peak_7193	ANXA11
chr10	81966858	81967336	hela_6h21_1_0912_peak_7194	LOC439990
chr10	90640332	90640811	hela_6h21_1_0912_peak_7344	STAMBPL1
chr10	91404766	91405269	hela_6h21_1_0912_peak_7364	PANK1
chr10	94050677	94051161	hela_6h21_1_0912_peak_7422	2018-03-05
chr10	95653408	95653763	hela_6h21_1_0912_peak_7459	SLC35G1
chr10	97453808	97454205	hela_6h21_1_0912_peak_7509	TCTN3
chr10	97802920	97803466	hela_6h21_1_0912_peak_7513	CCNJ
chr10	97849415	97849831	hela_6h21_1_0912_peak_7515	LOC728558
chr10	97849784	97850221	hela_6h21_1_0912_peak_7516	LOC728558
chr10	98346116	98346603	hela_6h21_1_0912_peak_7527	TM9SF3
chr10	99446628	99447598	hela_6h21_1_0912_peak_7560	AVPI1
chr10	99496590	99497046	hela_6h21_1_0912_peak_7564	ZFYVE27
chr10	99894117	99894809	hela_6h21_1_0912_peak_7583	R3HCC1L
chr10	101491674	101492195	hela_6h21_1_0912_peak_7621	COX15
chr10	101769540	101769891	hela_6h21_1_0912_peak_7629	DNMBP
chr10	102295403	102295753	hela_6h21_1_0912_peak_7642	HIF1AN
chr10	103824856	103825343	hela_6h21_1_0912_peak_7683	HPS6
chr10	103874589	103874951	hela_6h21_1_0912_peak_7685	LDB1
chr10	103880085	103880502	hela_6h21_1_0912_peak_7686	LDB1
chr10	103892570	103892951	hela_6h21_1_0912_peak_7687	PPRC1
chr10	112678090	112678601	hela_6h21_1_0912_peak_7816	BBIP1
chr10	116581158	116581656	hela_6h21_1_0912_peak_7876	FAM160B1
chr10	120514157	120514894	hela_6h21_1_0912_peak_7904	CACUL1
chr10	120966779	120967169	hela_6h21_1_0912_peak_7917	GRK5
chr10	121355965	121356368	hela_6h21_1_0912_peak_7920	TIAL1
chr10	121356375	121357048	hela_6h21_1_0912_peak_7921	TIAL1
chr10	121485121	121485651	hela_6h21_1_0912_peak_7924	INPP5F
chr10	122610567	122610917	hela_6h21_1_0912_peak_7933	WDR11
chr10	123687423	123688041	hela_6h21_1_0912_peak_7948	ATE1
chr10	124133867	124134250	hela_6h21_1_0912_peak_7958	PLEKHA1
chr10	126150093	126150649	hela_6h21_1_0912_peak_7977	LHPP
chr10	135207410	135207946	hela_6h21_1_0912_peak_8085	MTG1
chr11	449994	450471	hela_6h21_1_0912_peak_8103	PTDSS2
chr11	568475	568925	hela_6h21_1_0912_peak_8114	MIR210HG
chr11	809266	809731	hela_6h21_1_0912_peak_8123	RPLP2
chr11	925520	925997	hela_6h21_1_0912_peak_8132	AP2A2
chr11	2421548	2422091	hela_6h21_1_0912_peak_8175	TSSC4
chr11	2906983	2907447	hela_6h21_1_0912_peak_8192	CDKN1C
chr11	3012918	3013410	hela_6h21_1_0912_peak_8203	NAP1L4
chr11	3400191	3400546	hela_6h21_1_0912_peak_8219	ZNF195
chr11	3875839	3876564	hela_6h21_1_0912_peak_8229	STIM1
chr11	4208732	4209116	hela_6h21_1_0912_peak_8242	LOC100506082
chr11	6341212	6341652	hela_6h21_1_0912_peak_8293	PRKCDBP
chr11	6440147	6440585	hela_6h21_1_0912_peak_8296	APBB1
chr11	8008533	8008930	hela_6h21_1_0912_peak_8350	EIF3F
chr11	8985531	8986466	hela_6h21_1_0912_peak_8382	TMEM9B
chr11	9286726	9287163	hela_6h21_1_0912_peak_8398	DENND5A
chr11	9336195	9336557	hela_6h21_1_0912_peak_8399	TMEM41B
chr11	9405939	9406377	hela_6h21_1_0912_peak_8401	IPO7
chr11	9594678	9595143	hela_6h21_1_0912_peak_8408	WEE1
chr11	9595068	9595442	hela_6h21_1_0912_peak_8409	WEE1
chr11	9780851	9781350	hela_6h21_1_0912_peak_8418	LOC440028
chr11	10315196	10316359	hela_6h21_1_0912_peak_8428	SBF2
chr11	10326328	10326898	hela_6h21_1_0912_peak_8431	ADM
chr11	10562586	10563083	hela_6h21_1_0912_peak_8442	RNF141
chr11	10772587	10773072	hela_6h21_1_0912_peak_8452	CTR9
chr11	10879168	10879565	hela_6h21_1_0912_peak_8461	ZBED5
chr11	11863195	11864038	hela_6h21_1_0912_peak_8501	USP47
chr11	12131862	12132215	hela_6h21_1_0912_peak_8517	MICAL2
chr11	12132260	12132820	hela_6h21_1_0912_peak_8518	MICAL2
chr11	12399124	12399927	hela_6h21_1_0912_peak_8531	PARVA
chr11	12695402	12695999	hela_6h21_1_0912_peak_8546	TEAD1
chr11	13689608	13690518	hela_6h21_1_0912_peak_8573	FAR1
chr11	14379861	14380326	hela_6h21_1_0912_peak_8591	RRAS2
chr11	14521117	14521536	hela_6h21_1_0912_peak_8596	COPB1
chr11	14541494	14542171	hela_6h21_1_0912_peak_8598	PSMA1
chr11	17099427	17099882	hela_6h21_1_0912_peak_8662	RPS13
chr11	18610094	18610590	hela_6h21_1_0912_peak_8736	UEVLD
chr11	19733795	19734425	hela_6h21_1_0912_peak_8765	LOC100126784
chr11	20408856	20409390	hela_6h21_1_0912_peak_8789	PRMT3
chr11	22850703	22851081	hela_6h21_1_0912_peak_8849	SVIP
chr11	22851119	22851716	hela_6h21_1_0912_peak_8850	SVIP
chr11	27384491	27385036	hela_6h21_1_0912_peak_8916	CCDC34
chr11	27493965	27494425	hela_6h21_1_0912_peak_8922	LGR4
chr11	27528156	27528645	hela_6h21_1_0912_peak_8924	LIN7C
chr11	27720471	27720925	hela_6h21_1_0912_peak_8930	BDNF
chr11	27740613	27740963	hela_6h21_1_0912_peak_8933	BDNF
chr11	30344414	30344798	hela_6h21_1_0912_peak_8990	ARL14EP
chr11	31391170	31391752	hela_6h21_1_0912_peak_9012	DNAJC24
chr11	32914082	32914459	hela_6h21_1_0912_peak_9053	QSER1
chr11	33278502	33280206	hela_6h21_1_0912_peak_9067	HIPK3
chr11	34073486	34074093	hela_6h21_1_0912_peak_9089	CAPRIN1
chr11	34460060	34460762	hela_6h21_1_0912_peak_9104	CAT
chr11	34937885	34938582	hela_6h21_1_0912_peak_9116	APIP
chr11	35684187	35684606	hela_6h21_1_0912_peak_9147	TRIM44
chr11	36310741	36311265	hela_6h21_1_0912_peak_9154	COMMD9
chr11	44586297	44587457	hela_6h21_1_0912_peak_9266	CD82
chr11	45826430	45826904	hela_6h21_1_0912_peak_9301	SLC35C1
chr11	45906983	45907481	hela_6h21_1_0912_peak_9308	MAPK8IP1
chr11	46143281	46143744	hela_6h21_1_0912_peak_9315	PHF21A
chr11	46368675	46369244	hela_6h21_1_0912_peak_9328	DGKZ
chr11	47270160	47270894	hela_6h21_1_0912_peak_9364	ACP2
chr11	47278944	47279463	hela_6h21_1_0912_peak_9366	NR1H3
chr11	47290883	47291594	hela_6h21_1_0912_peak_9367	MADD
chr11	47429532	47430267	hela_6h21_1_0912_peak_9373	SLC39A13
chr11	47447674	47448337	hela_6h21_1_0912_peak_9374	PSMC3
chr11	47574464	47575179	hela_6h21_1_0912_peak_9382	PTPMT1
chr11	47586948	47587518	hela_6h21_1_0912_peak_9384	PTPMT1
chr11	47600329	47601030	hela_6h21_1_0912_peak_9387	NDUFS3
chr11	47663889	47664391	hela_6h21_1_0912_peak_9390	MTCH2
chr11	47869717	47870180	hela_6h21_1_0912_peak_9394	NUP160
chr11	59578057	59578558	hela_6h21_1_0912_peak_9514	MRPL16
chr11	61129239	61129989	hela_6h21_1_0912_peak_9562	TMEM138
chr11	61197292	61197760	hela_6h21_1_0912_peak_9566	CPSF7
chr11	61348840	61349190	hela_6h21_1_0912_peak_9575	SYT7
chr11	61519841	61520346	hela_6h21_1_0912_peak_9585	MYRF
chr11	61658636	61659076	hela_6h21_1_0912_peak_9594	FADS3
chr11	61659033	61659448	hela_6h21_1_0912_peak_9595	FADS3
chr11	62341102	62341601	hela_6h21_1_0912_peak_9628	EEF1G
chr11	62389332	62389879	hela_6h21_1_0912_peak_9632	B3GAT3
chr11	62446383	62446855	hela_6h21_1_0912_peak_9635	UBXN1
chr11	62648139	62648535	hela_6h21_1_0912_peak_9661	SLC3A2
chr11	63438606	63439197	hela_6h21_1_0912_peak_9676	ATL3
chr11	63952913	63953325	hela_6h21_1_0912_peak_9700	STIP1
chr11	63993404	63993877	hela_6h21_1_0912_peak_9704	TRPT1
chr11	64052349	64053428	hela_6h21_1_0912_peak_9714	GPR137
chr11	64071780	64072233	hela_6h21_1_0912_peak_9716	TEX40
chr11	64072385	64073168	hela_6h21_1_0912_peak_9717	ESRRA
chr11	64126394	64126820	hela_6h21_1_0912_peak_9727	RPS6KA4
chr11	64577892	64578378	hela_6h21_1_0912_peak_9746	MEN1
chr11	64851437	64851874	hela_6h21_1_0912_peak_9767	ZFPL1
chr11	64863369	64863837	hela_6h21_1_0912_peak_9768	VPS51
chr11	64889480	64890021	hela_6h21_1_0912_peak_9772	FAU
chr11	64948708	64949358	hela_6h21_1_0912_peak_9776	CAPN1
chr11	65082011	65082583	hela_6h21_1_0912_peak_9785	CDC42EP2
chr11	65189516	65189931	hela_6h21_1_0912_peak_9798	NEAT1
chr11	65337582	65338102	hela_6h21_1_0912_peak_9829	LOC254100
chr11	65405209	65405743	hela_6h21_1_0912_peak_9836	SIPA1
chr11	65430291	65430694	hela_6h21_1_0912_peak_9838	RELA
chr11	65488035	65488488	hela_6h21_1_0912_peak_9843	RNASEH2C
chr11	65625473	65625930	hela_6h21_1_0912_peak_9853	CFL1
chr11	65655708	65656279	hela_6h21_1_0912_peak_9857	FIBP
chr11	65667642	65668152	hela_6h21_1_0912_peak_9859	FOSL1
chr11	65686357	65687181	hela_6h21_1_0912_peak_9861	C11orf68
chr11	65769423	65769873	hela_6h21_1_0912_peak_9867	BANF1
chr11	65769774	65770165	hela_6h21_1_0912_peak_9868	BANF1
chr11	65819177	65820057	hela_6h21_1_0912_peak_9870	SF3B2
chr11	66035794	66036224	hela_6h21_1_0912_peak_9881	RAB1B
chr11	66112379	66112848	hela_6h21_1_0912_peak_9888	B3GNT1
chr11	66189025	66189503	hela_6h21_1_0912_peak_9894	NPAS4
chr11	66383529	66384169	hela_6h21_1_0912_peak_9904	RBM14
chr11	66405973	66406325	hela_6h21_1_0912_peak_9906	RBM4
chr11	66624207	66624766	hela_6h21_1_0912_peak_9915	PC
chr11	67033622	67034086	hela_6h21_1_0912_peak_9940	ADRBK1
chr11	67033973	67034400	hela_6h21_1_0912_peak_9941	ADRBK1
chr11	67056020	67056527	hela_6h21_1_0912_peak_9943	ANKRD13D
chr11	67056516	67056910	hela_6h21_1_0912_peak_9944	ANKRD13D
chr11	67141517	67141946	hela_6h21_1_0912_peak_9953	CLCF1
chr11	67168762	67169207	hela_6h21_1_0912_peak_9958	PPP1CA
chr11	67169117	67169746	hela_6h21_1_0912_peak_9959	PPP1CA
chr11	67195578	67196155	hela_6h21_1_0912_peak_9962	RPS6KB2
chr11	67236532	67237079	hela_6h21_1_0912_peak_9966	TMEM134
chr11	67250293	67250734	hela_6h21_1_0912_peak_9967	AIP
chr11	67275806	67276284	hela_6h21_1_0912_peak_9971	CDK2AP2
chr11	67374128	67374565	hela_6h21_1_0912_peak_9974	NDUFV1
chr11	67396758	67397225	hela_6h21_1_0912_peak_9976	NUDT8
chr11	67397199	67397549	hela_6h21_1_0912_peak_9977	NUDT8
chr11	68609091	68609590	hela_6h21_1_0912_peak_10026	CPT1A
chr11	68671134	68671579	hela_6h21_1_0912_peak_10029	MRPL21
chr11	69489963	69490400	hela_6h21_1_0912_peak_10058	ORAOV1
chr11	70244196	70244834	hela_6h21_1_0912_peak_10081	CTTN
chr11	71164039	71164605	hela_6h21_1_0912_peak_10108	NADSYN1
chr11	71814008	71814506	hela_6h21_1_0912_peak_10124	LAMTOR1
chr11	72145335	72145847	hela_6h21_1_0912_peak_10136	CLPB
chr11	72853118	72853965	hela_6h21_1_0912_peak_10157	FCHSD2
chr11	73308983	73309507	hela_6h21_1_0912_peak_10172	FAM168A
chr11	73309500	73309957	hela_6h21_1_0912_peak_10173	FAM168A
chr11	73471824	73472480	hela_6h21_1_0912_peak_10177	RAB6A
chr11	73498456	73499506	hela_6h21_1_0912_peak_10179	MRPL48
chr11	73881794	73882710	hela_6h21_1_0912_peak_10194	C2CD3
chr11	74952597	74953073	hela_6h21_1_0912_peak_10224	TPBGL
chr11	75110329	75110739	hela_6h21_1_0912_peak_10231	RPS3
chr11	76155571	76155964	hela_6h21_1_0912_peak_10276	C11orf30
chr11	76155928	76156297	hela_6h21_1_0912_peak_10277	C11orf30
chr11	76493909	76494442	hela_6h21_1_0912_peak_10286	TSKU
chr11	77348648	77349084	hela_6h21_1_0912_peak_10310	CLNS1A
chr11	77705615	77706354	hela_6h21_1_0912_peak_10319	INTS4
chr11	82867352	82867998	hela_6h21_1_0912_peak_10426	PCF11
chr11	85358790	85359278	hela_6h21_1_0912_peak_10484	TMEM126A
chr11	85779964	85780492	hela_6h21_1_0912_peak_10492	PICALM
chr11	85955774	85956388	hela_6h21_1_0912_peak_10500	EED
chr11	86748542	86749277	hela_6h21_1_0912_peak_10522	TMEM135
chr11	93276377	93276843	hela_6h21_1_0912_peak_10603	C11orf75
chr11	93394486	93394941	hela_6h21_1_0912_peak_10608	KIAA1731
chr11	93473306	93473746	hela_6h21_1_0912_peak_10610	TAF1D
chr11	93474472	93474978	hela_6h21_1_0912_peak_10612	TAF1D
chr11	93862284	93863046	hela_6h21_1_0912_peak_10622	PANX1
chr11	94501286	94501673	hela_6h21_1_0912_peak_10637	AMOTL1
chr11	94706610	94706987	hela_6h21_1_0912_peak_10642	CWC15
chr11	94800111	94800482	hela_6h21_1_0912_peak_10646	SRSF8
chr11	94800429	94800798	hela_6h21_1_0912_peak_10647	SRSF8
chr11	102979955	102980309	hela_6h21_1_0912_peak_10792	DYNC2H1
chr11	117049309	117049659	hela_6h21_1_0912_peak_10910	SIDT2
chr11	118888889	118889273	hela_6h21_1_0912_peak_10936	RPS25
chr11	118972368	118972800	hela_6h21_1_0912_peak_10939	DPAGT1
chr11	125495565	125496156	hela_6h21_1_0912_peak_11020	CHEK1
chr11	128391966	128392518	hela_6h21_1_0912_peak_11043	ETS1
chr11	130786238	130786688	hela_6h21_1_0912_peak_11063	SNX19
chr12	498244	498634	hela_6h21_1_0912_peak_11100	KDM5A
chr12	1058736	1059200	hela_6h21_1_0912_peak_11121	RAD52
chr12	1799980	1800386	hela_6h21_1_0912_peak_11142	ADIPOR2
chr12	4647428	4647864	hela_6h21_1_0912_peak_11201	C12orf4
chr12	4758079	4758490	hela_6h21_1_0912_peak_11205	NDUFA9
chr12	6450875	6451444	hela_6h21_1_0912_peak_11230	TNFRSF1A
chr12	6798305	6798964	hela_6h21_1_0912_peak_11253	ZNF384
chr12	8184945	8185544	hela_6h21_1_0912_peak_11287	FOXJ2
chr12	8850352	8850755	hela_6h21_1_0912_peak_11292	RIMKLB
chr12	12420125	12420488	hela_6h21_1_0912_peak_11367	LRP6
chr12	12764506	12765095	hela_6h21_1_0912_peak_11376	CREBL2
chr12	12966094	12966581	hela_6h21_1_0912_peak_11388	DDX47
chr12	19592277	19592666	hela_6h21_1_0912_peak_11500	AEBP2
chr12	20520882	20521432	hela_6h21_1_0912_peak_11522	PDE3A
chr12	21590318	21590721	hela_6h21_1_0912_peak_11531	PYROXD1
chr12	21590750	21591112	hela_6h21_1_0912_peak_11532	PYROXD1
chr12	22697260	22697874	hela_6h21_1_0912_peak_11550	C2CD5
chr12	22777864	22778264	hela_6h21_1_0912_peak_11554	ETNK1
chr12	25403732	25404387	hela_6h21_1_0912_peak_11602	KRAS
chr12	26110942	26111292	hela_6h21_1_0912_peak_11613	LOC100506451
chr12	27167104	27167672	hela_6h21_1_0912_peak_11642	TM7SF3
chr12	29937083	29937547	hela_6h21_1_0912_peak_11708	TMTC1
chr12	30848490	30849199	hela_6h21_1_0912_peak_11728	IPO8
chr12	31811970	31812367	hela_6h21_1_0912_peak_11745	METTL20
chr12	31881725	31882426	hela_6h21_1_0912_peak_11747	AMN1
chr12	32112067	32113102	hela_6h21_1_0912_peak_11753	KIAA1551
chr12	33049902	33050252	hela_6h21_1_0912_peak_11774	PKP2
chr12	34175108	34175606	hela_6h21_1_0912_peak_11791	ALG10
chr12	38710262	38710702	hela_6h21_1_0912_peak_11822	ALG10B
chr12	39298583	39299216	hela_6h21_1_0912_peak_11828	CPNE8
chr12	39299092	39299688	hela_6h21_1_0912_peak_11829	CPNE8
chr12	40499326	40499760	hela_6h21_1_0912_peak_11856	SLC2A13
chr12	42538405	42539007	hela_6h21_1_0912_peak_11896	GXYLT1
chr12	44152415	44153017	hela_6h21_1_0912_peak_11927	PUS7L
chr12	44199955	44200375	hela_6h21_1_0912_peak_11928	TWF1
chr12	44200293	44200648	hela_6h21_1_0912_peak_11929	TWF1
chr12	46122398	46123094	hela_6h21_1_0912_peak_11969	ARID2
chr12	46384252	46384942	hela_6h21_1_0912_peak_11974	SCAF11
chr12	46766090	46766801	hela_6h21_1_0912_peak_11984	SLC38A2
chr12	46776712	46777467	hela_6h21_1_0912_peak_11986	SLC38A2
chr12	48166828	48167376	hela_6h21_1_0912_peak_12026	SLC48A1
chr12	48551171	48551559	hela_6h21_1_0912_peak_12050	ASB8
chr12	48744317	48744810	hela_6h21_1_0912_peak_12057	ZNF641
chr12	49110371	49111042	hela_6h21_1_0912_peak_12070	CCNT1
chr12	49182612	49183025	hela_6h21_1_0912_peak_12074	ADCY6
chr12	49412447	49412846	hela_6h21_1_0912_peak_12095	PRKAG1
chr12	49463488	49464113	hela_6h21_1_0912_peak_12100	RHEBL1
chr12	49503860	49504904	hela_6h21_1_0912_peak_12103	LMBR1L
chr12	49730833	49731183	hela_6h21_1_0912_peak_12112	C1QL4
chr12	49760779	49761401	hela_6h21_1_0912_peak_12115	SPATS2
chr12	50016842	50017510	hela_6h21_1_0912_peak_12122	PRPF40B
chr12	50101087	50101626	hela_6h21_1_0912_peak_12124	FMNL3
chr12	50134806	50135356	hela_6h21_1_0912_peak_12125	TMBIM6
chr12	50236335	50237140	hela_6h21_1_0912_peak_12130	BCDIN3D
chr12	50478713	50479356	hela_6h21_1_0912_peak_12149	SMARCD1
chr12	50561008	50561611	hela_6h21_1_0912_peak_12153	CERS5
chr12	50677137	50677631	hela_6h21_1_0912_peak_12156	LIMA1
chr12	51157462	51157934	hela_6h21_1_0912_peak_12166	ATF1
chr12	51418655	51419031	hela_6h21_1_0912_peak_12175	SLC11A2
chr12	51419775	51420409	hela_6h21_1_0912_peak_12177	SLC11A2
chr12	51477073	51477699	hela_6h21_1_0912_peak_12183	CSRNP2
chr12	51984512	51984866	hela_6h21_1_0912_peak_12200	SCN8A
chr12	52444887	52445318	hela_6h21_1_0912_peak_12225	NR4A1
chr12	52463186	52463631	hela_6h21_1_0912_peak_12231	C12orf44
chr12	53399798	53400460	hela_6h21_1_0912_peak_12300	EIF4B
chr12	53440576	53441007	hela_6h21_1_0912_peak_12303	LOC283335
chr12	53440913	53441439	hela_6h21_1_0912_peak_12304	LOC283335
chr12	53614534	53615056	hela_6h21_1_0912_peak_12319	RARG
chr12	53645308	53645776	hela_6h21_1_0912_peak_12321	MFSD5
chr12	53645685	53646117	hela_6h21_1_0912_peak_12322	MFSD5
chr12	53714985	53715629	hela_6h21_1_0912_peak_12329	AAAS
chr12	53773960	53774621	hela_6h21_1_0912_peak_12336	SP1
chr12	53845388	53846028	hela_6h21_1_0912_peak_12339	PCBP2
chr12	53895126	53895561	hela_6h21_1_0912_peak_12344	TARBP2
chr12	54121170	54121952	hela_6h21_1_0912_peak_12357	CALCOCO1
chr12	54378634	54379079	hela_6h21_1_0912_peak_12369	HOXC10
chr12	56320650	56321232	hela_6h21_1_0912_peak_12432	WIBG
chr12	56321524	56321970	hela_6h21_1_0912_peak_12433	WIBG
chr12	56435213	56435563	hela_6h21_1_0912_peak_12436	RPS26
chr12	56435455	56436068	hela_6h21_1_0912_peak_12437	RPS26
chr12	56511751	56512358	hela_6h21_1_0912_peak_12445	ZC3H10
chr12	56546137	56546561	hela_6h21_1_0912_peak_12449	MYL6B
chr12	56583112	56583708	hela_6h21_1_0912_peak_12451	SMARCC2
chr12	56693965	56694403	hela_6h21_1_0912_peak_12459	CS
chr12	56709504	56709909	hela_6h21_1_0912_peak_12460	CNPY2
chr12	56842726	56843289	hela_6h21_1_0912_peak_12464	MIP
chr12	58087424	58087778	hela_6h21_1_0912_peak_12512	OS9
chr12	58120246	58120758	hela_6h21_1_0912_peak_12513	LOC100130776
chr12	62653736	62654263	hela_6h21_1_0912_peak_12580	USP15
chr12	63327928	63328278	hela_6h21_1_0912_peak_12596	PPM1H
chr12	63328224	63328684	hela_6h21_1_0912_peak_12597	PPM1H
chr12	64797889	64798503	hela_6h21_1_0912_peak_12625	XPOT
chr12	65563041	65563527	hela_6h21_1_0912_peak_12640	LEMD3
chr12	65672914	65673314	hela_6h21_1_0912_peak_12643	MSRB3
chr12	69004314	69004835	hela_6h21_1_0912_peak_12714	RAP1B
chr12	69080391	69080783	hela_6h21_1_0912_peak_12717	NUP107
chr12	69633252	69634161	hela_6h21_1_0912_peak_12727	CPSF6
chr12	75784253	75784603	hela_6h21_1_0912_peak_12811	GLIPR1L2
chr12	75784600	75785274	hela_6h21_1_0912_peak_12812	GLIPR1L2
chr12	75905229	75905752	hela_6h21_1_0912_peak_12814	KRR1
chr12	76424984	76425928	hela_6h21_1_0912_peak_12824	PHLDA1
chr12	76742015	76742538	hela_6h21_1_0912_peak_12828	BBS10
chr12	77157650	77158178	hela_6h21_1_0912_peak_12837	ZDHHC17
chr12	80084685	80085399	hela_6h21_1_0912_peak_12882	PAWR
chr12	82752030	82752446	hela_6h21_1_0912_peak_12917	CCDC59
chr12	88535821	88536275	hela_6h21_1_0912_peak_12997	TMTC3
chr12	93835596	93836286	hela_6h21_1_0912_peak_13099	UBE2N
chr12	93861122	93861473	hela_6h21_1_0912_peak_13102	MRPL42
chr12	93861354	93861708	hela_6h21_1_0912_peak_13103	MRPL42
chr12	95397285	95397745	hela_6h21_1_0912_peak_13134	NDUFA12
chr12	95611118	95611528	hela_6h21_1_0912_peak_13141	FGD6
chr12	96196743	96197093	hela_6h21_1_0912_peak_13150	NTN4
chr12	96252488	96252838	hela_6h21_1_0912_peak_13151	SNRPF
chr12	96794145	96794637	hela_6h21_1_0912_peak_13162	CDK17
chr12	100378300	100378650	hela_6h21_1_0912_peak_13215	MIR1827
chr12	100536442	100536836	hela_6h21_1_0912_peak_13218	UHRF1BP1L
chr12	101801682	101802163	hela_6h21_1_0912_peak_13236	ARL1
chr12	102271323	102271690	hela_6h21_1_0912_peak_13246	DRAM1
chr12	102513644	102514275	hela_6h21_1_0912_peak_13253	PARPBP
chr12	104609341	104609789	hela_6h21_1_0912_peak_13288	TXNRD1
chr12	105501200	105501745	hela_6h21_1_0912_peak_13308	KIAA1033
chr12	106751283	106751709	hela_6h21_1_0912_peak_13341	POLR3B
chr12	108154749	108155160	hela_6h21_1_0912_peak_13358	PRDM4
chr12	108956165	108956545	hela_6h21_1_0912_peak_13372	ISCU
chr12	109124965	109125897	hela_6h21_1_0912_peak_13380	CORO1C
chr12	109490124	109490544	hela_6h21_1_0912_peak_13390	USP30-AS1
chr12	110841127	110841701	hela_6h21_1_0912_peak_13434	ANAPC7
chr12	110887951	110888372	hela_6h21_1_0912_peak_13436	ARPC3
chr12	110939660	110940196	hela_6h21_1_0912_peak_13438	VPS29
chr12	111020959	111021388	hela_6h21_1_0912_peak_13440	PPTC7
chr12	111180556	111181063	hela_6h21_1_0912_peak_13443	PPP1CC
chr12	112820103	112820488	hela_6h21_1_0912_peak_13483	HECTD4
chr12	112856456	112856833	hela_6h21_1_0912_peak_13488	PTPN11
chr12	118810578	118811008	hela_6h21_1_0912_peak_13593	TAOK3
chr12	119616283	119616755	hela_6h21_1_0912_peak_13605	HSPB8
chr12	120703467	120703912	hela_6h21_1_0912_peak_13631	PXN
chr12	121124353	121125214	hela_6h21_1_0912_peak_13656	MLEC
chr12	121734380	121734812	hela_6h21_1_0912_peak_13670	CAMKK2
chr12	122232023	122232482	hela_6h21_1_0912_peak_13690	RHOF
chr12	122710002	122710574	hela_6h21_1_0912_peak_13707	DIABLO
chr12	122710809	122711261	hela_6h21_1_0912_peak_13708	DIABLO
chr12	122985159	122985826	hela_6h21_1_0912_peak_13714	ZCCHC8
chr12	123464967	123465379	hela_6h21_1_0912_peak_13730	ARL6IP4
chr12	123756111	123756651	hela_6h21_1_0912_peak_13738	CDK2AP1
chr12	123868176	123868569	hela_6h21_1_0912_peak_13740	SETD8
chr12	124068637	124069119	hela_6h21_1_0912_peak_13750	TMED2
chr12	124086475	124086954	hela_6h21_1_0912_peak_13752	DDX55
chr12	124457061	124457515	hela_6h21_1_0912_peak_13759	CCDC92
chr12	124457456	124457974	hela_6h21_1_0912_peak_13760	ZNF664
chr12	125399699	125400147	hela_6h21_1_0912_peak_13804	MIR5188
chr12	131356382	131356803	hela_6h21_1_0912_peak_13904	RAN
chr12	132434153	132434673	hela_6h21_1_0912_peak_13927	EP400
chr12	132628705	132629198	hela_6h21_1_0912_peak_13930	NOC4L
chr12	133263351	133263747	hela_6h21_1_0912_peak_13949	POLE
chr12	133263696	133264132	hela_6h21_1_0912_peak_13950	POLE
chr12	133562547	133563161	hela_6h21_1_0912_peak_13962	ZNF26
chr13	20766274	20766787	hela_6h21_1_0912_peak_13971	GJB2
chr13	21476710	21477403	hela_6h21_1_0912_peak_13977	XPO4
chr13	25875485	25875905	hela_6h21_1_0912_peak_14007	NUPL1
chr13	37573342	37573750	hela_6h21_1_0912_peak_14106	ALG5
chr13	41345097	41345573	hela_6h21_1_0912_peak_14134	MRPS31
chr13	42535133	42535624	hela_6h21_1_0912_peak_14145	VWA8-AS1
chr13	45151661	45152088	hela_6h21_1_0912_peak_14166	TSC22D1-AS1
chr13	45915253	45915780	hela_6h21_1_0912_peak_14173	TPT1
chr13	49821814	49822308	hela_6h21_1_0912_peak_14194	CDADC1
chr13	52768420	52768804	hela_6h21_1_0912_peak_14232	MRPS31P5
chr13	53226725	53227212	hela_6h21_1_0912_peak_14237	SUGT1
chr13	74708643	74709198	hela_6h21_1_0912_peak_14442	KLF12
chr13	77565897	77566503	hela_6h21_1_0912_peak_14493	CLN5
chr13	77901088	77901611	hela_6h21_1_0912_peak_14498	MYCBP2
chr13	80915204	80915753	hela_6h21_1_0912_peak_14540	SPRY2
chr13	88323363	88323787	hela_6h21_1_0912_peak_14629	MIR4500HG
chr13	95953503	95953988	hela_6h21_1_0912_peak_14749	ABCC4
chr13	99229187	99229643	hela_6h21_1_0912_peak_14814	STK24
chr13	99852849	99853299	hela_6h21_1_0912_peak_14828	UBAC2-AS1
chr13	103249001	103249544	hela_6h21_1_0912_peak_14886	TPP2
chr13	103497960	103498410	hela_6h21_1_0912_peak_14893	BIVM-ERCC5
chr13	110439142	110439498	hela_6h21_1_0912_peak_14987	IRS2
chr13	111214009	111214393	hela_6h21_1_0912_peak_15006	RAB20
chr13	113242305	113242776	hela_6h21_1_0912_peak_15049	TUBGCP3
chr13	114103286	114104123	hela_6h21_1_0912_peak_15079	ADPRHL1
chr13	114238700	114239248	hela_6h21_1_0912_peak_15087	TFDP1
chr13	115046792	115047151	hela_6h21_1_0912_peak_15108	UPF3A
chr13	115079526	115080175	hela_6h21_1_0912_peak_15110	CHAMP1
chr14	21457750	21458239	hela_6h21_1_0912_peak_15145	METTL17
chr14	21905312	21905786	hela_6h21_1_0912_peak_15157	CHD8
chr14	21979282	21979773	hela_6h21_1_0912_peak_15162	METTL3
chr14	23057957	23058339	hela_6h21_1_0912_peak_15176	DAD1
chr14	23399535	23399930	hela_6h21_1_0912_peak_15187	PRMT5
chr14	23540483	23541041	hela_6h21_1_0912_peak_15198	ACIN1
chr14	23755582	23756010	hela_6h21_1_0912_peak_15206	HOMEZ
chr14	24025206	24025695	hela_6h21_1_0912_peak_15213	THTPA
chr14	24615873	24616337	hela_6h21_1_0912_peak_15230	PSME2
chr14	24657946	24658516	hela_6h21_1_0912_peak_15233	TM9SF1
chr14	24685016	24685458	hela_6h21_1_0912_peak_15236	MDP1
chr14	24898851	24899337	hela_6h21_1_0912_peak_15247	KHNYN
chr14	31091317	31091719	hela_6h21_1_0912_peak_15303	SCFD1
chr14	31889665	31890052	hela_6h21_1_0912_peak_15317	HEATR5A
chr14	31926463	31926875	hela_6h21_1_0912_peak_15318	DTD2
chr14	35873685	35874205	hela_6h21_1_0912_peak_15393	NFKBIA
chr14	37641031	37641494	hela_6h21_1_0912_peak_15428	LOC100129794
chr14	39572264	39572872	hela_6h21_1_0912_peak_15459	SEC23A
chr14	39901670	39902377	hela_6h21_1_0912_peak_15466	FBXO33
chr14	45366076	45366453	hela_6h21_1_0912_peak_15525	C14orf28
chr14	45366514	45367088	hela_6h21_1_0912_peak_15526	C14orf28
chr14	45722494	45722905	hela_6h21_1_0912_peak_15536	MIS18BP1
chr14	50065057	50065698	hela_6h21_1_0912_peak_15587	LRR1
chr14	50234082	50234534	hela_6h21_1_0912_peak_15594	KLHDC2
chr14	50234493	50235009	hela_6h21_1_0912_peak_15595	KLHDC2
chr14	51297636	51298117	hela_6h21_1_0912_peak_15614	NIN
chr14	53162202	53162637	hela_6h21_1_0912_peak_15663	ERO1L
chr14	53173424	53174016	hela_6h21_1_0912_peak_15664	PSMC6
chr14	53257844	53258581	hela_6h21_1_0912_peak_15667	GNPNAT1
chr14	54863666	54864031	hela_6h21_1_0912_peak_15699	CDKN3
chr14	54955321	54956014	hela_6h21_1_0912_peak_15701	GMFB
chr14	54976299	54976795	hela_6h21_1_0912_peak_15702	CGRRF1
chr14	55493672	55494144	hela_6h21_1_0912_peak_15711	SOCS4
chr14	57857037	57857513	hela_6h21_1_0912_peak_15765	NAA30
chr14	58666369	58666956	hela_6h21_1_0912_peak_15773	ACTR10
chr14	58862396	58862782	hela_6h21_1_0912_peak_15777	TOMM20L
chr14	58862665	58863048	hela_6h21_1_0912_peak_15778	TOMM20L
chr14	60631895	60632466	hela_6h21_1_0912_peak_15809	DHRS7
chr14	62161668	62162070	hela_6h21_1_0912_peak_15837	HIF1A
chr14	64805538	64805891	hela_6h21_1_0912_peak_15883	ESR2
chr14	65453342	65454057	hela_6h21_1_0912_peak_15904	FNTB
chr14	65569165	65569833	hela_6h21_1_0912_peak_15905	MAX
chr14	65878951	65879628	hela_6h21_1_0912_peak_15911	FUT8-AS1
chr14	67999655	68000312	hela_6h21_1_0912_peak_15946	PLEKHH1
chr14	69618411	69618827	hela_6h21_1_0912_peak_15986	DCAF5
chr14	69657955	69658337	hela_6h21_1_0912_peak_15989	EXD2
chr14	70077965	70078435	hela_6h21_1_0912_peak_15996	KIAA0247
chr14	70826091	70826661	hela_6h21_1_0912_peak_16016	SYNJ2BP-COX16
chr14	71373886	71374323	hela_6h21_1_0912_peak_16026	PCNX
chr14	73524801	73525642	hela_6h21_1_0912_peak_16069	RBM25
chr14	73957262	73957883	hela_6h21_1_0912_peak_16075	C14orf169
chr14	74485653	74486237	hela_6h21_1_0912_peak_16094	CCDC176
chr14	75079179	75079597	hela_6h21_1_0912_peak_16108	LTBP2
chr14	75348431	75348877	hela_6h21_1_0912_peak_16112	DLST
chr14	75593552	75594132	hela_6h21_1_0912_peak_16121	NEK9
chr14	77506563	77507033	hela_6h21_1_0912_peak_16176	IRF2BPL
chr14	77786616	77787042	hela_6h21_1_0912_peak_16186	POMT2
chr14	77787397	77787865	hela_6h21_1_0912_peak_16187	GSTZ1
chr14	78082583	78083362	hela_6h21_1_0912_peak_16191	SPTLC2
chr14	88851707	88852191	hela_6h21_1_0912_peak_16339	SPATA7
chr14	89029123	89029632	hela_6h21_1_0912_peak_16345	ZC3H14
chr14	90422046	90422548	hela_6h21_1_0912_peak_16380	TDP1
chr14	90722647	90723289	hela_6h21_1_0912_peak_16385	PSMC1
chr14	90798142	90798572	hela_6h21_1_0912_peak_16386	NRDE2
chr14	91976402	91977063	hela_6h21_1_0912_peak_16422	SMEK1
chr14	91977061	91977439	hela_6h21_1_0912_peak_16423	SMEK1
chr14	92413937	92414313	hela_6h21_1_0912_peak_16437	FBLN5
chr14	92506250	92506677	hela_6h21_1_0912_peak_16439	TRIP11
chr14	93214761	93215129	hela_6h21_1_0912_peak_16452	LGMN
chr14	93260331	93260821	hela_6h21_1_0912_peak_16453	GOLGA5
chr14	93582064	93582579	hela_6h21_1_0912_peak_16462	ITPK1
chr14	93673397	93673834	hela_6h21_1_0912_peak_16469	C14orf142
chr14	100070658	100071057	hela_6h21_1_0912_peak_16591	CCDC85C
chr14	100772783	100773133	hela_6h21_1_0912_peak_16618	SLC25A29
chr14	100842474	100843250	hela_6h21_1_0912_peak_16620	WDR25
chr14	102430540	102431029	hela_6h21_1_0912_peak_16661	DYNC1H1
chr14	102553212	102553970	hela_6h21_1_0912_peak_16665	HSP90AA1
chr14	102785805	102786273	hela_6h21_1_0912_peak_16673	ZNF839
chr14	103995224	103995734	hela_6h21_1_0912_peak_16716	TRMT61A
chr14	104028884	104029458	hela_6h21_1_0912_peak_16720	BAG5
chr14	104387658	104388151	hela_6h21_1_0912_peak_16729	C14orf2
chr15	23810570	23811010	hela_6h21_1_0912_peak_16857	MKRN3
chr15	25683919	25684522	hela_6h21_1_0912_peak_16883	UBE3A
chr15	31283646	31284019	hela_6h21_1_0912_peak_16999	MTMR10
chr15	31617687	31618104	hela_6h21_1_0912_peak_17018	KLF13
chr15	31618773	31619236	hela_6h21_1_0912_peak_17020	KLF13
chr15	34331042	34331570	hela_6h21_1_0912_peak_17087	AVEN
chr15	34516875	34517428	hela_6h21_1_0912_peak_17095	EMC4
chr15	35261761	35262366	hela_6h21_1_0912_peak_17119	AQR
chr15	35837614	35837976	hela_6h21_1_0912_peak_17135	ATPBD4
chr15	36871245	36872182	hela_6h21_1_0912_peak_17157	C15orf41
chr15	38746101	38746612	hela_6h21_1_0912_peak_17196	FAM98B
chr15	40396899	40397416	hela_6h21_1_0912_peak_17260	BMF
chr15	40632912	40633306	hela_6h21_1_0912_peak_17279	C15orf52
chr15	40650305	40650708	hela_6h21_1_0912_peak_17282	DISP2
chr15	40674898	40675361	hela_6h21_1_0912_peak_17286	KNSTRN
chr15	41099579	41100011	hela_6h21_1_0912_peak_17312	ZFYVE19
chr15	41186076	41186777	hela_6h21_1_0912_peak_17321	VPS18
chr15	41245296	41245646	hela_6h21_1_0912_peak_17328	CHAC1
chr15	41408136	41409005	hela_6h21_1_0912_peak_17335	INO80
chr15	41522674	41523151	hela_6h21_1_0912_peak_17338	EXD1
chr15	41624138	41624686	hela_6h21_1_0912_peak_17342	OIP5
chr15	41694438	41694935	hela_6h21_1_0912_peak_17347	NDUFAF1
chr15	42783039	42783614	hela_6h21_1_0912_peak_17387	SNAP23
chr15	42840396	42841215	hela_6h21_1_0912_peak_17389	LRRC57
chr15	42867228	42868091	hela_6h21_1_0912_peak_17392	STARD9
chr15	43398085	43398488	hela_6h21_1_0912_peak_17406	UBR1
chr15	44038748	44039142	hela_6h21_1_0912_peak_17424	PDIA3
chr15	44069530	44069916	hela_6h21_1_0912_peak_17427	SERF2
chr15	44083822	44084753	hela_6h21_1_0912_peak_17428	SERF2
chr15	44828935	44829748	hela_6h21_1_0912_peak_17455	LOC645212
chr15	44955612	44956073	hela_6h21_1_0912_peak_17460	SPG11
chr15	45315091	45315799	hela_6h21_1_0912_peak_17471	SORD
chr15	48009164	48009787	hela_6h21_1_0912_peak_17559	SEMA6D
chr15	49447617	49448244	hela_6h21_1_0912_peak_17606	COPS2
chr15	49462079	49462668	hela_6h21_1_0912_peak_17607	GALK2
chr15	49912834	49913472	hela_6h21_1_0912_peak_17620	DTWD1
chr15	50647183	50647896	hela_6h21_1_0912_peak_17645	GABPB1-AS1
chr15	51057348	51058223	hela_6h21_1_0912_peak_17659	SPPL2A
chr15	52263758	52264264	hela_6h21_1_0912_peak_17703	LEO1
chr15	52311092	52311873	hela_6h21_1_0912_peak_17705	MAPK6
chr15	52821182	52821693	hela_6h21_1_0912_peak_17727	MYO5A
chr15	55700420	55701055	hela_6h21_1_0912_peak_17793	CCPG1
chr15	55790269	55790841	hela_6h21_1_0912_peak_17796	DYX1C1
chr15	56035089	56035595	hela_6h21_1_0912_peak_17800	PRTG
chr15	56285418	56286172	hela_6h21_1_0912_peak_17814	NEDD4
chr15	56657355	56657744	hela_6h21_1_0912_peak_17828	TEX9
chr15	57998694	57999136	hela_6h21_1_0912_peak_17871	POLR2M
chr15	59062949	59063725	hela_6h21_1_0912_peak_17905	FAM63B
chr15	59664523	59665218	hela_6h21_1_0912_peak_17927	MYO1E
chr15	59949489	59949956	hela_6h21_1_0912_peak_17943	GTF2A2
chr15	59981366	59981882	hela_6h21_1_0912_peak_17944	BNIP2
chr15	63340180	63340794	hela_6h21_1_0912_peak_18057	TPM1
chr15	63413780	63414252	hela_6h21_1_0912_peak_18064	LACTB
chr15	63795928	63796361	hela_6h21_1_0912_peak_18086	USP3
chr15	63796372	63797197	hela_6h21_1_0912_peak_18087	USP3
chr15	63892552	63893273	hela_6h21_1_0912_peak_18093	FBXL22
chr15	64387941	64388728	hela_6h21_1_0912_peak_18114	SNX1
chr15	64455162	64455814	hela_6h21_1_0912_peak_18115	PPIB
chr15	64679740	64680245	hela_6h21_1_0912_peak_18121	TRIP4
chr15	65903161	65904101	hela_6h21_1_0912_peak_18168	VWA9
chr15	66585616	66586250	hela_6h21_1_0912_peak_18197	DIS3L
chr15	66789920	66790404	hela_6h21_1_0912_peak_18206	SNAPC5
chr15	67357146	67358313	hela_6h21_1_0912_peak_18241	SMAD3
chr15	67547062	67547586	hela_6h21_1_0912_peak_18251	IQCH
chr15	67834775	67835224	hela_6h21_1_0912_peak_18256	MAP2K5
chr15	72523198	72524085	hela_6h21_1_0912_peak_18451	PKM
chr15	72766028	72766393	hela_6h21_1_0912_peak_18461	ARIH1
chr15	72978113	72978834	hela_6h21_1_0912_peak_18467	HIGD2B
chr15	72978740	72979151	hela_6h21_1_0912_peak_18468	BBS4
chr15	74284447	74284948	hela_6h21_1_0912_peak_18521	STOML1
chr15	74286709	74287139	hela_6h21_1_0912_peak_18522	PML
chr15	74494699	74495075	hela_6h21_1_0912_peak_18540	STRA6
chr15	74657825	74658404	hela_6h21_1_0912_peak_18552	CYP11A1
chr15	74833221	74833624	hela_6h21_1_0912_peak_18562	ARID3B
chr15	74907888	74908247	hela_6h21_1_0912_peak_18570	CLK3
chr15	75074197	75074676	hela_6h21_1_0912_peak_18577	CSK
chr15	75135353	75135780	hela_6h21_1_0912_peak_18582	ULK3
chr15	75198941	75199417	hela_6h21_1_0912_peak_18585	FAM219B
chr15	75230248	75230763	hela_6h21_1_0912_peak_18586	COX5A
chr15	75248261	75248933	hela_6h21_1_0912_peak_18588	RPP25
chr15	75287543	75287984	hela_6h21_1_0912_peak_18593	SCAMP5
chr15	75660762	75661218	hela_6h21_1_0912_peak_18605	MAN2C1
chr15	75742950	75743421	hela_6h21_1_0912_peak_18606	SIN3A
chr15	75744847	75745211	hela_6h21_1_0912_peak_18608	SIN3A
chr15	76135699	76136072	hela_6h21_1_0912_peak_18625	UBE2Q2
chr15	76195878	76196532	hela_6h21_1_0912_peak_18627	FBXO22
chr15	76351954	76352401	hela_6h21_1_0912_peak_18633	C15orf27
chr15	77712187	77712936	hela_6h21_1_0912_peak_18675	PEAK1
chr15	77925737	77926217	hela_6h21_1_0912_peak_18686	LINGO1
chr15	78369467	78369866	hela_6h21_1_0912_peak_18706	TBC1D2B
chr15	78591806	78592226	hela_6h21_1_0912_peak_18718	WDR61
chr15	78857465	78857868	hela_6h21_1_0912_peak_18729	CHRNA5
chr15	78857749	78858366	hela_6h21_1_0912_peak_18730	CHRNA5
chr15	79165010	79165434	hela_6h21_1_0912_peak_18739	MORF4L1
chr15	79165786	79166274	hela_6h21_1_0912_peak_18740	MORF4L1
chr15	80188890	80189727	hela_6h21_1_0912_peak_18776	MTHFS
chr15	80215662	80216346	hela_6h21_1_0912_peak_18777	C15orf37
chr15	81281994	81282609	hela_6h21_1_0912_peak_18819	MESDC2
chr15	82339187	82339891	hela_6h21_1_0912_peak_18848	MEX3B
chr15	83679609	83680004	hela_6h21_1_0912_peak_18877	C15orf40
chr15	83680151	83680595	hela_6h21_1_0912_peak_18878	C15orf40
chr15	83735867	83736577	hela_6h21_1_0912_peak_18881	MIR4515
chr15	85259136	85259598	hela_6h21_1_0912_peak_18919	SEC11A
chr15	85291320	85292028	hela_6h21_1_0912_peak_18921	ZNF592
chr15	89089475	89090259	hela_6h21_1_0912_peak_19027	DET1
chr15	89877406	89878028	hela_6h21_1_0912_peak_19055	POLG
chr15	90319577	90320146	hela_6h21_1_0912_peak_19081	MESP2
chr15	90645550	90645999	hela_6h21_1_0912_peak_19096	IDH2
chr15	90744433	90744820	hela_6h21_1_0912_peak_19108	SEMA4B
chr15	90931793	90932220	hela_6h21_1_0912_peak_19121	IQGAP1
chr15	91446421	91446771	hela_6h21_1_0912_peak_19148	MAN2A2
chr15	91473149	91473502	hela_6h21_1_0912_peak_19149	UNC45A
chr15	91537627	91538280	hela_6h21_1_0912_peak_19157	PRC1
chr15	92395815	92396399	hela_6h21_1_0912_peak_19182	SLCO3A1
chr15	93443356	93443769	hela_6h21_1_0912_peak_19219	CHD2
chr15	93447309	93448037	hela_6h21_1_0912_peak_19222	MIR3175
chr15	96873505	96873943	hela_6h21_1_0912_peak_19303	NR2F2
chr15	101142230	101142913	hela_6h21_1_0912_peak_19438	LINS
chr15	101419382	101420071	hela_6h21_1_0912_peak_19452	ALDH1A3
chr15	101458174	101458780	hela_6h21_1_0912_peak_19453	LRRK1
chr15	101459439	101459936	hela_6h21_1_0912_peak_19454	LRRK1
chr15	101791674	101792481	hela_6h21_1_0912_peak_19467	CHSY1
chr15	101835178	101835618	hela_6h21_1_0912_peak_19471	SNRPA1
chr15	102192315	102192963	hela_6h21_1_0912_peak_19484	TM2D3
chr16	420444	420854	hela_6h21_1_0912_peak_19502	MRPL28
chr16	717836	718266	hela_6h21_1_0912_peak_19518	RHOT2
chr16	740187	740579	hela_6h21_1_0912_peak_19519	WDR24
chr16	755682	756125	hela_6h21_1_0912_peak_19520	FBXL16
chr16	770803	771291	hela_6h21_1_0912_peak_19524	FAM173A
chr16	771290	771698	hela_6h21_1_0912_peak_19525	FAM173A
chr16	790758	791396	hela_6h21_1_0912_peak_19528	NARFL
chr16	1524862	1525283	hela_6h21_1_0912_peak_19557	CLCN7
chr16	1755796	1756352	hela_6h21_1_0912_peak_19565	MAPK8IP3
chr16	2009332	2009795	hela_6h21_1_0912_peak_19578	NDUFB10
chr16	2033384	2034382	hela_6h21_1_0912_peak_19583	GFER
chr16	2273295	2273926	hela_6h21_1_0912_peak_19597	E4F1
chr16	2390476	2391207	hela_6h21_1_0912_peak_19604	ABCA17P
chr16	2563626	2564000	hela_6h21_1_0912_peak_19616	ATP6V0C
chr16	2653100	2653623	hela_6h21_1_0912_peak_19619	LOC652276
chr16	2770939	2771358	hela_6h21_1_0912_peak_19621	PRSS27
chr16	2827109	2827599	hela_6h21_1_0912_peak_19625	TCEB2
chr16	3450755	3451508	hela_6h21_1_0912_peak_19653	ZNF174
chr16	3550718	3551164	hela_6h21_1_0912_peak_19657	CLUAP1
chr16	3661496	3661926	hela_6h21_1_0912_peak_19660	SLX4
chr16	4303649	4304406	hela_6h21_1_0912_peak_19683	LOC100507501
chr16	4664819	4665206	hela_6h21_1_0912_peak_19703	UBALD1
chr16	4674553	4675028	hela_6h21_1_0912_peak_19706	MGRN1
chr16	4986809	4987499	hela_6h21_1_0912_peak_19718	PPL
chr16	8891507	8891926	hela_6h21_1_0912_peak_19771	PMM2
chr16	9057588	9057999	hela_6h21_1_0912_peak_19778	USP7
chr16	11036273	11036813	hela_6h21_1_0912_peak_19821	DEXI
chr16	11038131	11038532	hela_6h21_1_0912_peak_19822	CLEC16A
chr16	12009676	12010295	hela_6h21_1_0912_peak_19848	GSPT1
chr16	14013863	14014213	hela_6h21_1_0912_peak_19886	ERCC4
chr16	14726516	14726959	hela_6h21_1_0912_peak_19902	BFAR
chr16	15743805	15744160	hela_6h21_1_0912_peak_19921	NDE1
chr16	18801433	18801984	hela_6h21_1_0912_peak_19960	RPS15A
chr16	19566537	19567101	hela_6h21_1_0912_peak_19988	C16orf62
chr16	20817620	20817975	hela_6h21_1_0912_peak_20011	ERI2
chr16	21610574	21610993	hela_6h21_1_0912_peak_20023	METTL9
chr16	22217227	22217596	hela_6h21_1_0912_peak_20036	EEF2K
chr16	22448121	22448482	hela_6h21_1_0912_peak_20046	RRN3P3
chr16	23568738	23569550	hela_6h21_1_0912_peak_20072	UBFD1
chr16	28857456	28858072	hela_6h21_1_0912_peak_20170	TUFM
chr16	29816625	29817152	hela_6h21_1_0912_peak_20188	KIF22
chr16	30064171	30064521	hela_6h21_1_0912_peak_20207	ALDOA
chr16	30107479	30107975	hela_6h21_1_0912_peak_20212	YPEL3
chr16	30389483	30390107	hela_6h21_1_0912_peak_20219	2018-09-01
chr16	30546144	30546690	hela_6h21_1_0912_peak_20228	ZNF747
chr16	30582765	30583691	hela_6h21_1_0912_peak_20231	ZNF688
chr16	30621376	30621954	hela_6h21_1_0912_peak_20234	ZNF689
chr16	30661836	30662292	hela_6h21_1_0912_peak_20235	PRR14
chr16	30709342	30710090	hela_6h21_1_0912_peak_20241	LOC730183
chr16	30968682	30969257	hela_6h21_1_0912_peak_20258	SETD1A
chr16	31519513	31519965	hela_6h21_1_0912_peak_20286	C16orf58
chr16	46917769	46918455	hela_6h21_1_0912_peak_20330	GPT2
chr16	47494863	47495351	hela_6h21_1_0912_peak_20339	ITFG1
chr16	48277934	48278431	hela_6h21_1_0912_peak_20353	MIR548AE2
chr16	48418340	48418860	hela_6h21_1_0912_peak_20355	MIR548AE2
chr16	48418797	48419147	hela_6h21_1_0912_peak_20356	MIR548AE2
chr16	48419141	48419521	hela_6h21_1_0912_peak_20357	MIR548AE2
chr16	56225088	56225760	hela_6h21_1_0912_peak_20506	GNAO1
chr16	56641952	56642721	hela_6h21_1_0912_peak_20524	MT2A
chr16	56716035	56716444	hela_6h21_1_0912_peak_20532	MT1X
chr16	56965682	56966205	hela_6h21_1_0912_peak_20542	HERPUD1
chr16	58034331	58034802	hela_6h21_1_0912_peak_20585	USB1
chr16	66730223	66730977	hela_6h21_1_0912_peak_20723	CMTM4
chr16	66785175	66785995	hela_6h21_1_0912_peak_20726	DYNC1LI2
chr16	66864552	66865129	hela_6h21_1_0912_peak_20730	NAE1
chr16	67197062	67197464	hela_6h21_1_0912_peak_20741	FBXL8
chr16	67197436	67197787	hela_6h21_1_0912_peak_20742	FBXL8
chr16	67225790	67226340	hela_6h21_1_0912_peak_20745	E2F4
chr16	67313198	67313706	hela_6h21_1_0912_peak_20754	PLEKHG4
chr16	67595720	67596420	hela_6h21_1_0912_peak_20769	CTCF
chr16	67969613	67969963	hela_6h21_1_0912_peak_20781	PSMB10
chr16	68482148	68482617	hela_6h21_1_0912_peak_20806	SMPD3
chr16	68572951	68573319	hela_6h21_1_0912_peak_20809	ZFP90
chr16	69364356	69364829	hela_6h21_1_0912_peak_20830	PDF
chr16	69373320	69373861	hela_6h21_1_0912_peak_20831	NIP7
chr16	69419549	69420081	hela_6h21_1_0912_peak_20832	TERF2
chr16	70285349	70285706	hela_6h21_1_0912_peak_20857	EXOSC6
chr16	70285638	70286126	hela_6h21_1_0912_peak_20858	EXOSC6
chr16	70380534	70380963	hela_6h21_1_0912_peak_20861	LOC100506083
chr16	70472865	70473392	hela_6h21_1_0912_peak_20863	ST3GAL2
chr16	71322972	71323418	hela_6h21_1_0912_peak_20880	FTSJD1
chr16	71495995	71496370	hela_6h21_1_0912_peak_20884	ZNF23
chr16	74330398	74330925	hela_6h21_1_0912_peak_20949	PSMD7
chr16	81069157	81069579	hela_6h21_1_0912_peak_21091	ATMIN
chr16	82203701	82204323	hela_6h21_1_0912_peak_21129	MPHOSPH6
chr16	85044598	85044948	hela_6h21_1_0912_peak_21198	ZDHHC7
chr16	85044889	85045276	hela_6h21_1_0912_peak_21199	ZDHHC7
chr16	85061189	85061634	hela_6h21_1_0912_peak_21201	KIAA0513
chr16	87526221	87526771	hela_6h21_1_0912_peak_21284	ZCCHC14
chr16	87984344	87984859	hela_6h21_1_0912_peak_21310	BANP
chr16	88636500	88636983	hela_6h21_1_0912_peak_21318	ZC3H18
chr16	88923325	88923767	hela_6h21_1_0912_peak_21336	TRAPPC2L
chr16	89160049	89160605	hela_6h21_1_0912_peak_21341	ACSF3
chr16	89283692	89284278	hela_6h21_1_0912_peak_21343	ZNF778
chr16	89787102	89787638	hela_6h21_1_0912_peak_21372	ZNF276
chr16	89939522	89939982	hela_6h21_1_0912_peak_21382	TCF25
chr17	1090453	1090819	hela_6h21_1_0912_peak_21429	ABR
chr17	1303313	1303808	hela_6h21_1_0912_peak_21442	YWHAE
chr17	1418960	1419310	hela_6h21_1_0912_peak_21446	INPP5K
chr17	1419928	1420603	hela_6h21_1_0912_peak_21448	PITPNA-AS1
chr17	1732927	1733506	hela_6h21_1_0912_peak_21463	RPA1
chr17	1928878	1929334	hela_6h21_1_0912_peak_21473	RTN4RL1
chr17	1945178	1945631	hela_6h21_1_0912_peak_21475	DPH1
chr17	1953235	1953669	hela_6h21_1_0912_peak_21476	MIR132
chr17	2206796	2207496	hela_6h21_1_0912_peak_21482	SRR
chr17	2304308	2304692	hela_6h21_1_0912_peak_21491	MNT
chr17	2304654	2305074	hela_6h21_1_0912_peak_21492	MNT
chr17	2414699	2415078	hela_6h21_1_0912_peak_21496	METTL16
chr17	2614908	2615502	hela_6h21_1_0912_peak_21505	CLUH
chr17	3749345	3749873	hela_6h21_1_0912_peak_21546	C17orf85
chr17	3796121	3796653	hela_6h21_1_0912_peak_21552	CAMKK1
chr17	4046126	4046631	hela_6h21_1_0912_peak_21558	CYB5D2
chr17	4046779	4047260	hela_6h21_1_0912_peak_21559	CYB5D2
chr17	4269821	4270281	hela_6h21_1_0912_peak_21571	UBE2G1
chr17	4458639	4459013	hela_6h21_1_0912_peak_21577	MYBBP1A
chr17	4607194	4607721	hela_6h21_1_0912_peak_21586	PELP1
chr17	4613629	4614143	hela_6h21_1_0912_peak_21587	ARRB2
chr17	4843039	4843559	hela_6h21_1_0912_peak_21603	SLC25A11
chr17	4870973	4871396	hela_6h21_1_0912_peak_21608	SPAG7
chr17	5322769	5323196	hela_6h21_1_0912_peak_21625	NUP88
chr17	5342052	5342771	hela_6h21_1_0912_peak_21626	C1QBP
chr17	6544097	6544508	hela_6h21_1_0912_peak_21663	TXNDC17
chr17	6938933	6939443	hela_6h21_1_0912_peak_21674	SLC16A13
chr17	7142679	7143399	hela_6h21_1_0912_peak_21681	PHF23
chr17	7218485	7218914	hela_6h21_1_0912_peak_21687	GPS2
chr17	7232440	7233266	hela_6h21_1_0912_peak_21688	NEURL4
chr17	7254742	7255144	hela_6h21_1_0912_peak_21689	ACAP1
chr17	7387370	7387899	hela_6h21_1_0912_peak_21700	POLR2A
chr17	7387832	7388415	hela_6h21_1_0912_peak_21701	POLR2A
chr17	7464974	7465451	hela_6h21_1_0912_peak_21704	SENP3
chr17	7518053	7518564	hela_6h21_1_0912_peak_21707	FXR2
chr17	7819206	7819611	hela_6h21_1_0912_peak_21723	LOC284023
chr17	8152242	8152789	hela_6h21_1_0912_peak_21755	PFAS
chr17	8286302	8286807	hela_6h21_1_0912_peak_21760	RPL26
chr17	8286747	8287156	hela_6h21_1_0912_peak_21761	RPL26
chr17	8338902	8339415	hela_6h21_1_0912_peak_21767	NDEL1
chr17	8534647	8535025	hela_6h21_1_0912_peak_21774	MYH10
chr17	9478892	9479425	hela_6h21_1_0912_peak_21791	STX8
chr17	9548182	9548552	hela_6h21_1_0912_peak_21796	USP43
chr17	9549131	9549644	hela_6h21_1_0912_peak_21797	USP43
chr17	11900543	11901078	hela_6h21_1_0912_peak_21857	ZNF18
chr17	15602749	15603164	hela_6h21_1_0912_peak_21937	ZNF286A
chr17	16118618	16119219	hela_6h21_1_0912_peak_21955	PIGL
chr17	16120328	16120727	hela_6h21_1_0912_peak_21956	PIGL
chr17	16256599	16257130	hela_6h21_1_0912_peak_21960	CENPV
chr17	17206318	17206728	hela_6h21_1_0912_peak_21986	NT5M
chr17	17380115	17380592	hela_6h21_1_0912_peak_21994	MED9
chr17	17494690	17495484	hela_6h21_1_0912_peak_22004	PEMT
chr17	17584425	17585020	hela_6h21_1_0912_peak_22006	RAI1
chr17	17584970	17585436	hela_6h21_1_0912_peak_22007	RAI1
chr17	17942245	17942946	hela_6h21_1_0912_peak_22036	ATPAF2
chr17	17990949	17991342	hela_6h21_1_0912_peak_22041	DRG2
chr17	18128507	18129142	hela_6h21_1_0912_peak_22045	LLGL1
chr17	18161275	18161726	hela_6h21_1_0912_peak_22047	FLII
chr17	18218148	18218674	hela_6h21_1_0912_peak_22054	TOP3A
chr17	18684278	18684643	hela_6h21_1_0912_peak_22060	TVP23B
chr17	19141392	19141838	hela_6h21_1_0912_peak_22072	EPN2
chr17	19436945	19437391	hela_6h21_1_0912_peak_22085	SLC47A1
chr17	19880648	19881555	hela_6h21_1_0912_peak_22101	AKAP10
chr17	19913316	19913858	hela_6h21_1_0912_peak_22103	SPECC1
chr17	21117691	21118090	hela_6h21_1_0912_peak_22126	TMEM11
chr17	26554370	26554774	hela_6h21_1_0912_peak_22192	PYY2
chr17	26662410	26662958	hela_6h21_1_0912_peak_22196	IFT20
chr17	27046467	27047133	hela_6h21_1_0912_peak_22217	RPL23A
chr17	27053831	27054250	hela_6h21_1_0912_peak_22220	TLCD1
chr17	27169762	27170139	hela_6h21_1_0912_peak_22228	FAM222B
chr17	27181825	27182256	hela_6h21_1_0912_peak_22229	ERAL1
chr17	27279223	27279736	hela_6h21_1_0912_peak_22237	PHF12
chr17	27717047	27717421	hela_6h21_1_0912_peak_22264	MIR4523
chr17	27894845	27895247	hela_6h21_1_0912_peak_22271	TP53I13
chr17	27916436	27916906	hela_6h21_1_0912_peak_22275	GIT1
chr17	28618752	28619266	hela_6h21_1_0912_peak_22296	BLMH
chr17	29158711	29159262	hela_6h21_1_0912_peak_22311	ATAD5
chr17	29233077	29233772	hela_6h21_1_0912_peak_22312	TEFM
chr17	29297855	29298377	hela_6h21_1_0912_peak_22315	RNF135
chr17	29885639	29886386	hela_6h21_1_0912_peak_22327	MIR193A
chr17	30469264	30469881	hela_6h21_1_0912_peak_22341	RHOT1
chr17	30470037	30470444	hela_6h21_1_0912_peak_22342	RHOT1
chr17	30669009	30669439	hela_6h21_1_0912_peak_22351	C17orf75
chr17	30676856	30677327	hela_6h21_1_0912_peak_22352	MIR632
chr17	30771149	30771705	hela_6h21_1_0912_peak_22354	PSMD11
chr17	33288414	33288814	hela_6h21_1_0912_peak_22414	ZNF830
chr17	33390523	33391042	hela_6h21_1_0912_peak_22418	RFFL
chr17	33416279	33416671	hela_6h21_1_0912_peak_22419	RAD51L3-RFFL
chr17	33468030	33468424	hela_6h21_1_0912_peak_22420	NLE1
chr17	33469119	33469573	hela_6h21_1_0912_peak_22421	NLE1
chr17	33894699	33895248	hela_6h21_1_0912_peak_22438	SNORD7
chr17	34891113	34891767	hela_6h21_1_0912_peak_22462	PIGW
chr17	34901213	34901625	hela_6h21_1_0912_peak_22463	GGNBP2
chr17	35306070	35306502	hela_6h21_1_0912_peak_22479	AATF
chr17	35766630	35767153	hela_6h21_1_0912_peak_22488	TADA2A
chr17	35969097	35969858	hela_6h21_1_0912_peak_22494	SYNRG
chr17	36507409	36507839	hela_6h21_1_0912_peak_22506	SOCS7
chr17	36858429	36858873	hela_6h21_1_0912_peak_22525	MIR4734
chr17	36861198	36861750	hela_6h21_1_0912_peak_22527	MLLT6
chr17	36955696	36956108	hela_6h21_1_0912_peak_22533	PIP4K2B
chr17	36955990	36956398	hela_6h21_1_0912_peak_22534	PIP4K2B
chr17	37009899	37010249	hela_6h21_1_0912_peak_22537	RPL23
chr17	37123450	37124018	hela_6h21_1_0912_peak_22546	FBXO47
chr17	37212881	37213414	hela_6h21_1_0912_peak_22551	LOC100131347
chr17	37557499	37558178	hela_6h21_1_0912_peak_22568	FBXL20
chr17	38083646	38084080	hela_6h21_1_0912_peak_22590	ORMDL3
chr17	38136704	38137344	hela_6h21_1_0912_peak_22593	PSMD3
chr17	38210601	38211202	hela_6h21_1_0912_peak_22594	MED24
chr17	38599836	38600204	hela_6h21_1_0912_peak_22625	IGFBP4
chr17	39844755	39845274	hela_6h21_1_0912_peak_22674	EIF1
chr17	40021208	40022147	hela_6h21_1_0912_peak_22687	KLHL11
chr17	40118638	40119212	hela_6h21_1_0912_peak_22690	CNP
chr17	40169216	40169728	hela_6h21_1_0912_peak_22691	NKIRAS2
chr17	40171888	40172324	hela_6h21_1_0912_peak_22692	NKIRAS2
chr17	40428135	40428673	hela_6h21_1_0912_peak_22703	STAT5B
chr17	40713955	40714394	hela_6h21_1_0912_peak_22727	COASY
chr17	40761208	40761558	hela_6h21_1_0912_peak_22730	FAM134C
chr17	40925213	40925624	hela_6h21_1_0912_peak_22740	VPS25
chr17	40984928	40985305	hela_6h21_1_0912_peak_22742	PSME3
chr17	41150040	41150523	hela_6h21_1_0912_peak_22745	RPL27
chr17	41323044	41323497	hela_6h21_1_0912_peak_22757	NBR1
chr17	41561074	41561572	hela_6h21_1_0912_peak_22773	DHX8
chr17	41622882	41623334	hela_6h21_1_0912_peak_22775	ETV4
chr17	41856131	41856635	hela_6h21_1_0912_peak_22789	DUSP3
chr17	42092129	42092635	hela_6h21_1_0912_peak_22799	TMEM101
chr17	42143816	42144168	hela_6h21_1_0912_peak_22800	LSM12
chr17	42147825	42148276	hela_6h21_1_0912_peak_22801	G6PC3
chr17	42218974	42219366	hela_6h21_1_0912_peak_22804	C17orf53
chr17	42263836	42264278	hela_6h21_1_0912_peak_22805	ASB16-AS1
chr17	42297536	42297918	hela_6h21_1_0912_peak_22810	UBTF
chr17	42402057	42402502	hela_6h21_1_0912_peak_22819	SLC25A39
chr17	42422260	42422696	hela_6h21_1_0912_peak_22823	GRN
chr17	42580538	42581166	hela_6h21_1_0912_peak_22825	GPATCH8
chr17	42785671	42786162	hela_6h21_1_0912_peak_22837	DBF4B
chr17	43212573	43213034	hela_6h21_1_0912_peak_22858	ACBD4
chr17	43225636	43226025	hela_6h21_1_0912_peak_22859	HEXIM1
chr17	43238572	43239414	hela_6h21_1_0912_peak_22862	HEXIM2
chr17	43324910	43325475	hela_6h21_1_0912_peak_22873	MAP3K14-AS1
chr17	44271229	44271704	hela_6h21_1_0912_peak_22907	KANSL1-AS1
chr17	45266462	45266831	hela_6h21_1_0912_peak_22926	CDC27
chr17	45400956	45401455	hela_6h21_1_0912_peak_22931	EFCAB13
chr17	45726562	45727227	hela_6h21_1_0912_peak_22941	KPNB1
chr17	45928350	45928731	hela_6h21_1_0912_peak_22954	SP6
chr17	46018739	46019187	hela_6h21_1_0912_peak_22958	PNPO
chr17	46178641	46179112	hela_6h21_1_0912_peak_22971	CBX1
chr17	47022037	47022484	hela_6h21_1_0912_peak_23005	SNF8
chr17	47439374	47440094	hela_6h21_1_0912_peak_23017	ZNF652
chr17	48072325	48072833	hela_6h21_1_0912_peak_23043	DLX3
chr17	48132821	48133786	hela_6h21_1_0912_peak_23049	LOC284080
chr17	48423196	48423613	hela_6h21_1_0912_peak_23059	XYLT2
chr17	48555962	48556527	hela_6h21_1_0912_peak_23064	RSAD1
chr17	48784353	48784734	hela_6h21_1_0912_peak_23079	ANKRD40
chr17	48785060	48785489	hela_6h21_1_0912_peak_23080	ANKRD40
chr17	48796707	48797120	hela_6h21_1_0912_peak_23081	LUC7L3
chr17	48943565	48944359	hela_6h21_1_0912_peak_23083	TOB1
chr17	49198089	49198710	hela_6h21_1_0912_peak_23098	SPAG9
chr17	54911316	54912490	hela_6h21_1_0912_peak_23198	DGKE
chr17	55162296	55162808	hela_6h21_1_0912_peak_23204	AKAP1
chr17	55927249	55927776	hela_6h21_1_0912_peak_23222	MRPS23
chr17	57183496	57183956	hela_6h21_1_0912_peak_23256	TRIM37
chr17	57183951	57184360	hela_6h21_1_0912_peak_23257	TRIM37
chr17	57287121	57287573	hela_6h21_1_0912_peak_23261	SMG8
chr17	57970220	57970691	hela_6h21_1_0912_peak_23278	TUBD1
chr17	60555731	60556126	hela_6h21_1_0912_peak_23340	TLK2
chr17	61677997	61678428	hela_6h21_1_0912_peak_23362	TACO1
chr17	61904650	61905034	hela_6h21_1_0912_peak_23370	PSMC5
chr17	61920080	61920643	hela_6h21_1_0912_peak_23372	SMARCD2
chr17	62207219	62207746	hela_6h21_1_0912_peak_23384	ERN1
chr17	62501483	62501887	hela_6h21_1_0912_peak_23396	DDX5
chr17	62658316	62658668	hela_6h21_1_0912_peak_23398	SMURF2
chr17	62915405	62915969	hela_6h21_1_0912_peak_23401	LRRC37A3
chr17	65241116	65241525	hela_6h21_1_0912_peak_23441	HELZ
chr17	65821397	65821750	hela_6h21_1_0912_peak_23456	BPTF
chr17	66287133	66287878	hela_6h21_1_0912_peak_23471	SLC16A6
chr17	66287871	66288303	hela_6h21_1_0912_peak_23472	ARSG
chr17	67323055	67323641	hela_6h21_1_0912_peak_23496	ABCA5
chr17	71307112	71307504	hela_6h21_1_0912_peak_23571	CDC42EP4
chr17	72209373	72209840	hela_6h21_1_0912_peak_23590	MGC16275
chr17	73083610	73084195	hela_6h21_1_0912_peak_23624	SLC16A5
chr17	73127499	73127964	hela_6h21_1_0912_peak_23628	NT5C
chr17	73257527	73258124	hela_6h21_1_0912_peak_23632	MRPS7
chr17	73267131	73267570	hela_6h21_1_0912_peak_23634	MIF4GD
chr17	73285521	73286101	hela_6h21_1_0912_peak_23635	SLC25A19
chr17	73775281	73775692	hela_6h21_1_0912_peak_23659	H3F3B
chr17	73775662	73776054	hela_6h21_1_0912_peak_23660	H3F3B
chr17	73900805	73901414	hela_6h21_1_0912_peak_23670	MRPL38
chr17	74068374	74068839	hela_6h21_1_0912_peak_23680	GALR2
chr17	76164383	76164883	hela_6h21_1_0912_peak_23750	SYNGR2
chr17	76210125	76210646	hela_6h21_1_0912_peak_23751	BIRC5
chr17	76836710	76837105	hela_6h21_1_0912_peak_23775	USP36
chr17	77813650	77814000	hela_6h21_1_0912_peak_23803	CBX4
chr17	78518402	78518845	hela_6h21_1_0912_peak_23832	RPTOR
chr17	78965425	78965804	hela_6h21_1_0912_peak_23850	CHMP6
chr17	79099249	79099610	hela_6h21_1_0912_peak_23860	AATK
chr17	79212531	79213061	hela_6h21_1_0912_peak_23867	ENTHD2
chr17	79283029	79283389	hela_6h21_1_0912_peak_23870	LINC00482
chr17	79519145	79519675	hela_6h21_1_0912_peak_23895	C17orf70
chr17	79603737	79604344	hela_6h21_1_0912_peak_23898	NPLOC4
chr17	79670062	79670704	hela_6h21_1_0912_peak_23905	MRPL12
chr17	79994959	79995779	hela_6h21_1_0912_peak_23936	DCXR
chr17	80023539	80023910	hela_6h21_1_0912_peak_23939	DUS1L
chr17	80376315	80376665	hela_6h21_1_0912_peak_23958	HEXDC
chr17	80606203	80606579	hela_6h21_1_0912_peak_23965	WDR45B
chr17	80709771	80710597	hela_6h21_1_0912_peak_23969	TBCD
chr18	158261	158744	hela_6h21_1_0912_peak_23984	USP14
chr18	657980	658581	hela_6h21_1_0912_peak_23997	TYMS
chr18	2571252	2571703	hela_6h21_1_0912_peak_24033	METTL4
chr18	3247608	3248190	hela_6h21_1_0912_peak_24051	MYL12A
chr18	5295019	5295621	hela_6h21_1_0912_peak_24121	ZBTB14
chr18	9102130	9103067	hela_6h21_1_0912_peak_24213	NDUFV2
chr18	9136467	9136850	hela_6h21_1_0912_peak_24214	ANKRD12
chr18	9614418	9615258	hela_6h21_1_0912_peak_24227	PPP4R1
chr18	9913690	9914164	hela_6h21_1_0912_peak_24241	VAPA
chr18	9914113	9914751	hela_6h21_1_0912_peak_24242	VAPA
chr18	10525787	10526159	hela_6h21_1_0912_peak_24266	NAPG
chr18	11688887	11689352	hela_6h21_1_0912_peak_24289	GNAL
chr18	11851080	11851558	hela_6h21_1_0912_peak_24299	CHMP1B
chr18	11908189	11908869	hela_6h21_1_0912_peak_24300	MPPE1
chr18	12377443	12378185	hela_6h21_1_0912_peak_24320	AFG3L2
chr18	12407580	12408145	hela_6h21_1_0912_peak_24321	SLMO1
chr18	12657542	12658290	hela_6h21_1_0912_peak_24327	SPIRE1
chr18	12883715	12884079	hela_6h21_1_0912_peak_24335	PTPN2
chr18	12884028	12884504	hela_6h21_1_0912_peak_24336	PTPN2
chr18	12991015	12991571	hela_6h21_1_0912_peak_24342	CEP192
chr18	13726359	13726816	hela_6h21_1_0912_peak_24358	FAM210A
chr18	18822135	18822539	hela_6h21_1_0912_peak_24371	GREB1L
chr18	19180370	19180983	hela_6h21_1_0912_peak_24378	ESCO1
chr18	19191898	19192460	hela_6h21_1_0912_peak_24379	SNRPD1
chr18	21083172	21083684	hela_6h21_1_0912_peak_24420	C18orf8
chr18	23806172	23806553	hela_6h21_1_0912_peak_24481	TAF4B
chr18	29077677	29078532	hela_6h21_1_0912_peak_24570	DSG2
chr18	29522938	29523311	hela_6h21_1_0912_peak_24580	TRAPPC8
chr18	47013492	47013873	hela_6h21_1_0912_peak_24731	C18orf32
chr18	51750965	51751323	hela_6h21_1_0912_peak_24762	MBD2
chr18	67873061	67873523	hela_6h21_1_0912_peak_24887	RTTN
chr18	76828991	76829483	hela_6h21_1_0912_peak_24949	ATP9B
chr18	77439170	77439716	hela_6h21_1_0912_peak_24956	CTDP1
chr19	570007	570449	hela_6h21_1_0912_peak_24978	BSG
chr19	588482	588893	hela_6h21_1_0912_peak_24982	HCN2
chr19	662997	663628	hela_6h21_1_0912_peak_24990	RNF126
chr19	796830	797235	hela_6h21_1_0912_peak_24999	PTBP1
chr19	797596	798248	hela_6h21_1_0912_peak_25000	PTBP1
chr19	1064885	1065365	hela_6h21_1_0912_peak_25020	ABCA7
chr19	1478998	1479810	hela_6h21_1_0912_peak_25059	C19orf25
chr19	1605431	1606195	hela_6h21_1_0912_peak_25066	UQCR11
chr19	1848312	1848907	hela_6h21_1_0912_peak_25078	REXO1
chr19	1940833	1941385	hela_6h21_1_0912_peak_25089	CSNK1G2
chr19	2015533	2015883	hela_6h21_1_0912_peak_25094	BTBD2
chr19	2095913	2096458	hela_6h21_1_0912_peak_25102	MOB3A
chr19	2096461	2096811	hela_6h21_1_0912_peak_25103	IZUMO4
chr19	2151325	2151772	hela_6h21_1_0912_peak_25105	AP3D1
chr19	2163625	2164164	hela_6h21_1_0912_peak_25108	DOT1L
chr19	2783253	2783651	hela_6h21_1_0912_peak_25141	SGTA
chr19	2785188	2785672	hela_6h21_1_0912_peak_25142	THOP1
chr19	3062263	3062794	hela_6h21_1_0912_peak_25161	AES
chr19	3185682	3186087	hela_6h21_1_0912_peak_25171	NCLN
chr19	4124059	4124460	hela_6h21_1_0912_peak_25223	MAP2K2
chr19	4769441	4769961	hela_6h21_1_0912_peak_25246	MIR7-3HG
chr19	5680271	5680873	hela_6h21_1_0912_peak_25279	C19orf70
chr19	5790476	5790963	hela_6h21_1_0912_peak_25281	DUS3L
chr19	6361264	6361685	hela_6h21_1_0912_peak_25301	CLPP
chr19	6767341	6767988	hela_6h21_1_0912_peak_25325	SH2D3A
chr19	6767893	6768245	hela_6h21_1_0912_peak_25326	SH2D3A
chr19	7694338	7694757	hela_6h21_1_0912_peak_25356	XAB2
chr19	7745482	7745917	hela_6h21_1_0912_peak_25360	TRAPPC5
chr19	7984921	7985389	hela_6h21_1_0912_peak_25364	SNAPC2
chr19	8578469	8578896	hela_6h21_1_0912_peak_25387	ZNF414
chr19	9649095	9649489	hela_6h21_1_0912_peak_25416	ZNF426
chr19	10679464	10679839	hela_6h21_1_0912_peak_25453	CDKN2D
chr19	10946999	10947474	hela_6h21_1_0912_peak_25473	TMED1
chr19	10981447	10981948	hela_6h21_1_0912_peak_25476	CARM1
chr19	10981991	10982424	hela_6h21_1_0912_peak_25477	CARM1
chr19	11308058	11308421	hela_6h21_1_0912_peak_25490	KANK2
chr19	11457022	11457416	hela_6h21_1_0912_peak_25497	CCDC159
chr19	11546081	11546460	hela_6h21_1_0912_peak_25504	PRKCSH
chr19	12845298	12845776	hela_6h21_1_0912_peak_25535	C19orf43
chr19	12886311	12886675	hela_6h21_1_0912_peak_25542	HOOK2
chr19	12991939	12992792	hela_6h21_1_0912_peak_25559	DNASE2
chr19	13067748	13068155	hela_6h21_1_0912_peak_25566	GADD45GIP1
chr19	13227260	13227773	hela_6h21_1_0912_peak_25580	TRMT1
chr19	13228736	13229315	hela_6h21_1_0912_peak_25581	NACC1
chr19	13260933	13261449	hela_6h21_1_0912_peak_25582	STX10
chr19	13858517	13858895	hela_6h21_1_0912_peak_25615	CCDC130
chr19	14444273	14444707	hela_6h21_1_0912_peak_25655	CD97
chr19	14629005	14629409	hela_6h21_1_0912_peak_25661	DNAJB1
chr19	14682701	14683102	hela_6h21_1_0912_peak_25666	NDUFB7
chr19	15490634	15491172	hela_6h21_1_0912_peak_25680	AKAP8L
chr19	15491102	15491469	hela_6h21_1_0912_peak_25681	AKAP8L
chr19	16738922	16739372	hela_6h21_1_0912_peak_25707	MED26
chr19	17356769	17357206	hela_6h21_1_0912_peak_25721	NR2F6
chr19	17445421	17445986	hela_6h21_1_0912_peak_25723	ANO8
chr19	18392526	18392922	hela_6h21_1_0912_peak_25755	MIR3188
chr19	18433670	18434190	hela_6h21_1_0912_peak_25761	LSM4
chr19	18747600	18748025	hela_6h21_1_0912_peak_25777	KLHL26
chr19	18942465	18943079	hela_6h21_1_0912_peak_25782	UPF1
chr19	19302815	19303250	hela_6h21_1_0912_peak_25794	RFXANK
chr19	24269709	24270089	hela_6h21_1_0912_peak_25866	ZNF254
chr19	30096964	30097320	hela_6h21_1_0912_peak_25904	POP4
chr19	33182329	33182888	hela_6h21_1_0912_peak_25951	NUDT19
chr19	33571822	33572350	hela_6h21_1_0912_peak_25959	GPATCH1
chr19	35758857	35759274	hela_6h21_1_0912_peak_26007	LSR
chr19	36001289	36001668	hela_6h21_1_0912_peak_26018	DMKN
chr19	36103413	36103943	hela_6h21_1_0912_peak_26026	HAUS5
chr19	36605946	36606394	hela_6h21_1_0912_peak_26042	POLR2I
chr19	37019111	37019878	hela_6h21_1_0912_peak_26051	ZNF260
chr19	37569011	37569431	hela_6h21_1_0912_peak_26060	ZNF420
chr19	38795469	38795993	hela_6h21_1_0912_peak_26084	C19orf33
chr19	38864866	38865528	hela_6h21_1_0912_peak_26090	PSMD8
chr19	39109342	39109708	hela_6h21_1_0912_peak_26096	EIF3K
chr19	40854209	40854709	hela_6h21_1_0912_peak_26153	C19orf47
chr19	41304874	41305250	hela_6h21_1_0912_peak_26182	EGLN2
chr19	41731648	41732043	hela_6h21_1_0912_peak_26195	AXL
chr19	41768108	41768605	hela_6h21_1_0912_peak_26197	HNRNPUL1
chr19	41769970	41770378	hela_6h21_1_0912_peak_26198	HNRNPUL1
chr19	42579844	42580197	hela_6h21_1_0912_peak_26223	ZNF574
chr19	42746544	42746999	hela_6h21_1_0912_peak_26226	GSK3A
chr19	42788398	42788817	hela_6h21_1_0912_peak_26235	CIC
chr19	42829374	42829750	hela_6h21_1_0912_peak_26238	MEGF8
chr19	44598262	44598670	hela_6h21_1_0912_peak_26282	ZNF224
chr19	44668977	44669334	hela_6h21_1_0912_peak_26286	ZNF226
chr19	45393530	45393976	hela_6h21_1_0912_peak_26305	TOMM40
chr19	45582269	45582710	hela_6h21_1_0912_peak_26313	GEMIN7
chr19	46144083	46144563	hela_6h21_1_0912_peak_26337	EML2
chr19	46195445	46196055	hela_6h21_1_0912_peak_26341	QPCTL
chr19	46271311	46271698	hela_6h21_1_0912_peak_26351	SIX5
chr19	46272354	46272951	hela_6h21_1_0912_peak_26352	SIX5
chr19	46366221	46366606	hela_6h21_1_0912_peak_26355	SYMPK
chr19	46850068	46850462	hela_6h21_1_0912_peak_26359	PPP5C
chr19	47776600	47777058	hela_6h21_1_0912_peak_26380	PRR24
chr19	47987023	47987685	hela_6h21_1_0912_peak_26384	KPTN
chr19	48112175	48112553	hela_6h21_1_0912_peak_26388	GLTSCR1
chr19	49122276	49122824	hela_6h21_1_0912_peak_26413	SPHK2
chr19	49122700	49123067	hela_6h21_1_0912_peak_26414	SPHK2
chr19	49314144	49314495	hela_6h21_1_0912_peak_26421	BCAT2
chr19	50083555	50084096	hela_6h21_1_0912_peak_26441	NOSIP
chr19	50144923	50145752	hela_6h21_1_0912_peak_26444	SCAF1
chr19	50167635	50168030	hela_6h21_1_0912_peak_26445	IRF3
chr19	51611528	51611939	hela_6h21_1_0912_peak_26465	CTU1
chr19	55628911	55629371	hela_6h21_1_0912_peak_26502	PPP1R12C
chr19	56110795	56111281	hela_6h21_1_0912_peak_26514	FIZ1
chr19	58838357	58838960	hela_6h21_1_0912_peak_26540	ZSCAN22
chr19	59030879	59031469	hela_6h21_1_0912_peak_26553	ZBTB45
chr19	59055007	59055735	hela_6h21_1_0912_peak_26554	TRIM28
chr2	3381426	3381914	hela_6h21_1_0912_peak_26611	TSSC1
chr2	3622570	3623063	hela_6h21_1_0912_peak_26614	RPS7
chr2	10442462	10443186	hela_6h21_1_0912_peak_26714	HPCAL1
chr2	11484630	11485310	hela_6h21_1_0912_peak_26740	ROCK2
chr2	15731733	15732263	hela_6h21_1_0912_peak_26792	DDX1
chr2	20251667	20252042	hela_6h21_1_0912_peak_26859	LAPTM4A
chr2	24149839	24150214	hela_6h21_1_0912_peak_26936	ATAD2B
chr2	24307190	24307580	hela_6h21_1_0912_peak_26939	TP53I3
chr2	24346112	24346504	hela_6h21_1_0912_peak_26940	PFN4
chr2	24582779	24583693	hela_6h21_1_0912_peak_26947	ITSN2
chr2	25015542	25016013	hela_6h21_1_0912_peak_26959	PTRHD1
chr2	25016059	25016465	hela_6h21_1_0912_peak_26960	PTRHD1
chr2	25194634	25195198	hela_6h21_1_0912_peak_26965	DNAJC27
chr2	27294396	27294763	hela_6h21_1_0912_peak_27032	OST4
chr2	27579467	27580245	hela_6h21_1_0912_peak_27042	GTF3C2
chr2	27632271	27632724	hela_6h21_1_0912_peak_27046	PPM1G
chr2	27651836	27652190	hela_6h21_1_0912_peak_27048	NRBP1
chr2	29117301	29117711	hela_6h21_1_0912_peak_27084	WDR43
chr2	32235697	32236377	hela_6h21_1_0912_peak_27138	MEMO1
chr2	32581822	32582455	hela_6h21_1_0912_peak_27149	BIRC6
chr2	38829973	38830368	hela_6h21_1_0912_peak_27258	HNRPLL
chr2	43452921	43454131	hela_6h21_1_0912_peak_27345	ZFP36L2
chr2	43822913	43823579	hela_6h21_1_0912_peak_27351	THADA
chr2	45236987	45237434	hela_6h21_1_0912_peak_27373	SIX2
chr2	48667600	48668090	hela_6h21_1_0912_peak_27481	PPP1R21
chr2	54014109	54014560	hela_6h21_1_0912_peak_27554	ERLEC1
chr2	55496217	55496682	hela_6h21_1_0912_peak_27590	MTIF2
chr2	55646695	55647464	hela_6h21_1_0912_peak_27592	CCDC88A
chr2	55844573	55845060	hela_6h21_1_0912_peak_27597	SMEK2
chr2	58273688	58274115	hela_6h21_1_0912_peak_27639	VRK2
chr2	58468318	58468803	hela_6h21_1_0912_peak_27641	FANCL
chr2	61244167	61245047	hela_6h21_1_0912_peak_27693	PEX13
chr2	61404309	61404718	hela_6h21_1_0912_peak_27698	AHSA2
chr2	63815611	63816304	hela_6h21_1_0912_peak_27742	WDPCP
chr2	64069529	64070224	hela_6h21_1_0912_peak_27746	UGP2
chr2	64245973	64246349	hela_6h21_1_0912_peak_27751	VPS54
chr2	64246417	64246910	hela_6h21_1_0912_peak_27752	VPS54
chr2	65357055	65357634	hela_6h21_1_0912_peak_27780	RAB1A
chr2	65357646	65358011	hela_6h21_1_0912_peak_27781	RAB1A
chr2	68479462	68479969	hela_6h21_1_0912_peak_27834	PPP3R1
chr2	69614194	69614735	hela_6h21_1_0912_peak_27861	GFPT1
chr2	69870654	69871386	hela_6h21_1_0912_peak_27866	AAK1
chr2	69871262	69871613	hela_6h21_1_0912_peak_27867	AAK1
chr2	70056486	70056986	hela_6h21_1_0912_peak_27875	GMCL1
chr2	70417578	70418021	hela_6h21_1_0912_peak_27887	C2orf42
chr2	70417984	70418334	hela_6h21_1_0912_peak_27888	C2orf42
chr2	70475527	70475942	hela_6h21_1_0912_peak_27889	TIA1
chr2	71221835	71222232	hela_6h21_1_0912_peak_27901	TEX261
chr2	71295552	71296212	hela_6h21_1_0912_peak_27903	NAGK
chr2	73964417	73964840	hela_6h21_1_0912_peak_27962	TPRKB
chr2	74374837	74375320	hela_6h21_1_0912_peak_27974	BOLA3-AS1
chr2	74426119	74426591	hela_6h21_1_0912_peak_27977	MTHFD2
chr2	74649124	74649503	hela_6h21_1_0912_peak_27984	WDR54
chr2	74681836	74682380	hela_6h21_1_0912_peak_27985	INO80B
chr2	74699153	74699918	hela_6h21_1_0912_peak_27986	MRPL53
chr2	74756670	74757168	hela_6h21_1_0912_peak_27988	AUP1
chr2	75185425	75185896	hela_6h21_1_0912_peak_28002	POLE4
chr2	75185900	75186277	hela_6h21_1_0912_peak_28003	POLE4
chr2	75937534	75938256	hela_6h21_1_0912_peak_28015	GCFC2
chr2	85132248	85133052	hela_6h21_1_0912_peak_28117	TMSB10
chr2	85581968	85582334	hela_6h21_1_0912_peak_28137	ELMOD3
chr2	85842986	85843437	hela_6h21_1_0912_peak_28155	USP39
chr2	86422401	86423024	hela_6h21_1_0912_peak_28166	IMMT
chr2	87035415	87035859	hela_6h21_1_0912_peak_28180	CD8A
chr2	95831247	95831732	hela_6h21_1_0912_peak_28224	ZNF2
chr2	96874564	96874937	hela_6h21_1_0912_peak_28251	LOC285033
chr2	96931687	96932299	hela_6h21_1_0912_peak_28253	CIAO1
chr2	97303884	97304380	hela_6h21_1_0912_peak_28272	KANSL3
chr2	99224746	99225226	hela_6h21_1_0912_peak_28302	UNC50
chr2	109402998	109403393	hela_6h21_1_0912_peak_28485	CCDC138
chr2	109745360	109745857	hela_6h21_1_0912_peak_28495	SH3RF3-AS1
chr2	110370791	110371380	hela_6h21_1_0912_peak_28509	2018-09-10
chr2	110371460	110371848	hela_6h21_1_0912_peak_28510	2018-09-10
chr2	110962452	110962861	hela_6h21_1_0912_peak_28514	NPHP1
chr2	113032655	113033396	hela_6h21_1_0912_peak_28559	ZC3H6
chr2	113033582	113033940	hela_6h21_1_0912_peak_28560	ZC3H6
chr2	114647301	114647723	hela_6h21_1_0912_peak_28600	ACTR3
chr2	120123781	120124714	hela_6h21_1_0912_peak_28668	DBI
chr2	120436584	120436942	hela_6h21_1_0912_peak_28672	TMEM177
chr2	120516977	120517391	hela_6h21_1_0912_peak_28676	PTPN4
chr2	120517356	120517820	hela_6h21_1_0912_peak_28677	PTPN4
chr2	120770253	120770661	hela_6h21_1_0912_peak_28682	EPB41L5
chr2	122494264	122494666	hela_6h21_1_0912_peak_28737	MKI67IP
chr2	122512954	122513390	hela_6h21_1_0912_peak_28740	TSN
chr2	128283828	128284236	hela_6h21_1_0912_peak_28801	IWS1
chr2	128459241	128459917	hela_6h21_1_0912_peak_28807	SFT2D3
chr2	128615294	128616020	hela_6h21_1_0912_peak_28811	POLR2D
chr2	131850849	131851241	hela_6h21_1_0912_peak_28854	FAM168B
chr2	145089704	145090071	hela_6h21_1_0912_peak_28951	GTDC1
chr2	152266158	152266754	hela_6h21_1_0912_peak_29003	RIF1
chr2	162164611	162165327	hela_6h21_1_0912_peak_29092	PSMD14
chr2	172750618	172751062	hela_6h21_1_0912_peak_29173	SLC25A12
chr2	172949848	172950198	hela_6h21_1_0912_peak_29178	DLX1
chr2	177133919	177134273	hela_6h21_1_0912_peak_29235	MTX2
chr2	178077217	178077602	hela_6h21_1_0912_peak_29243	MIR4444-1
chr2	178976869	178977342	hela_6h21_1_0912_peak_29252	RBM45
chr2	187350727	187351090	hela_6h21_1_0912_peak_29312	ZC3H15
chr2	190648944	190649346	hela_6h21_1_0912_peak_29337	ORMDL1
chr2	191399098	191399678	hela_6h21_1_0912_peak_29344	TMEM194B
chr2	201675877	201676441	hela_6h21_1_0912_peak_29430	BZW1
chr2	201729202	201729664	hela_6h21_1_0912_peak_29432	CLK1
chr2	202316059	202316474	hela_6h21_1_0912_peak_29440	STRADB
chr2	204103594	204103972	hela_6h21_1_0912_peak_29462	CYP20A1
chr2	207023935	207024405	hela_6h21_1_0912_peak_29494	EEF1B2
chr2	208890103	208890565	hela_6h21_1_0912_peak_29513	PLEKHM3
chr2	209119983	209120347	hela_6h21_1_0912_peak_29517	IDH1-AS1
chr2	224809810	224810217	hela_6h21_1_0912_peak_29647	WDFY1
chr2	224821924	224822326	hela_6h21_1_0912_peak_29648	MRPL44
chr2	228189769	228190125	hela_6h21_1_0912_peak_29680	MFF
chr2	232572599	232573114	hela_6h21_1_0912_peak_29733	PTMA
chr2	232573013	232573373	hela_6h21_1_0912_peak_29734	PTMA
chr2	232650912	232651312	hela_6h21_1_0912_peak_29737	COPS7B
chr2	234475224	234475616	hela_6h21_1_0912_peak_29754	USP40
chr2	239228808	239229245	hela_6h21_1_0912_peak_29808	TRAF3IP1
chr2	241500267	241500724	hela_6h21_1_0912_peak_29837	DUSP28
chr2	241507677	241508460	hela_6h21_1_0912_peak_29839	RNPEPL1
chr2	241525507	241525980	hela_6h21_1_0912_peak_29841	CAPN10
chr2	242041675	242042130	hela_6h21_1_0912_peak_29854	MTERFD2
chr2	242626021	242626522	hela_6h21_1_0912_peak_29863	DTYMK
chr20	277707	278370	hela_6h21_1_0912_peak_29878	ZCCHC3
chr20	304704	305098	hela_6h21_1_0912_peak_29879	SOX12
chr20	442866	443471	hela_6h21_1_0912_peak_29889	TBC1D20
chr20	524225	524610	hela_6h21_1_0912_peak_29890	CSNK2A1
chr20	656214	656650	hela_6h21_1_0912_peak_29896	SCRT2
chr20	1305822	1306255	hela_6h21_1_0912_peak_29915	SDCBP2
chr20	1373523	1373932	hela_6h21_1_0912_peak_29917	FKBP1A
chr20	1446970	1447386	hela_6h21_1_0912_peak_29920	NSFL1C
chr20	1447365	1447876	hela_6h21_1_0912_peak_29921	NSFL1C
chr20	3800637	3801121	hela_6h21_1_0912_peak_29970	AP5S1
chr20	3996014	3996559	hela_6h21_1_0912_peak_29978	RNF24
chr20	4129064	4129618	hela_6h21_1_0912_peak_29985	SMOX
chr20	5892126	5892531	hela_6h21_1_0912_peak_30032	CHGB
chr20	5986457	5986876	hela_6h21_1_0912_peak_30037	CRLS1
chr20	10015277	10015894	hela_6h21_1_0912_peak_30118	ANKEF1
chr20	18447894	18448271	hela_6h21_1_0912_peak_30214	POLR3F
chr20	18477480	18478141	hela_6h21_1_0912_peak_30215	RBBP9
chr20	18547762	18548210	hela_6h21_1_0912_peak_30218	LINC00493
chr20	21283943	21284398	hela_6h21_1_0912_peak_30243	XRN2
chr20	30101975	30102488	hela_6h21_1_0912_peak_30291	HM13
chr20	30160687	30161882	hela_6h21_1_0912_peak_30293	HM13-AS1
chr20	30192636	30193090	hela_6h21_1_0912_peak_30299	ID1
chr20	30193044	30193442	hela_6h21_1_0912_peak_30300	ID1
chr20	30311607	30312055	hela_6h21_1_0912_peak_30310	BCL2L1
chr20	30556222	30556670	hela_6h21_1_0912_peak_30321	XKR7
chr20	30697054	30697483	hela_6h21_1_0912_peak_30328	TM9SF4
chr20	30795354	30795895	hela_6h21_1_0912_peak_30330	PLAGL2
chr20	30945508	30946218	hela_6h21_1_0912_peak_30338	ASXL1
chr20	31989199	31989604	hela_6h21_1_0912_peak_30370	CDK5RAP1
chr20	32077465	32078100	hela_6h21_1_0912_peak_30375	CBFA2T2
chr20	32398664	32399215	hela_6h21_1_0912_peak_30383	CHMP4B
chr20	32890666	32891049	hela_6h21_1_0912_peak_30407	AHCY
chr20	33680432	33680973	hela_6h21_1_0912_peak_30430	TRPC4AP
chr20	33865733	33866120	hela_6h21_1_0912_peak_30436	EDEM2
chr20	33999576	34000014	hela_6h21_1_0912_peak_30445	UQCC
chr20	34329990	34330669	hela_6h21_1_0912_peak_30463	RBM39
chr20	34542049	34542837	hela_6h21_1_0912_peak_30468	SCAND1
chr20	34638742	34639145	hela_6h21_1_0912_peak_30470	LINC00657
chr20	34824163	34824534	hela_6h21_1_0912_peak_30486	AAR2
chr20	35233614	35234442	hela_6h21_1_0912_peak_30503	C20orf24
chr20	35491961	35492736	hela_6h21_1_0912_peak_30512	SOGA1
chr20	35724219	35724605	hela_6h21_1_0912_peak_30520	RBL1
chr20	35917819	35918175	hela_6h21_1_0912_peak_30531	MANBAL
chr20	36322181	36322608	hela_6h21_1_0912_peak_30545	CTNNBL1
chr20	36793636	36793986	hela_6h21_1_0912_peak_30559	TGM2
chr20	37074986	37075471	hela_6h21_1_0912_peak_30577	SNHG11
chr20	37101089	37101454	hela_6h21_1_0912_peak_30578	RALGAPB
chr20	37376521	37377369	hela_6h21_1_0912_peak_30584	ACTR5
chr20	37554556	37554996	hela_6h21_1_0912_peak_30598	FAM83D
chr20	39968581	39969025	hela_6h21_1_0912_peak_30662	LPIN3
chr20	42086686	42087328	hela_6h21_1_0912_peak_30719	SRSF6
chr20	42876813	42877196	hela_6h21_1_0912_peak_30746	GDAP1L1
chr20	42939651	42940154	hela_6h21_1_0912_peak_30749	FITM2
chr20	43513806	43514449	hela_6h21_1_0912_peak_30780	YWHAB
chr20	44539421	44539942	hela_6h21_1_0912_peak_30821	PLTP
chr20	44718111	44718871	hela_6h21_1_0912_peak_30834	NCOA5
chr20	45318102	45318475	hela_6h21_1_0912_peak_30863	TP53RK
chr20	46130191	46130823	hela_6h21_1_0912_peak_30899	NCOA3
chr20	47443541	47444156	hela_6h21_1_0912_peak_30934	PREX1
chr20	47444425	47445136	hela_6h21_1_0912_peak_30935	PREX1
chr20	47537996	47538429	hela_6h21_1_0912_peak_30938	ARFGEF2
chr20	47804708	47805266	hela_6h21_1_0912_peak_30944	STAU1
chr20	48552601	48553153	hela_6h21_1_0912_peak_30975	RNF114
chr20	48788208	48788558	hela_6h21_1_0912_peak_30996	TMEM189-UBE2V1
chr20	48788838	48789350	hela_6h21_1_0912_peak_30997	CEBPB
chr20	48884146	48884529	hela_6h21_1_0912_peak_31007	LOC284751
chr20	50383554	50384067	hela_6h21_1_0912_peak_31074	ATP9A
chr20	52824112	52824555	hela_6h21_1_0912_peak_31142	PFDN4
chr20	54933732	54934101	hela_6h21_1_0912_peak_31199	FAM210B
chr20	54967279	54967922	hela_6h21_1_0912_peak_31202	AURKA
chr20	55043432	55043849	hela_6h21_1_0912_peak_31203	RTFDC1
chr20	55204071	55204578	hela_6h21_1_0912_peak_31208	TFAP2C
chr20	56963907	56964597	hela_6h21_1_0912_peak_31269	VAPB
chr20	57225967	57226522	hela_6h21_1_0912_peak_31277	STX16
chr20	57555845	57556212	hela_6h21_1_0912_peak_31291	TH1L
chr20	57606941	57607396	hela_6h21_1_0912_peak_31293	ATP5E
chr20	57617831	57618190	hela_6h21_1_0912_peak_31295	SLMO2
chr20	58515161	58515734	hela_6h21_1_0912_peak_31318	PPP1R3D
chr20	58515680	58516112	hela_6h21_1_0912_peak_31319	FAM217B
chr20	60697027	60697415	hela_6h21_1_0912_peak_31380	LSM14B
chr20	60717716	60718174	hela_6h21_1_0912_peak_31381	PSMA7
chr20	60718159	60718710	hela_6h21_1_0912_peak_31382	PSMA7
chr20	60757799	60758230	hela_6h21_1_0912_peak_31383	GTPBP5
chr20	60876736	60877344	hela_6h21_1_0912_peak_31391	ADRM1
chr20	61273730	61274126	hela_6h21_1_0912_peak_31412	SLCO4A1
chr20	61408262	61408613	hela_6h21_1_0912_peak_31418	LINC00659
chr20	61426508	61426895	hela_6h21_1_0912_peak_31423	MRGBP
chr20	61426913	61427316	hela_6h21_1_0912_peak_31424	MRGBP
chr20	62151743	62152205	hela_6h21_1_0912_peak_31466	PPDPF
chr20	62152343	62152698	hela_6h21_1_0912_peak_31467	PPDPF
chr20	62257916	62258320	hela_6h21_1_0912_peak_31474	GMEB2
chr20	62289533	62289937	hela_6h21_1_0912_peak_31478	RTEL1
chr20	62339113	62339653	hela_6h21_1_0912_peak_31480	ARFRP1
chr20	62572882	62573472	hela_6h21_1_0912_peak_31492	UCKL1
chr20	62610099	62610513	hela_6h21_1_0912_peak_31498	SAMD10
chr20	62612123	62612695	hela_6h21_1_0912_peak_31499	PRPF6
chr20	62694116	62694582	hela_6h21_1_0912_peak_31504	TCEA2
chr21	18985034	18985415	hela_6h21_1_0912_peak_31549	BTG3
chr21	27107053	27107529	hela_6h21_1_0912_peak_31574	ATP5J
chr21	33985004	33985370	hela_6h21_1_0912_peak_31624	C21orf59
chr21	36260996	36261414	hela_6h21_1_0912_peak_31651	RUNX1
chr21	45209197	45209547	hela_6h21_1_0912_peak_31760	RRP1
chr21	46359663	46360118	hela_6h21_1_0912_peak_31779	C21orf67
chr22	17565506	17566079	hela_6h21_1_0912_peak_31801	IL17RA
chr22	18560467	18560878	hela_6h21_1_0912_peak_31830	PEX26
chr22	19109754	19110147	hela_6h21_1_0912_peak_31833	DGCR2
chr22	19132032	19132541	hela_6h21_1_0912_peak_31836	DGCR14
chr22	19419088	19419722	hela_6h21_1_0912_peak_31842	HIRA
chr22	19419753	19420218	hela_6h21_1_0912_peak_31843	MRPL40
chr22	19929181	19929585	hela_6h21_1_0912_peak_31870	COMT
chr22	20104564	20105208	hela_6h21_1_0912_peak_31876	RANBP1
chr22	20307451	20307887	hela_6h21_1_0912_peak_31880	DGCR6L
chr22	21271452	21271923	hela_6h21_1_0912_peak_31903	CRKL
chr22	21336046	21336401	hela_6h21_1_0912_peak_31904	LZTR1
chr22	22337080	22337430	hela_6h21_1_0912_peak_31925	TOP3B
chr22	25843801	25844241	hela_6h21_1_0912_peak_32019	CRYBB2P1
chr22	26879667	26880017	hela_6h21_1_0912_peak_32042	SRRD
chr22	27068838	27069216	hela_6h21_1_0912_peak_32047	MIAT
chr22	29168424	29168915	hela_6h21_1_0912_peak_32073	CCDC117
chr22	29279303	29279722	hela_6h21_1_0912_peak_32076	ZNRF3
chr22	29663688	29664407	hela_6h21_1_0912_peak_32086	RHBDD3
chr22	29949581	29950065	hela_6h21_1_0912_peak_32091	THOC5
chr22	30162464	30162830	hela_6h21_1_0912_peak_32103	ZMAT5
chr22	30162732	30163182	hela_6h21_1_0912_peak_32104	ZMAT5
chr22	30278953	30279342	hela_6h21_1_0912_peak_32107	MTMR3
chr22	30752499	30753104	hela_6h21_1_0912_peak_32123	SF3A1
chr22	30901256	30901887	hela_6h21_1_0912_peak_32133	SEC14L4
chr22	31476594	31477032	hela_6h21_1_0912_peak_32147	SMTN
chr22	31477054	31477678	hela_6h21_1_0912_peak_32148	SMTN
chr22	31743434	31743789	hela_6h21_1_0912_peak_32161	PATZ1
chr22	35653213	35653766	hela_6h21_1_0912_peak_32240	HMGXB4
chr22	35777354	35777770	hela_6h21_1_0912_peak_32247	HMOX1
chr22	36783975	36784872	hela_6h21_1_0912_peak_32267	MYH9
chr22	38245231	38245745	hela_6h21_1_0912_peak_32304	EIF3L
chr22	39795457	39795963	hela_6h21_1_0912_peak_32341	TAB1
chr22	41488216	41488802	hela_6h21_1_0912_peak_32370	MIR1281
chr22	41842654	41843048	hela_6h21_1_0912_peak_32376	TOB2
chr22	46067516	46067922	hela_6h21_1_0912_peak_32452	ATXN10
chr22	46546085	46546607	hela_6h21_1_0912_peak_32480	PPARA
chr22	46692405	46692907	hela_6h21_1_0912_peak_32485	CN5H6.4
chr22	46731247	46731839	hela_6h21_1_0912_peak_32486	TRMU
chr22	50221296	50221693	hela_6h21_1_0912_peak_32516	BRD1
chr22	50765690	50766121	hela_6h21_1_0912_peak_32532	DENND6B
chr3	4534324	4535112	hela_6h21_1_0912_peak_32594	ITPR1
chr3	5020124	5020788	hela_6h21_1_0912_peak_32613	BHLHE40
chr3	5163710	5164145	hela_6h21_1_0912_peak_32622	ARL8B
chr3	9772564	9772970	hela_6h21_1_0912_peak_32698	BRPF1
chr3	9772850	9773350	hela_6h21_1_0912_peak_32699	BRPF1
chr3	9957396	9957803	hela_6h21_1_0912_peak_32711	IL17RE
chr3	9974410	9974957	hela_6h21_1_0912_peak_32712	IL17RC
chr3	10052613	10053065	hela_6h21_1_0912_peak_32718	LOC401052
chr3	10067788	10068292	hela_6h21_1_0912_peak_32719	CIDECP
chr3	10183133	10183692	hela_6h21_1_0912_peak_32723	VHL
chr3	11197089	11197452	hela_6h21_1_0912_peak_32743	HRH1
chr3	11313814	11314304	hela_6h21_1_0912_peak_32748	ATG7
chr3	12598188	12598734	hela_6h21_1_0912_peak_32773	MKRN2
chr3	12705428	12706180	hela_6h21_1_0912_peak_32776	RAF1
chr3	15140467	15140817	hela_6h21_1_0912_peak_32844	ZFYVE20
chr3	18466438	18466947	hela_6h21_1_0912_peak_32901	SATB1
chr3	20082243	20082644	hela_6h21_1_0912_peak_32921	KAT2B
chr3	23958265	23958802	hela_6h21_1_0912_peak_32968	RPL15
chr3	27525405	27526300	hela_6h21_1_0912_peak_33025	SLC4A7
chr3	27763056	27763674	hela_6h21_1_0912_peak_33030	EOMES
chr3	30647856	30648282	hela_6h21_1_0912_peak_33074	TGFBR2
chr3	33481664	33482295	hela_6h21_1_0912_peak_33143	UBP1
chr3	33839926	33840301	hela_6h21_1_0912_peak_33150	PDCD6IP
chr3	39447685	39448328	hela_6h21_1_0912_peak_33243	RPSA
chr3	40350863	40351388	hela_6h21_1_0912_peak_33257	EIF1B
chr3	40566124	40566525	hela_6h21_1_0912_peak_33264	ZNF621
chr3	41240683	41241418	hela_6h21_1_0912_peak_33275	CTNNB1
chr3	42623430	42624114	hela_6h21_1_0912_peak_33305	SEC22C
chr3	43732015	43732575	hela_6h21_1_0912_peak_33328	ABHD5
chr3	44551922	44552293	hela_6h21_1_0912_peak_33348	ZNF445
chr3	44552278	44552638	hela_6h21_1_0912_peak_33349	ZNF445
chr3	44666245	44666695	hela_6h21_1_0912_peak_33352	ZNF197
chr3	44666659	44667009	hela_6h21_1_0912_peak_33353	ZNF197
chr3	44689976	44690394	hela_6h21_1_0912_peak_33354	ZNF35
chr3	45017541	45017936	hela_6h21_1_0912_peak_33362	EXOSC7
chr3	45635406	45635866	hela_6h21_1_0912_peak_33377	LIMD1
chr3	47020899	47021463	hela_6h21_1_0912_peak_33399	NBEAL2
chr3	47422206	47422619	hela_6h21_1_0912_peak_33412	PTPN23
chr3	47554769	47555137	hela_6h21_1_0912_peak_33416	ELP6
chr3	48130110	48130659	hela_6h21_1_0912_peak_33432	MAP4
chr3	48282356	48282810	hela_6h21_1_0912_peak_33444	ZNF589
chr3	48342728	48343167	hela_6h21_1_0912_peak_33446	NME6
chr3	48646838	48647375	hela_6h21_1_0912_peak_33465	UQCRC1
chr3	48754462	48754896	hela_6h21_1_0912_peak_33469	IP6K2
chr3	48936108	48936669	hela_6h21_1_0912_peak_33474	SLC25A20
chr3	49058638	49059334	hela_6h21_1_0912_peak_33480	NDUFAF3
chr3	49059309	49059737	hela_6h21_1_0912_peak_33481	NDUFAF3
chr3	49506819	49507246	hela_6h21_1_0912_peak_33495	DAG1
chr3	49726821	49727186	hela_6h21_1_0912_peak_33504	RNF123
chr3	49761253	49761603	hela_6h21_1_0912_peak_33505	GMPPB
chr3	49977339	49977834	hela_6h21_1_0912_peak_33515	RBM6
chr3	50126093	50126515	hela_6h21_1_0912_peak_33518	RBM5
chr3	50273143	50273642	hela_6h21_1_0912_peak_33523	GNAI2
chr3	50329536	50330195	hela_6h21_1_0912_peak_33530	IFRD2
chr3	50396885	50397253	hela_6h21_1_0912_peak_33538	TMEM115
chr3	51428303	51428910	hela_6h21_1_0912_peak_33554	RBM15B
chr3	51533865	51534240	hela_6h21_1_0912_peak_33560	VPRBP
chr3	51975815	51976482	hela_6h21_1_0912_peak_33571	PARP3
chr3	52007724	52008287	hela_6h21_1_0912_peak_33573	ABHD14B
chr3	52029480	52030196	hela_6h21_1_0912_peak_33575	RPL29
chr3	52566842	52567239	hela_6h21_1_0912_peak_33589	NT5DC2
chr3	52719407	52719828	hela_6h21_1_0912_peak_33593	PBRM1
chr3	52719749	52720156	hela_6h21_1_0912_peak_33594	GNL3
chr3	52804647	52805274	hela_6h21_1_0912_peak_33597	NEK4
chr3	53079127	53079708	hela_6h21_1_0912_peak_33604	SFMBT1
chr3	53194571	53194973	hela_6h21_1_0912_peak_33610	PRKCD
chr3	53381425	53382031	hela_6h21_1_0912_peak_33613	DCP1A
chr3	57261494	57261887	hela_6h21_1_0912_peak_33717	APPL1
chr3	61546219	61546590	hela_6h21_1_0912_peak_33754	PTPRG
chr3	69788300	69788689	hela_6h21_1_0912_peak_33811	MITF
chr3	97691161	97691550	hela_6h21_1_0912_peak_33959	MINA
chr3	99536298	99536943	hela_6h21_1_0912_peak_33978	MIR548G
chr3	100428113	100428474	hela_6h21_1_0912_peak_33996	TFG
chr3	101394878	101395639	hela_6h21_1_0912_peak_34019	LOC100009676
chr3	101395766	101396383	hela_6h21_1_0912_peak_34020	LOC100009676
chr3	107241976	107242372	hela_6h21_1_0912_peak_34116	BBX
chr3	112709481	112710059	hela_6h21_1_0912_peak_34202	GTPBP8
chr3	119217083	119217554	hela_6h21_1_0912_peak_34322	TIMMDC1
chr3	122233491	122233957	hela_6h21_1_0912_peak_34403	KPNA1
chr3	123303679	123304561	hela_6h21_1_0912_peak_34438	PTPLB
chr3	124449010	124449435	hela_6h21_1_0912_peak_34467	UMPS
chr3	125094039	125094579	hela_6h21_1_0912_peak_34486	ZNF148
chr3	126194327	126195026	hela_6h21_1_0912_peak_34511	ZXDC
chr3	127317055	127317484	hela_6h21_1_0912_peak_34546	MCM2
chr3	127842584	127843187	hela_6h21_1_0912_peak_34561	RUVBL1
chr3	131221605	131222059	hela_6h21_1_0912_peak_34664	MRPL3
chr3	133969516	133969980	hela_6h21_1_0912_peak_34716	RYK
chr3	135914514	135915183	hela_6h21_1_0912_peak_34765	MSL2
chr3	135915095	135916248	hela_6h21_1_0912_peak_34766	MSL2
chr3	135968948	135969438	hela_6h21_1_0912_peak_34768	PCCB
chr3	136470799	136471818	hela_6h21_1_0912_peak_34777	STAG1
chr3	137833735	137834115	hela_6h21_1_0912_peak_34806	DZIP1L
chr3	138665803	138666408	hela_6h21_1_0912_peak_34835	FOXL2
chr3	139062601	139063105	hela_6h21_1_0912_peak_34849	MRPS22
chr3	141456740	141457411	hela_6h21_1_0912_peak_34915	RNF7
chr3	141867793	141868256	hela_6h21_1_0912_peak_34930	TFDP2
chr3	141868203	141868625	hela_6h21_1_0912_peak_34931	TFDP2
chr3	142166717	142167173	hela_6h21_1_0912_peak_34942	XRN1
chr3	146261978	146262362	hela_6h21_1_0912_peak_35043	PLSCR1
chr3	146262308	146262829	hela_6h21_1_0912_peak_35044	PLSCR1
chr3	149191477	149191913	hela_6h21_1_0912_peak_35091	TM4SF4
chr3	149530232	149530583	hela_6h21_1_0912_peak_35099	RNF13
chr3	155572086	155572544	hela_6h21_1_0912_peak_35226	SLC33A1
chr3	155587858	155588208	hela_6h21_1_0912_peak_35228	GMPS
chr3	155588105	155588589	hela_6h21_1_0912_peak_35229	GMPS
chr3	156392094	156392516	hela_6h21_1_0912_peak_35243	TIPARP-AS1
chr3	156393193	156393627	hela_6h21_1_0912_peak_35244	TIPARP-AS1
chr3	157823332	157823749	hela_6h21_1_0912_peak_35283	SHOX2
chr3	157827642	157828067	hela_6h21_1_0912_peak_35284	RSRC1
chr3	158449714	158450141	hela_6h21_1_0912_peak_35298	RARRES1
chr3	159943148	159943510	hela_6h21_1_0912_peak_35336	C3orf80
chr3	159943402	159943756	hela_6h21_1_0912_peak_35337	C3orf80
chr3	160472999	160473424	hela_6h21_1_0912_peak_35347	PPM1L
chr3	167452529	167453126	hela_6h21_1_0912_peak_35439	PDCD10
chr3	167453384	167453858	hela_6h21_1_0912_peak_35440	SERPINI1
chr3	167967309	167968151	hela_6h21_1_0912_peak_35447	EGFEM1P
chr3	169940048	169940506	hela_6h21_1_0912_peak_35510	PRKCI
chr3	170074377	170075593	hela_6h21_1_0912_peak_35512	SKIL
chr3	171527877	171528281	hela_6h21_1_0912_peak_35547	PLD1
chr3	172428765	172429136	hela_6h21_1_0912_peak_35567	NCEH1
chr3	179065190	179065603	hela_6h21_1_0912_peak_35684	MFN1
chr3	179322404	179322754	hela_6h21_1_0912_peak_35692	NDUFB5
chr3	180319976	180320451	hela_6h21_1_0912_peak_35712	TTC14
chr3	180707272	180708125	hela_6h21_1_0912_peak_35717	DNAJC19
chr3	182817204	182817644	hela_6h21_1_0912_peak_35774	MCCC1
chr3	183415358	183416066	hela_6h21_1_0912_peak_35791	YEATS2
chr3	183851783	183852214	hela_6h21_1_0912_peak_35801	EIF2B5
chr3	183892377	183892758	hela_6h21_1_0912_peak_35805	AP2M1
chr3	183892729	183893108	hela_6h21_1_0912_peak_35806	AP2M1
chr3	183979260	183979996	hela_6h21_1_0912_peak_35813	ECE2
chr3	184080120	184081322	hela_6h21_1_0912_peak_35824	POLR2H
chr3	184429450	184430068	hela_6h21_1_0912_peak_35838	MAGEF1
chr3	184971508	184972095	hela_6h21_1_0912_peak_35846	EHHADH
chr3	186500831	186501293	hela_6h21_1_0912_peak_35895	EIF4A2
chr3	188666035	188666429	hela_6h21_1_0912_peak_35930	TPRG1
chr3	190231490	190232073	hela_6h21_1_0912_peak_35970	IL1RAP
chr3	191046962	191047325	hela_6h21_1_0912_peak_35980	UTS2D
chr3	193310801	193311294	hela_6h21_1_0912_peak_36021	OPA1
chr3	193720798	193721426	hela_6h21_1_0912_peak_36031	LOC647323
chr3	193852797	193853235	hela_6h21_1_0912_peak_36036	HES1
chr3	194353720	194354351	hela_6h21_1_0912_peak_36061	TMEM44
chr3	194393057	194393521	hela_6h21_1_0912_peak_36063	LSG1
chr3	194406395	194407033	hela_6h21_1_0912_peak_36064	FAM43A
chr3	195163464	195163955	hela_6h21_1_0912_peak_36095	ACAP2
chr3	195163943	195164343	hela_6h21_1_0912_peak_36096	ACAP2
chr3	195621976	195622546	hela_6h21_1_0912_peak_36112	TNK2
chr3	195869949	195870364	hela_6h21_1_0912_peak_36119	LOC401109
chr3	196230266	196230913	hela_6h21_1_0912_peak_36127	RNF168
chr3	196295203	196295809	hela_6h21_1_0912_peak_36130	WDR53
chr3	196358953	196359392	hela_6h21_1_0912_peak_36131	LRRC33
chr3	196594511	196595024	hela_6h21_1_0912_peak_36139	SENP5
chr3	196669120	196669688	hela_6h21_1_0912_peak_36140	NCBP2
chr3	196729576	196729942	hela_6h21_1_0912_peak_36143	MFI2-AS1
chr3	197281467	197281986	hela_6h21_1_0912_peak_36160	BDH1
chr3	197686827	197687265	hela_6h21_1_0912_peak_36171	LMLN
chr4	2010551	2010940	hela_6h21_1_0912_peak_36196	WHSC2
chr4	3767110	3767618	hela_6h21_1_0912_peak_36225	ADRA2C
chr4	4543570	4544048	hela_6h21_1_0912_peak_36231	STX18
chr4	6642119	6642540	hela_6h21_1_0912_peak_36254	MRFAP1
chr4	6711415	6711859	hela_6h21_1_0912_peak_36256	MRFAP1L1
chr4	6717679	6718029	hela_6h21_1_0912_peak_36257	BLOC1S4
chr4	6784228	6784696	hela_6h21_1_0912_peak_36263	KIAA0232
chr4	8442268	8442683	hela_6h21_1_0912_peak_36289	TRMT44
chr4	16227960	16228460	hela_6h21_1_0912_peak_36348	TAPT1
chr4	25314124	25314701	hela_6h21_1_0912_peak_36415	ZCCHC4
chr4	26585399	26585972	hela_6h21_1_0912_peak_36429	TBC1D19
chr4	37688284	37688646	hela_6h21_1_0912_peak_36481	RELL1
chr4	38665172	38665560	hela_6h21_1_0912_peak_36494	FLJ13197
chr4	39184018	39184368	hela_6h21_1_0912_peak_36499	WDR19
chr4	41362454	41362863	hela_6h21_1_0912_peak_36521	LIMCH1
chr4	53578257	53578648	hela_6h21_1_0912_peak_36585	DANCR
chr4	71553803	71554302	hela_6h21_1_0912_peak_36668	UTP3
chr4	75023413	75023995	hela_6h21_1_0912_peak_36688	MTHFD2L
chr4	76597718	76598068	hela_6h21_1_0912_peak_36700	G3BP2
chr4	78783639	78784082	hela_6h21_1_0912_peak_36723	MRPL1
chr4	79860346	79860907	hela_6h21_1_0912_peak_36732	PAQR3
chr4	83350442	83350836	hela_6h21_1_0912_peak_36752	HNRPDL
chr4	84405921	84406630	hela_6h21_1_0912_peak_36766	FAM175A
chr4	89444515	89445104	hela_6h21_1_0912_peak_36800	PIGY
chr4	89618664	89619230	hela_6h21_1_0912_peak_36805	NAP1L5
chr4	106629608	106630100	hela_6h21_1_0912_peak_36922	INTS12
chr4	140005270	140005620	hela_6h21_1_0912_peak_37154	ELF2
chr4	154265671	154266085	hela_6h21_1_0912_peak_37268	MND1
chr4	164415430	164415950	hela_6h21_1_0912_peak_37311	TMA16
chr4	170947323	170947967	hela_6h21_1_0912_peak_37361	MFAP3L
chr4	177240610	177241205	hela_6h21_1_0912_peak_37416	SPCS3
chr4	184365548	184365930	hela_6h21_1_0912_peak_37457	CDKN2AIP
chr4	184826279	184826648	hela_6h21_1_0912_peak_37467	STOX2
chr5	271211	272032	hela_6h21_1_0912_peak_37527	PDCD6
chr5	443448	443956	hela_6h21_1_0912_peak_37538	EXOC3
chr5	472945	473416	hela_6h21_1_0912_peak_37540	PP7080
chr5	611705	612073	hela_6h21_1_0912_peak_37543	CEP72
chr5	1523861	1524243	hela_6h21_1_0912_peak_37588	LPCAT1
chr5	1633925	1634316	hela_6h21_1_0912_peak_37593	LOC728613
chr5	5422058	5423362	hela_6h21_1_0912_peak_37716	KIAA0947
chr5	6378543	6378935	hela_6h21_1_0912_peak_37746	MED10
chr5	6632962	6633763	hela_6h21_1_0912_peak_37755	NSUN2
chr5	6713251	6714033	hela_6h21_1_0912_peak_37761	PAPD7
chr5	6714017	6714675	hela_6h21_1_0912_peak_37762	PAPD7
chr5	8457402	8457788	hela_6h21_1_0912_peak_37813	LOC729506
chr5	10250120	10250851	hela_6h21_1_0912_peak_37860	CCT5
chr5	10307595	10308029	hela_6h21_1_0912_peak_37865	CMBL
chr5	10563774	10564565	hela_6h21_1_0912_peak_37876	ANKRD33B
chr5	10760793	10761680	hela_6h21_1_0912_peak_37888	DAP
chr5	14142910	14143992	hela_6h21_1_0912_peak_37968	TRIO
chr5	14664320	14665181	hela_6h21_1_0912_peak_37988	FAM105B
chr5	14871807	14872293	hela_6h21_1_0912_peak_37989	ANKH
chr5	16509185	16509683	hela_6h21_1_0912_peak_38043	FAM134B
chr5	17216756	17217286	hela_6h21_1_0912_peak_38066	BASP1
chr5	17217235	17218135	hela_6h21_1_0912_peak_38067	BASP1
chr5	23951295	23951732	hela_6h21_1_0912_peak_38190	CDH12
chr5	31638825	31639603	hela_6h21_1_0912_peak_38309	DROSHA
chr5	32312822	32313353	hela_6h21_1_0912_peak_38336	MTMR12
chr5	32313332	32313770	hela_6h21_1_0912_peak_38337	MTMR12
chr5	32711796	32712318	hela_6h21_1_0912_peak_38355	NPR3
chr5	33440534	33441430	hela_6h21_1_0912_peak_38367	TARS
chr5	34007688	34008562	hela_6h21_1_0912_peak_38380	AMACR
chr5	34838967	34839547	hela_6h21_1_0912_peak_38396	TTC23L
chr5	34915468	34915948	hela_6h21_1_0912_peak_38399	BRIX1
chr5	34929340	34929740	hela_6h21_1_0912_peak_38400	DNAJC21
chr5	34929633	34930219	hela_6h21_1_0912_peak_38401	DNAJC21
chr5	35617316	35618111	hela_6h21_1_0912_peak_38411	SPEF2
chr5	36151833	36152431	hela_6h21_1_0912_peak_38425	LMBRD2
chr5	36876488	36877048	hela_6h21_1_0912_peak_38456	LOC646719
chr5	37379065	37379571	hela_6h21_1_0912_peak_38467	WDR70
chr5	38556546	38557508	hela_6h21_1_0912_peak_38508	LIFR
chr5	38845629	38846132	hela_6h21_1_0912_peak_38521	OSMR
chr5	40679056	40679566	hela_6h21_1_0912_peak_38552	PTGER4
chr5	40679472	40680132	hela_6h21_1_0912_peak_38553	PTGER4
chr5	40797507	40798542	hela_6h21_1_0912_peak_38560	PRKAA1
chr5	40835092	40835640	hela_6h21_1_0912_peak_38562	RPL37
chr5	41904032	41904686	hela_6h21_1_0912_peak_38594	C5orf51
chr5	43017785	43018789	hela_6h21_1_0912_peak_38630	LOC648987
chr5	43020081	43020467	hela_6h21_1_0912_peak_38631	LOC648987
chr5	43040351	43040770	hela_6h21_1_0912_peak_38633	ANXA2R
chr5	43040963	43041327	hela_6h21_1_0912_peak_38634	ANXA2R
chr5	43042017	43042587	hela_6h21_1_0912_peak_38636	LOC153684
chr5	43042533	43043078	hela_6h21_1_0912_peak_38637	LOC153684
chr5	43120702	43121725	hela_6h21_1_0912_peak_38646	ZNF131
chr5	43483788	43484227	hela_6h21_1_0912_peak_38657	C5orf28
chr5	43484176	43484702	hela_6h21_1_0912_peak_38658	C5orf28
chr5	43514746	43515631	hela_6h21_1_0912_peak_38659	C5orf34
chr5	53813187	53813688	hela_6h21_1_0912_peak_38784	SNX18
chr5	54469043	54469456	hela_6h21_1_0912_peak_38791	CDC20B
chr5	54529342	54529704	hela_6h21_1_0912_peak_38795	CCNO
chr5	54603124	54603616	hela_6h21_1_0912_peak_38797	DHX29
chr5	54830460	54831214	hela_6h21_1_0912_peak_38803	PPAP2A
chr5	55290506	55291140	hela_6h21_1_0912_peak_38819	IL6ST
chr5	56469363	56469991	hela_6h21_1_0912_peak_38856	GPBP1
chr5	61601498	61601925	hela_6h21_1_0912_peak_38945	KIF2A
chr5	61699535	61700021	hela_6h21_1_0912_peak_38948	DIMT1
chr5	65017778	65018128	hela_6h21_1_0912_peak_38992	NLN
chr5	65221125	65221868	hela_6h21_1_0912_peak_38995	ERBB2IP
chr5	67511213	67511613	hela_6h21_1_0912_peak_39028	PIK3R1
chr5	68389507	68390041	hela_6h21_1_0912_peak_39045	SLC30A5
chr5	68665456	68665973	hela_6h21_1_0912_peak_39054	TAF9
chr5	75699034	75699622	hela_6h21_1_0912_peak_39145	IQGAP2
chr5	76325966	76326363	hela_6h21_1_0912_peak_39157	AGGF1
chr5	77590369	77590869	hela_6h21_1_0912_peak_39190	AP3B1
chr5	77655494	77655859	hela_6h21_1_0912_peak_39192	SCAMP1
chr5	77655832	77656237	hela_6h21_1_0912_peak_39193	SCAMP1
chr5	77656200	77656622	hela_6h21_1_0912_peak_39194	SCAMP1
chr5	78531612	78532149	hela_6h21_1_0912_peak_39212	JMY
chr5	79950254	79950755	hela_6h21_1_0912_peak_39240	DHFR
chr5	81267931	81268594	hela_6h21_1_0912_peak_39267	ATG10
chr5	86708630	86709048	hela_6h21_1_0912_peak_39342	CCNH
chr5	89770259	89770886	hela_6h21_1_0912_peak_39384	MBLAC2
chr5	90678995	90679345	hela_6h21_1_0912_peak_39404	ARRDC3
chr5	90679268	90679642	hela_6h21_1_0912_peak_39405	ARRDC3-AS1
chr5	92956174	92956572	hela_6h21_1_0912_peak_39436	MIR2277
chr5	96270364	96271083	hela_6h21_1_0912_peak_39499	LNPEP
chr5	96271589	96271960	hela_6h21_1_0912_peak_39500	LNPEP
chr5	98264331	98265093	hela_6h21_1_0912_peak_39539	LOC100289230
chr5	102455688	102456173	hela_6h21_1_0912_peak_39594	GIN1
chr5	108063806	108064263	hela_6h21_1_0912_peak_39660	HP07349
chr5	108744720	108745268	hela_6h21_1_0912_peak_39673	PJA2
chr5	110847978	110848328	hela_6h21_1_0912_peak_39695	STARD4
chr5	111496301	111496791	hela_6h21_1_0912_peak_39706	EPB41L4A-AS1
chr5	112257053	112257419	hela_6h21_1_0912_peak_39723	REEP5
chr5	112257795	112258241	hela_6h21_1_0912_peak_39724	REEP5
chr5	112630180	112630844	hela_6h21_1_0912_peak_39732	MCC
chr5	114505244	114505863	hela_6h21_1_0912_peak_39758	TRIM36
chr5	115177035	115177635	hela_6h21_1_0912_peak_39775	ATG12
chr5	118406957	118407320	hela_6h21_1_0912_peak_39831	DMXL1
chr5	118788086	118788568	hela_6h21_1_0912_peak_39840	HSD17B4
chr5	121297409	121297768	hela_6h21_1_0912_peak_39877	SRFBP1
chr5	122180845	122181267	hela_6h21_1_0912_peak_39891	SNX24
chr5	122372260	122372964	hela_6h21_1_0912_peak_39894	PPIC
chr5	130599491	130600022	hela_6h21_1_0912_peak_40012	CDC42SE2
chr5	132299094	132299883	hela_6h21_1_0912_peak_40047	AFF4
chr5	132361609	132361986	hela_6h21_1_0912_peak_40049	ZCCHC10
chr5	132387858	132388494	hela_6h21_1_0912_peak_40050	HSPA4
chr5	133561765	133562214	hela_6h21_1_0912_peak_40074	PPP2CA
chr5	133747404	133747856	hela_6h21_1_0912_peak_40079	CDKN2AIPNL
chr5	133968335	133968730	hela_6h21_1_0912_peak_40092	SAR1B
chr5	134073949	134074376	hela_6h21_1_0912_peak_40093	CAMLG
chr5	137688096	137688459	hela_6h21_1_0912_peak_40173	KDM3B
chr5	137688458	137688814	hela_6h21_1_0912_peak_40174	KDM3B
chr5	138629165	138629820	hela_6h21_1_0912_peak_40205	MATR3
chr5	138677281	138677715	hela_6h21_1_0912_peak_40207	PAIP2
chr5	138677871	138678300	hela_6h21_1_0912_peak_40208	PAIP2
chr5	139726173	139726618	hela_6h21_1_0912_peak_40248	HBEGF
[truncated: 496 more rows]

## Sheet: HeLa PTEN peaks outside TSS
Chr	Start	End	PTEN peak ID	Associated gene
chr1	2477385	2477768	hela_6h21_1_0912_peak_88	TNFRSF14
chr1	6464714	6465125	hela_6h21_1_0912_peak_177	ESPN
chr1	7177586	7178332	hela_6h21_1_0912_peak_203	DNAJC11
chr1	8963854	8964328	hela_6h21_1_0912_peak_247	ENO1
chr1	9686968	9687428	hela_6h21_1_0912_peak_278	PIK3CD
chr1	9779152	9779502	hela_6h21_1_0912_peak_282	PIK3CD
chr1	11968119	11968696	hela_6h21_1_0912_peak_355	PLOD1
chr1	15742492	15743048	hela_6h21_1_0912_peak_430	EFHD2
chr1	16160721	16161098	hela_6h21_1_0912_peak_447	FLJ37453
chr1	16161250	16161629	hela_6h21_1_0912_peak_448	FLJ37453
chr1	16175646	16176210	hela_6h21_1_0912_peak_450	SPEN
chr1	16543906	16544288	hela_6h21_1_0912_peak_468	ARHGEF19
chr1	16701955	16702544	hela_6h21_1_0912_peak_477	SZRD1
chr1	16951430	16951780	hela_6h21_1_0912_peak_486	CROCCP2
chr1	17222831	17223282	hela_6h21_1_0912_peak_490	CROCC
chr1	17240324	17240826	hela_6h21_1_0912_peak_491	CROCC
chr1	20042176	20042601	hela_6h21_1_0912_peak_568	TMCO4
chr1	20084802	20085250	hela_6h21_1_0912_peak_572	TMCO4
chr1	21974401	21974771	hela_6h21_1_0912_peak_633	RAP1GAP
chr1	23551180	23551560	hela_6h21_1_0912_peak_685	HTR1D
chr1	23881367	23881732	hela_6h21_1_0912_peak_696	E2F2
chr1	26826644	26827113	hela_6h21_1_0912_peak_789	RPS6KA1
chr1	26946692	26947700	hela_6h21_1_0912_peak_792	ARID1A
chr1	27191572	27192108	hela_6h21_1_0912_peak_804	NUDC
chr1	31867426	31867910	hela_6h21_1_0912_peak_932	SERINC2
chr1	32173907	32174371	hela_6h21_1_0912_peak_946	COL16A1
chr1	32410054	32410422	hela_6h21_1_0912_peak_955	PTP4A2
chr1	32421562	32421999	hela_6h21_1_0912_peak_956	PTP4A2
chr1	32866443	32866942	hela_6h21_1_0912_peak_970	BSDC1
chr1	32966078	32966568	hela_6h21_1_0912_peak_973	ZBTB8A
chr1	33458114	33458489	hela_6h21_1_0912_peak_992	RNF19B
chr1	35318243	35318695	hela_6h21_1_0912_peak_1033	SMIM12
chr1	42127561	42128007	hela_6h21_1_0912_peak_1236	HIVEP3
chr1	45097241	45097955	hela_6h21_1_0912_peak_1324	RNF220
chr1	48399835	48400412	hela_6h21_1_0912_peak_1422	TRABD2B
chr1	51439671	51440119	hela_6h21_1_0912_peak_1463	CDKN2C
chr1	54953857	54954396	hela_6h21_1_0912_peak_1538	ACOT11
chr1	59369110	59369829	hela_6h21_1_0912_peak_1622	JUN
chr1	59398510	59399155	hela_6h21_1_0912_peak_1623	JUN
chr1	64127943	64128348	hela_6h21_1_0912_peak_1721	ROR1
chr1	64809248	64809610	hela_6h21_1_0912_peak_1733	CACHD1
chr1	70686816	70687318	hela_6h21_1_0912_peak_1835	SRSF11
chr1	85773717	85774198	hela_6h21_1_0912_peak_2053	BCL10
chr1	95248901	95249259	hela_6h21_1_0912_peak_2251	SLC44A3
chr1	109806241	109806752	hela_6h21_1_0912_peak_2523	CELSR2
chr1	110698584	110698934	hela_6h21_1_0912_peak_2569	SLC6A17
chr1	110855204	110855554	hela_6h21_1_0912_peak_2582	LOC440600
chr1	114889023	114889490	hela_6h21_1_0912_peak_2691	SYT6
chr1	116694606	116695100	hela_6h21_1_0912_peak_2739	ATP1A1
chr1	144936839	144937247	hela_6h21_1_0912_peak_2859	PDE4DIP
chr1	145542850	145543256	hela_6h21_1_0912_peak_2879	ITGA10
chr1	149223302	149223959	hela_6h21_1_0912_peak_2940	LOC388692
chr1	151343796	151344198	hela_6h21_1_0912_peak_3019	SELENBP1
chr1	151964653	151965145	hela_6h21_1_0912_peak_3044	S100A10
chr1	152020318	152020688	hela_6h21_1_0912_peak_3048	S100A11
chr1	152020566	152021242	hela_6h21_1_0912_peak_3049	S100A11
chr1	153505551	153506075	hela_6h21_1_0912_peak_3082	S100A7
chr1	153506068	153506680	hela_6h21_1_0912_peak_3083	S100A7
chr1	153540964	153541476	hela_6h21_1_0912_peak_3089	S100A2
chr1	154836079	154836475	hela_6h21_1_0912_peak_3164	KCNN3
chr1	154989807	154990294	hela_6h21_1_0912_peak_3179	ZBTB7B
chr1	155220421	155220845	hela_6h21_1_0912_peak_3207	FAM189B
chr1	155973033	155973383	hela_6h21_1_0912_peak_3236	ARHGEF2
chr1	156115720	156116085	hela_6h21_1_0912_peak_3249	SEMA4A
chr1	156415597	156416024	hela_6h21_1_0912_peak_3269	C1orf61
chr1	156426861	156427507	hela_6h21_1_0912_peak_3272	C1orf61
chr1	156474574	156475088	hela_6h21_1_0912_peak_3279	MEF2D
chr1	157989281	157989800	hela_6h21_1_0912_peak_3335	KIRREL
chr1	160055356	160055813	hela_6h21_1_0912_peak_3403	KCNJ9
chr1	160959544	160959899	hela_6h21_1_0912_peak_3429	ITLN2
chr1	161410035	161410667	hela_6h21_1_0912_peak_3452	FCGR2A
chr1	161696410	161696905	hela_6h21_1_0912_peak_3460	FCRLB
chr1	162648265	162648649	hela_6h21_1_0912_peak_3481	DDR2
chr1	164409402	164409930	hela_6h21_1_0912_peak_3527	PBX1
chr1	164677230	164677615	hela_6h21_1_0912_peak_3537	PBX1
chr1	164740896	164741333	hela_6h21_1_0912_peak_3541	LOC100505795
chr1	165797993	165798496	hela_6h21_1_0912_peak_3573	UCK2
chr1	166792171	166792548	hela_6h21_1_0912_peak_3586	POGK
chr1	167789288	167789705	hela_6h21_1_0912_peak_3617	ADCY10
chr1	168973259	168973738	hela_6h21_1_0912_peak_3649	ATP1B1
chr1	173991367	173991877	hela_6h21_1_0912_peak_3769	RC3H1
chr1	176660439	176660789	hela_6h21_1_0912_peak_3834	PAPPA2
chr1	178024210	178024618	hela_6h21_1_0912_peak_3867	LOC730102
chr1	178470909	178471289	hela_6h21_1_0912_peak_3886	TEX35
chr1	178501437	178501787	hela_6h21_1_0912_peak_3889	C1orf220
chr1	180923103	180923453	hela_6h21_1_0912_peak_3964	MR1
chr1	181074287	181074743	hela_6h21_1_0912_peak_3973	STX6
chr1	182112327	182112684	hela_6h21_1_0912_peak_4001	ZNF648
chr1	199998092	199998529	hela_6h21_1_0912_peak_4326	NR5A2
chr1	201566680	201567331	hela_6h21_1_0912_peak_4399	NAV1
chr1	201987823	201988348	hela_6h21_1_0912_peak_4421	LMOD1
chr1	202168342	202168787	hela_6h21_1_0912_peak_4435	LGR6
chr1	202204812	202205162	hela_6h21_1_0912_peak_4439	LGR6
chr1	203296703	203297156	hela_6h21_1_0912_peak_4487	LOC730227
chr1	204043466	204044006	hela_6h21_1_0912_peak_4512	SOX13
chr1	204332846	204333196	hela_6h21_1_0912_peak_4520	PLEKHA6
chr1	204463508	204464246	hela_6h21_1_0912_peak_4528	PIK3C2B
chr1	204464170	204464520	hela_6h21_1_0912_peak_4529	PIK3C2B
chr1	204477079	204477519	hela_6h21_1_0912_peak_4532	MDM4
chr1	204616639	204617102	hela_6h21_1_0912_peak_4536	LRRN2
chr1	204721075	204721775	hela_6h21_1_0912_peak_4539	LRRN2
chr1	204732894	204733315	hela_6h21_1_0912_peak_4540	NFASC
chr1	205286634	205287076	hela_6h21_1_0912_peak_4567	NUAK2
chr1	205304768	205305134	hela_6h21_1_0912_peak_4569	NUAK2
chr1	205462162	205462739	hela_6h21_1_0912_peak_4577	CDK18
chr1	207997052	207997515	hela_6h21_1_0912_peak_4665	MIR29B2
chr1	208042356	208042757	hela_6h21_1_0912_peak_4666	MIR29B2
chr1	208281230	208281691	hela_6h21_1_0912_peak_4675	PLXNA2
chr1	208357353	208358182	hela_6h21_1_0912_peak_4681	PLXNA2
chr1	209920997	209921386	hela_6h21_1_0912_peak_4727	TRAF3IP3
chr1	211013832	211014218	hela_6h21_1_0912_peak_4760	KCNH1
chr1	211688546	211689285	hela_6h21_1_0912_peak_4783	RD3
chr1	211809809	211810308	hela_6h21_1_0912_peak_4794	SLC30A1
chr1	212732213	212732619	hela_6h21_1_0912_peak_4840	ATF3
chr1	215447893	215448337	hela_6h21_1_0912_peak_4911	KCTD3
chr1	215595070	215595522	hela_6h21_1_0912_peak_4917	KCTD3
chr1	218759168	218759566	hela_6h21_1_0912_peak_4968	LOC728463
chr1	220132176	220132554	hela_6h21_1_0912_peak_4997	RNU5F-1
chr1	221651384	221651753	hela_6h21_1_0912_peak_5048	C1orf140
chr1	223254593	223255121	hela_6h21_1_0912_peak_5082	C1orf65
chr1	225068153	225068640	hela_6h21_1_0912_peak_5138	DNAH14
chr1	226184142	226184493	hela_6h21_1_0912_peak_5164	SDE2
chr1	227002310	227002681	hela_6h21_1_0912_peak_5197	PSEN2
chr1	227002736	227003232	hela_6h21_1_0912_peak_5198	PSEN2
chr1	228247628	228247978	hela_6h21_1_0912_peak_5232	WNT3A
chr1	229361128	229361498	hela_6h21_1_0912_peak_5283	RAB4A
chr1	230240639	230240996	hela_6h21_1_0912_peak_5319	GALNT2
chr1	231347050	231347463	hela_6h21_1_0912_peak_5349	TRIM67
chr1	232278245	232278643	hela_6h21_1_0912_peak_5374	DISC2
chr1	234044735	234045511	hela_6h21_1_0912_peak_5422	SLC35F3
chr1	242153439	242153823	hela_6h21_1_0912_peak_5624	OPN3
chr1	246772136	246772716	hela_6h21_1_0912_peak_5729	CNST
chr1	246852765	246853374	hela_6h21_1_0912_peak_5731	SCCPDH
chr1	247373934	247374296	hela_6h21_1_0912_peak_5752	MIR3916
chr10	5508291	5508641	hela_6h21_1_0912_peak_5897	CALML3
chr10	6443741	6444195	hela_6h21_1_0912_peak_5928	PRKCQ-AS1
chr10	11917879	11918257	hela_6h21_1_0912_peak_6028	PROSER2-AS1
chr10	12375582	12375964	hela_6h21_1_0912_peak_6044	CAMK1D
chr10	22614678	22615028	hela_6h21_1_0912_peak_6222	BMI1
chr10	23636341	23636900	hela_6h21_1_0912_peak_6243	C10orf67
chr10	30799522	30799882	hela_6h21_1_0912_peak_6384	MTPAP
chr10	33299231	33299767	hela_6h21_1_0912_peak_6429	ITGB1
chr10	43950777	43951521	hela_6h21_1_0912_peak_6543	ZNF487P
chr10	60195001	60195458	hela_6h21_1_0912_peak_6712	BICC1
chr10	65274837	65275217	hela_6h21_1_0912_peak_6811	REEP3
chr10	71168232	71168632	hela_6h21_1_0912_peak_6917	TACR2
chr10	73619909	73620508	hela_6h21_1_0912_peak_6992	PSAP
chr10	73648650	73649031	hela_6h21_1_0912_peak_6996	PSAP
chr10	74014812	74015211	hela_6h21_1_0912_peak_7011	DDIT4
chr10	74020225	74020857	hela_6h21_1_0912_peak_7012	DDIT4
chr10	75725775	75726230	hela_6h21_1_0912_peak_7068	VCL
chr10	76898655	76899037	hela_6h21_1_0912_peak_7096	SAMD8
chr10	80063109	80063499	hela_6h21_1_0912_peak_7149	POLR3A
chr10	81070547	81070983	hela_6h21_1_0912_peak_7175	ZMIZ1
chr10	88159512	88160366	hela_6h21_1_0912_peak_7282	GRID1
chr10	88295027	88295575	hela_6h21_1_0912_peak_7288	WAPAL
chr10	88698970	88699577	hela_6h21_1_0912_peak_7300	MMRN2
chr10	88714021	88714440	hela_6h21_1_0912_peak_7301	MMRN2
chr10	97068549	97068912	hela_6h21_1_0912_peak_7495	PDLIM1
chr10	101096913	101097609	hela_6h21_1_0912_peak_7610	CNNM1
chr10	102440489	102440909	hela_6h21_1_0912_peak_7644	PAX2
chr10	102809990	102810342	hela_6h21_1_0912_peak_7661	KAZALD1
chr10	103124436	103124872	hela_6h21_1_0912_peak_7670	BTRC
chr10	104163526	104163956	hela_6h21_1_0912_peak_7696	PSD
chr10	105421518	105421883	hela_6h21_1_0912_peak_7733	SH3PXD2A
chr10	111968382	111968732	hela_6h21_1_0912_peak_7797	MXI1
chr10	122836772	122837298	hela_6h21_1_0912_peak_7937	WDR11-AS1
chr10	134234515	134235288	hela_6h21_1_0912_peak_8059	C10orf91
chr10	134332011	134332404	hela_6h21_1_0912_peak_8061	INPP5A
chr11	355775	356203	hela_6h21_1_0912_peak_8098	B4GALNT4
chr11	518469	519125	hela_6h21_1_0912_peak_8110	RNH1
chr11	3070961	3071493	hela_6h21_1_0912_peak_8206	CARS
chr11	3112953	3113462	hela_6h21_1_0912_peak_8208	OSBPL5
chr11	3145510	3146043	hela_6h21_1_0912_peak_8209	OSBPL5
chr11	3952057	3952467	hela_6h21_1_0912_peak_8232	STIM1
chr11	8255309	8255964	hela_6h21_1_0912_peak_8361	LMO1
chr11	8255922	8256518	hela_6h21_1_0912_peak_8362	LMO1
chr11	8350396	8350905	hela_6h21_1_0912_peak_8366	LMO1
chr11	8891927	8892504	hela_6h21_1_0912_peak_8378	ST5
chr11	9385738	9386307	hela_6h21_1_0912_peak_8400	IPO7
chr11	9528270	9528709	hela_6h21_1_0912_peak_8406	ZNF143
chr11	9635554	9636298	hela_6h21_1_0912_peak_8411	SWAP70
chr11	10944568	10944955	hela_6h21_1_0912_peak_8466	ZBED5
chr11	11998072	11998804	hela_6h21_1_0912_peak_8505	DKK3
chr11	12087618	12088049	hela_6h21_1_0912_peak_8509	MICAL2
chr11	12088764	12089134	hela_6h21_1_0912_peak_8511	MICAL2
chr11	12433863	12434317	hela_6h21_1_0912_peak_8533	PARVA
chr11	12820657	12821173	hela_6h21_1_0912_peak_8554	TEAD1
chr11	27223436	27223912	hela_6h21_1_0912_peak_8911	BDNF-AS
chr11	27955431	27955953	hela_6h21_1_0912_peak_8938	MIR610
chr11	28131612	28131993	hela_6h21_1_0912_peak_8946	METTL15
chr11	29181057	29181504	hela_6h21_1_0912_peak_8968	KIF18A
chr11	34195841	34196232	hela_6h21_1_0912_peak_9092	ABTB2
chr11	35949341	35949740	hela_6h21_1_0912_peak_9150	LDLRAD3
chr11	45201625	45202302	hela_6h21_1_0912_peak_9286	PRDM11
chr11	45361598	45361948	hela_6h21_1_0912_peak_9290	SYT13
chr11	46385106	46385656	hela_6h21_1_0912_peak_9329	DGKZ
chr11	47376535	47377314	hela_6h21_1_0912_peak_9370	SPI1
chr11	57671879	57672243	hela_6h21_1_0912_peak_9479	OR9Q1
chr11	60897222	60897669	hela_6h21_1_0912_peak_9554	PGA3
chr11	62608900	62609472	hela_6h21_1_0912_peak_9655	WDR74
chr11	64102516	64102976	hela_6h21_1_0912_peak_9722	CCDC88B
chr11	64442904	64443366	hela_6h21_1_0912_peak_9738	NRXN2
chr11	65256522	65257269	hela_6h21_1_0912_peak_9813	MALAT1
chr11	65266354	65266704	hela_6h21_1_0912_peak_9818	MALAT1
chr11	65308320	65308699	hela_6h21_1_0912_peak_9826	LTBP3
chr11	65341625	65342030	hela_6h21_1_0912_peak_9831	FAM89B
chr11	66049847	66050297	hela_6h21_1_0912_peak_9882	CNIH2
chr11	66462210	66462673	hela_6h21_1_0912_peak_9909	SPTBN2
chr11	66627026	66627455	hela_6h21_1_0912_peak_9918	LRFN4
chr11	66738286	66738929	hela_6h21_1_0912_peak_9926	C11orf86
chr11	67146932	67147371	hela_6h21_1_0912_peak_9954	LOC100130987
chr11	67231348	67231731	hela_6h21_1_0912_peak_9964	GPR152
chr11	67780683	67781064	hela_6h21_1_0912_peak_9987	ALDH3B1
chr11	67781769	67782291	hela_6h21_1_0912_peak_9988	ALDH3B1
chr11	68214666	68215040	hela_6h21_1_0912_peak_10012	LRP5
chr11	68600239	68600621	hela_6h21_1_0912_peak_10024	CPT1A
chr11	68905766	68906134	hela_6h21_1_0912_peak_10039	MRGPRF
chr11	72532974	72533465	hela_6h21_1_0912_peak_10152	ATG16L2
chr11	73490368	73490943	hela_6h21_1_0912_peak_10178	MRPL48
chr11	75921438	75921982	hela_6h21_1_0912_peak_10265	WNT11
chr11	76171565	76171978	hela_6h21_1_0912_peak_10279	C11orf30
chr11	76463814	76464239	hela_6h21_1_0912_peak_10284	TSKU
chr11	88135419	88135769	hela_6h21_1_0912_peak_10539	CTSC
chr11	91320857	91321266	hela_6h21_1_0912_peak_10570	FAT3
chr11	93300440	93301056	hela_6h21_1_0912_peak_10605	C11orf75
chr11	95878486	95878901	hela_6h21_1_0912_peak_10672	MAML2
chr11	119995793	119996164	hela_6h21_1_0912_peak_10951	TRIM29
chr12	1771130	1771498	hela_6h21_1_0912_peak_11139	MIR3649
chr12	6387601	6388181	hela_6h21_1_0912_peak_11228	PLEKHG6
chr12	6445393	6445743	hela_6h21_1_0912_peak_11229	TNFRSF1A
chr12	13254056	13254422	hela_6h21_1_0912_peak_11400	GSG1
chr12	13408615	13409056	hela_6h21_1_0912_peak_11403	GSG1
chr12	45342449	45342892	hela_6h21_1_0912_peak_11944	NELL2
chr12	46385423	46386000	hela_6h21_1_0912_peak_11975	SCAF11
chr12	47496931	47497427	hela_6h21_1_0912_peak_12009	AMIGO2
chr12	48147128	48147555	hela_6h21_1_0912_peak_12023	RAPGEF3
chr12	48222700	48223129	hela_6h21_1_0912_peak_12030	HDAC7
chr12	48395140	48395508	hela_6h21_1_0912_peak_12038	COL2A1
chr12	49389206	49389640	hela_6h21_1_0912_peak_12091	DDN
chr12	49482051	49482427	hela_6h21_1_0912_peak_12101	RHEBL1
chr12	50308048	50308718	hela_6h21_1_0912_peak_12138	LOC283332
chr12	50360743	50361270	hela_6h21_1_0912_peak_12143	AQP6
chr12	52249617	52250016	hela_6h21_1_0912_peak_12212	FIGNL2
chr12	52419446	52419968	hela_6h21_1_0912_peak_12221	NR4A1
chr12	52540968	52541510	hela_6h21_1_0912_peak_12240	LINC00592
chr12	52601539	52602114	hela_6h21_1_0912_peak_12251	LOC283403
chr12	52607228	52607650	hela_6h21_1_0912_peak_12253	LINC00592
chr12	52674706	52675143	hela_6h21_1_0912_peak_12258	KRT86
chr12	52721274	52721644	hela_6h21_1_0912_peak_12259	KRT83
chr12	53135168	53135638	hela_6h21_1_0912_peak_12276	KRT77
chr12	53265000	53265538	hela_6h21_1_0912_peak_12286	KRT78
chr12	53359106	53359534	hela_6h21_1_0912_peak_12293	KRT8
chr12	53615214	53615813	hela_6h21_1_0912_peak_12320	RARG
chr12	53718495	53719147	hela_6h21_1_0912_peak_12330	AAAS
chr12	53765030	53765621	hela_6h21_1_0912_peak_12334	SP1
chr12	54261443	54261928	hela_6h21_1_0912_peak_12362	HOXC13
chr12	54372688	54373150	hela_6h21_1_0912_peak_12368	HOXC10
chr12	54608471	54608879	hela_6h21_1_0912_peak_12381	SMUG1
chr12	54752805	54753366	hela_6h21_1_0912_peak_12390	NFE2
chr12	54772737	54773098	hela_6h21_1_0912_peak_12391	ZNF385A
chr12	54973507	54973879	hela_6h21_1_0912_peak_12395	PPP1R1A
chr12	56333913	56334334	hela_6h21_1_0912_peak_12434	DGKA
chr12	71039577	71040021	hela_6h21_1_0912_peak_12753	PTPRR
chr12	103969061	103969509	hela_6h21_1_0912_peak_13270	STAB2
chr12	104613629	104614060	hela_6h21_1_0912_peak_13289	TXNRD1
chr12	107485727	107486215	hela_6h21_1_0912_peak_13350	CRY1
chr12	111264396	111264780	hela_6h21_1_0912_peak_13449	CCDC63
chr12	111325852	111326250	hela_6h21_1_0912_peak_13451	CCDC63
chr12	117593043	117593395	hela_6h21_1_0912_peak_13572	FBXO21
chr12	120730445	120730795	hela_6h21_1_0912_peak_13634	SIRT4
chr12	121974907	121975257	hela_6h21_1_0912_peak_13683	KDM2B
chr12	122234910	122235411	hela_6h21_1_0912_peak_13691	LOC338799
chr12	123547447	123547864	hela_6h21_1_0912_peak_13732	PITPNM2
chr12	123873205	123873856	hela_6h21_1_0912_peak_13741	SETD8
chr12	124853702	124854411	hela_6h21_1_0912_peak_13769	NCOR2
chr12	124854332	124854704	hela_6h21_1_0912_peak_13770	NCOR2
chr12	125117916	125118603	hela_6h21_1_0912_peak_13784	NCOR2
chr12	131519822	131520186	hela_6h21_1_0912_peak_13908	GPR133
chr12	132674078	132674641	hela_6h21_1_0912_peak_13932	DDX51
chr13	34116472	34117284	hela_6h21_1_0912_peak_14086	STARD13
chr13	99714955	99715308	hela_6h21_1_0912_peak_14823	DOCK9
chr13	114830585	114831220	hela_6h21_1_0912_peak_15100	RASA3
chr14	21660084	21660516	hela_6h21_1_0912_peak_15153	OR5AU1
chr14	21924155	21924670	hela_6h21_1_0912_peak_15158	TOX4
chr14	23322606	23322957	hela_6h21_1_0912_peak_15182	LRP10
chr14	23449849	23450212	hela_6h21_1_0912_peak_15190	AJUBA
chr14	32978673	32979023	hela_6h21_1_0912_peak_15335	AKAP6
chr14	34151955	34152305	hela_6h21_1_0912_peak_15350	NPAS3
chr14	34529186	34529614	hela_6h21_1_0912_peak_15362	EGLN3
chr14	35805648	35806115	hela_6h21_1_0912_peak_15387	INSM2
chr14	55240105	55240489	hela_6h21_1_0912_peak_15706	SAMD4A
chr14	69014893	69015312	hela_6h21_1_0912_peak_15963	ACTN1-AS1
chr14	70038642	70039169	hela_6h21_1_0912_peak_15994	CCDC177
chr14	74684379	74684779	hela_6h21_1_0912_peak_16098	VSX2
chr14	75743558	75744160	hela_6h21_1_0912_peak_16129	FOS
chr14	77413860	77414263	hela_6h21_1_0912_peak_16168	ANGEL1
chr14	77422893	77423262	hela_6h21_1_0912_peak_16170	KIAA1737
chr14	77780418	77780933	hela_6h21_1_0912_peak_16185	POMT2
chr14	89017628	89018073	hela_6h21_1_0912_peak_16342	PTPN21
chr14	93153116	93153601	hela_6h21_1_0912_peak_16450	RIN3
chr14	93509617	93510180	hela_6h21_1_0912_peak_16459	ITPK1
chr14	93604370	93604720	hela_6h21_1_0912_peak_16463	ITPK1
chr14	100680334	100680748	hela_6h21_1_0912_peak_16610	YY1
chr14	100706156	100706788	hela_6h21_1_0912_peak_16613	YY1
chr14	103010794	103011464	hela_6h21_1_0912_peak_16681	ANKRD9
chr14	103541903	103542470	hela_6h21_1_0912_peak_16703	CDC42BPB
chr14	104745640	104745999	hela_6h21_1_0912_peak_16748	MIR3545
chr14	105235003	105235427	hela_6h21_1_0912_peak_16766	ZBTB42
chr14	105282063	105282636	hela_6h21_1_0912_peak_16771	LINC00638
chr14	105282531	105282881	hela_6h21_1_0912_peak_16772	LINC00638
chr14	105947166	105947650	hela_6h21_1_0912_peak_16810	CRIP1
chr15	22386863	22387275	hela_6h21_1_0912_peak_16836	OR4N3P
chr15	31507994	31508461	hela_6h21_1_0912_peak_17012	TRPM1
chr15	31546630	31546984	hela_6h21_1_0912_peak_17014	LOC283710
chr15	31664721	31665246	hela_6h21_1_0912_peak_17023	KLF13
chr15	31666626	31667072	hela_6h21_1_0912_peak_17024	KLF13
chr15	31667029	31667465	hela_6h21_1_0912_peak_17025	KLF13
chr15	31689375	31689864	hela_6h21_1_0912_peak_17028	LOC283710
chr15	32162830	32163347	hela_6h21_1_0912_peak_17041	CHRNA7
chr15	35091295	35092059	hela_6h21_1_0912_peak_17116	ACTC1
chr15	38364648	38365119	hela_6h21_1_0912_peak_17186	SPRED1
chr15	38365022	38365483	hela_6h21_1_0912_peak_17187	SPRED1
chr15	40337242	40337704	hela_6h21_1_0912_peak_17254	LOC100131089
chr15	40361243	40361876	hela_6h21_1_0912_peak_17256	SRP14
chr15	40390840	40391285	hela_6h21_1_0912_peak_17259	BMF
chr15	41149697	41150296	hela_6h21_1_0912_peak_17315	SPINT1
chr15	41157970	41158519	hela_6h21_1_0912_peak_17316	VPS18
chr15	41184089	41184439	hela_6h21_1_0912_peak_17320	VPS18
chr15	41234081	41234525	hela_6h21_1_0912_peak_17327	CHAC1
chr15	41913173	41913609	hela_6h21_1_0912_peak_17353	MGA
chr15	42222640	42223018	hela_6h21_1_0912_peak_17368	EHD4
chr15	42873578	42873958	hela_6h21_1_0912_peak_17393	STARD9
chr15	45746982	45747345	hela_6h21_1_0912_peak_17493	HMGN2P46
chr15	45934319	45934853	hela_6h21_1_0912_peak_17507	SQRDL
chr15	49267869	49268269	hela_6h21_1_0912_peak_17601	SHC4
chr15	52580509	52580963	hela_6h21_1_0912_peak_17720	MYO5C
chr15	56538113	56538604	hela_6h21_1_0912_peak_17823	RFX7
chr15	57179065	57179992	hela_6h21_1_0912_peak_17840	LOC145783
chr15	58624356	58624802	hela_6h21_1_0912_peak_17890	LIPC
chr15	62682440	62682930	hela_6h21_1_0912_peak_18040	C2CD4B
chr15	62896272	62896622	hela_6h21_1_0912_peak_18046	TLN2
chr15	63189143	63189682	hela_6h21_1_0912_peak_18054	TPM1
chr15	64014384	64014982	hela_6h21_1_0912_peak_18097	HERC1
chr15	64296853	64297273	hela_6h21_1_0912_peak_18106	DAPK2
chr15	64752867	64753217	hela_6h21_1_0912_peak_18125	ZNF609
chr15	67058098	67058703	hela_6h21_1_0912_peak_18217	SMAD6
chr15	67095414	67095872	hela_6h21_1_0912_peak_18220	LCTL
chr15	67134740	67135605	hela_6h21_1_0912_peak_18221	SMAD3
chr15	67399272	67399745	hela_6h21_1_0912_peak_18244	SMAD3
chr15	68220104	68220506	hela_6h21_1_0912_peak_18268	PIAS1
chr15	70582000	70582520	hela_6h21_1_0912_peak_18379	TLE3
chr15	70583674	70584257	hela_6h21_1_0912_peak_18380	TLE3
chr15	71235730	71236080	hela_6h21_1_0912_peak_18404	LRRC49
chr15	71571721	71572167	hela_6h21_1_0912_peak_18417	THSD4
chr15	72072744	72073094	hela_6h21_1_0912_peak_18435	THSD4
chr15	72514772	72515231	hela_6h21_1_0912_peak_18449	PKM
chr15	74265292	74265667	hela_6h21_1_0912_peak_18519	PML
chr15	74471716	74472141	hela_6h21_1_0912_peak_18537	STRA6
chr15	74488161	74488511	hela_6h21_1_0912_peak_18538	STRA6
chr15	74913397	74913757	hela_6h21_1_0912_peak_18571	CLK3
chr15	75746047	75746508	hela_6h21_1_0912_peak_18609	SIN3A
chr15	75746575	75747052	hela_6h21_1_0912_peak_18610	SIN3A
chr15	76455733	76456101	hela_6h21_1_0912_peak_18636	C15orf27
chr15	76488608	76489315	hela_6h21_1_0912_peak_18638	C15orf27
chr15	78359626	78360170	hela_6h21_1_0912_peak_18705	TBC1D2B
chr15	84033997	84034878	hela_6h21_1_0912_peak_18891	BNC1
chr15	89750011	89750605	hela_6h21_1_0912_peak_19048	FANCI
chr15	90614419	90614794	hela_6h21_1_0912_peak_19095	ZNF710
chr15	90701270	90701798	hela_6h21_1_0912_peak_19100	SEMA4B
chr15	90708763	90709461	hela_6h21_1_0912_peak_19101	SEMA4B
chr15	91445720	91446129	hela_6h21_1_0912_peak_19147	MAN2A2
chr15	91499766	91500196	hela_6h21_1_0912_peak_19155	RCCD1
chr15	93352240	93353067	hela_6h21_1_0912_peak_19211	LOC100507217
chr15	93363469	93363945	hela_6h21_1_0912_peak_19213	LOC100507217
chr15	99322860	99323219	hela_6h21_1_0912_peak_19367	IGF1R
chr15	99663853	99664419	hela_6h21_1_0912_peak_19390	SYNM
chr15	101140982	101141345	hela_6h21_1_0912_peak_19437	LINS
chr15	101629099	101629572	hela_6h21_1_0912_peak_19460	LINS
chr16	857712	858111	hela_6h21_1_0912_peak_19535	PRR25
chr16	1979648	1980029	hela_6h21_1_0912_peak_19575	HS3ST6
chr16	2053851	2054219	hela_6h21_1_0912_peak_19584	ZNF598
chr16	3033627	3034012	hela_6h21_1_0912_peak_19636	PKMYT1
chr16	3156321	3156940	hela_6h21_1_0912_peak_19641	ZNF205
chr16	3202265	3202646	hela_6h21_1_0912_peak_19644	ZNF205-AS1
chr16	4321160	4321516	hela_6h21_1_0912_peak_19684	TFAP4
chr16	10652977	10653470	hela_6h21_1_0912_peak_19803	EMP2
chr16	10922634	10923218	hela_6h21_1_0912_peak_19817	TVP23A
chr16	11490120	11490525	hela_6h21_1_0912_peak_19832	PRM1
chr16	11626075	11626436	hela_6h21_1_0912_peak_19836	SNN
chr16	14472178	14472592	hela_6h21_1_0912_peak_19895	BFAR
chr16	15670822	15671222	hela_6h21_1_0912_peak_19916	C16orf45
chr16	19097872	19098324	hela_6h21_1_0912_peak_19967	ITPRIPL2
chr16	19144108	19144551	hela_6h21_1_0912_peak_19970	SYT17
chr16	22243704	22244115	hela_6h21_1_0912_peak_20037	EEF2K
chr16	29955207	29955722	hela_6h21_1_0912_peak_20200	TMEM219
chr16	30429114	30429679	hela_6h21_1_0912_peak_20221	ZNF771
chr16	48664314	48664670	hela_6h21_1_0912_peak_20366	N4BP1
chr16	53164251	53164846	hela_6h21_1_0912_peak_20446	CHD9
chr16	56352146	56352528	hela_6h21_1_0912_peak_20510	GNAO1
chr16	56404718	56405068	hela_6h21_1_0912_peak_20516	AMFR
chr16	56894959	56895581	hela_6h21_1_0912_peak_20538	SLC12A3
chr16	56998507	56998857	hela_6h21_1_0912_peak_20544	CETP
chr16	57634290	57634644	hela_6h21_1_0912_peak_20565	GPR56
chr16	57972769	57973261	hela_6h21_1_0912_peak_20582	CNGB1
chr16	66906955	66907353	hela_6h21_1_0912_peak_20733	PDP2
chr16	67189208	67189558	hela_6h21_1_0912_peak_20740	TRADD
chr16	67686530	67687105	hela_6h21_1_0912_peak_20771	RLTPR
chr16	67850401	67850851	hela_6h21_1_0912_peak_20776	TSNAXIP1
chr16	68271299	68271952	hela_6h21_1_0912_peak_20795	ESRP2
chr16	68321863	68322223	hela_6h21_1_0912_peak_20798	SLC7A6
chr16	71756845	71757345	hela_6h21_1_0912_peak_20893	PHLPP2
chr16	73102743	73103225	hela_6h21_1_0912_peak_20925	ZFHX3
chr16	74771906	74772450	hela_6h21_1_0912_peak_20961	FA2H
chr16	75078732	75079110	hela_6h21_1_0912_peak_20976	ZNRF1
chr16	80958426	80958808	hela_6h21_1_0912_peak_21084	CENPN
chr16	84210545	84211137	hela_6h21_1_0912_peak_21168	DNAAF1
chr16	84540009	84540471	hela_6h21_1_0912_peak_21173	KIAA1609
chr16	85404299	85404923	hela_6h21_1_0912_peak_21219	MIR5093
chr16	85586793	85587143	hela_6h21_1_0912_peak_21232	GSE1
chr16	86536686	86537036	hela_6h21_1_0912_peak_21255	FOXF1-AS1
chr16	89307289	89307650	hela_6h21_1_0912_peak_21344	SLC22A31
chr17	861266	861755	hela_6h21_1_0912_peak_21420	TIMM22
chr17	1018346	1018779	hela_6h21_1_0912_peak_21427	ABR
chr17	1480343	1480893	hela_6h21_1_0912_peak_21451	SLC43A2
chr17	2297007	2297411	hela_6h21_1_0912_peak_21489	MNT
chr17	2310114	2310578	hela_6h21_1_0912_peak_21493	LOC284009
chr17	2652958	2653536	hela_6h21_1_0912_peak_21508	MIR1253
chr17	6409838	6410420	hela_6h21_1_0912_peak_21661	PITPNM3
chr17	7893454	7893858	hela_6h21_1_0912_peak_21730	GUCY2D
chr17	9648085	9648501	hela_6h21_1_0912_peak_21799	GLP2R
chr17	10519762	10520134	hela_6h21_1_0912_peak_21825	MYH2
chr17	10521470	10521891	hela_6h21_1_0912_peak_21826	MYH2
chr17	16492622	16493043	hela_6h21_1_0912_peak_21971	ZNF287
chr17	16776504	16777077	hela_6h21_1_0912_peak_21975	KRT16P2
chr17	17415184	17415647	hela_6h21_1_0912_peak_21997	PEMT
chr17	17826188	17826573	hela_6h21_1_0912_peak_22030	TOM1L2
chr17	17843997	17844417	hela_6h21_1_0912_peak_22031	TOM1L2
chr17	20811925	20812307	hela_6h21_1_0912_peak_22116	CCDC144NL
chr17	21178980	21179656	hela_6h21_1_0912_peak_22130	MAP2K3
chr17	21219856	21220274	hela_6h21_1_0912_peak_22136	KCNJ12
chr17	25650460	25650843	hela_6h21_1_0912_peak_22168	MIR4522
chr17	25659405	25659773	hela_6h21_1_0912_peak_22169	MIR4522
chr17	25659653	25660214	hela_6h21_1_0912_peak_22170	MIR4522
chr17	25675869	25676481	hela_6h21_1_0912_peak_22171	MIR4522
chr17	25708003	25708400	hela_6h21_1_0912_peak_22173	TBC1D3P5
chr17	27276098	27276687	hela_6h21_1_0912_peak_22235	PHF12
chr17	27438807	27439224	hela_6h21_1_0912_peak_22246	MYO18A
chr17	27503663	27504051	hela_6h21_1_0912_peak_22250	MYO18A
chr17	27619546	27619992	hela_6h21_1_0912_peak_22260	NUFIP2
chr17	27918644	27919027	hela_6h21_1_0912_peak_22276	ANKRD13B
chr17	28440102	28440688	hela_6h21_1_0912_peak_22295	NSRP1
chr17	28926948	28927905	hela_6h21_1_0912_peak_22308	LRRC37BP1
chr17	34303027	34303421	hela_6h21_1_0912_peak_22452	LYZL6
chr17	35293354	35293725	hela_6h21_1_0912_peak_22477	LHX1
chr17	36714277	36714792	hela_6h21_1_0912_peak_22521	SRCIN1
chr17	37365163	37365593	hela_6h21_1_0912_peak_22559	CACNB1
chr17	37370019	37370590	hela_6h21_1_0912_peak_22562	STAC2
chr17	38228215	38228783	hela_6h21_1_0912_peak_22597	THRA
chr17	38501218	38501629	hela_6h21_1_0912_peak_22617	RARA
chr17	38501533	38501995	hela_6h21_1_0912_peak_22618	RARA
chr17	39653055	39653437	hela_6h21_1_0912_peak_22660	KRT36
chr17	39948566	39949900	hela_6h21_1_0912_peak_22679	JUP
chr17	40683863	40684373	hela_6h21_1_0912_peak_22724	NAGLU
chr17	40831266	40831622	hela_6h21_1_0912_peak_22735	CCR10
chr17	41387128	41387478	hela_6h21_1_0912_peak_22759	TMEM106A-AS1
chr17	41411547	41411931	hela_6h21_1_0912_peak_22762	TMEM106A-AS1
chr17	41446047	41446757	hela_6h21_1_0912_peak_22764	ARL4D
chr17	41494730	41495278	hela_6h21_1_0912_peak_22767	MIR2117
chr17	42277000	42277417	hela_6h21_1_0912_peak_22806	ATXN7L3
chr17	42610873	42611622	hela_6h21_1_0912_peak_22827	FZD2
chr17	43249782	43250415	hela_6h21_1_0912_peak_22865	PLCD3
chr17	43275078	43275667	hela_6h21_1_0912_peak_22868	FMNL1
chr17	43449110	43449551	hela_6h21_1_0912_peak_22879	MAP3K14
chr17	44026373	44026890	hela_6h21_1_0912_peak_22899	MAPT
chr17	44344037	44344606	hela_6h21_1_0912_peak_22909	LRRC37A
chr17	45177289	45177865	hela_6h21_1_0912_peak_22923	MYL4
chr17	48065343	48065745	hela_6h21_1_0912_peak_23039	ITGA3
chr17	48139497	48140031	hela_6h21_1_0912_peak_23050	ITGA3
chr17	48737872	48738282	hela_6h21_1_0912_peak_23074	ABCC3
chr17	48739114	48739657	hela_6h21_1_0912_peak_23075	ABCC3
chr17	48763774	48764471	hela_6h21_1_0912_peak_23077	ABCC3
chr17	54776942	54777292	hela_6h21_1_0912_peak_23189	DGKE
chr17	62403693	62404315	hela_6h21_1_0912_peak_23392	PECAM1
chr17	65136376	65136791	hela_6h21_1_0912_peak_23440	HELZ
chr17	74520794	74521205	hela_6h21_1_0912_peak_23698	PRCD
chr17	75016089	75016514	hela_6h21_1_0912_peak_23716	LINC00338
chr17	76588384	76589067	hela_6h21_1_0912_peak_23769	DNAH17
chr17	76992300	76992786	hela_6h21_1_0912_peak_23781	CANT1
chr17	78428454	78428912	hela_6h21_1_0912_peak_23827	LOC100294362
chr17	79017680	79018227	hela_6h21_1_0912_peak_23854	BAIAP2
chr17	79075478	79075925	hela_6h21_1_0912_peak_23858	BAIAP2
chr17	79316956	79317433	hela_6h21_1_0912_peak_23874	TMEM105
chr17	79319143	79319755	hela_6h21_1_0912_peak_23876	TMEM105
chr17	79360771	79361305	hela_6h21_1_0912_peak_23880	LOC100130370
chr17	79949654	79950128	hela_6h21_1_0912_peak_23932	ASPSCR1
chr17	80255522	80256435	hela_6h21_1_0912_peak_23955	CSNK1D
chr17	81143421	81143771	hela_6h21_1_0912_peak_23979	FLJ43681
chr18	3012974	3013333	hela_6h21_1_0912_peak_24043	LPIN2
chr18	3246062	3246449	hela_6h21_1_0912_peak_24050	MYL12A
chr18	3771262	3771757	hela_6h21_1_0912_peak_24084	DLGAP1
chr18	7946635	7947039	hela_6h21_1_0912_peak_24181	PTPRM
chr18	8704622	8705511	hela_6h21_1_0912_peak_24200	SOGA2
chr18	21299538	21300015	hela_6h21_1_0912_peak_24427	LAMA3
chr18	21656220	21656657	hela_6h21_1_0912_peak_24438	TTC39C
chr18	43197270	43197630	hela_6h21_1_0912_peak_24689	SLC14A2
chr19	588144	588497	hela_6h21_1_0912_peak_24981	HCN2
chr19	752589	753336	hela_6h21_1_0912_peak_24994	C19orf21
chr19	1042113	1042568	hela_6h21_1_0912_peak_25017	ABCA7
chr19	1262273	1262648	hela_6h21_1_0912_peak_25042	CIRBP
chr19	1853273	1853836	hela_6h21_1_0912_peak_25079	KLF16
chr19	2474499	2474897	hela_6h21_1_0912_peak_25125	GADD45B
chr19	2543505	2543986	hela_6h21_1_0912_peak_25133	GNG7
chr19	2578878	2579772	hela_6h21_1_0912_peak_25135	GNG7
chr19	3036095	3036677	hela_6h21_1_0912_peak_25155	TLE2
chr19	3055595	3056094	hela_6h21_1_0912_peak_25158	AES
chr19	3055995	3056424	hela_6h21_1_0912_peak_25159	AES
chr19	3710326	3710777	hela_6h21_1_0912_peak_25205	TJP3
chr19	4870115	4870514	hela_6h21_1_0912_peak_25256	PLIN3
chr19	6273784	6274299	hela_6h21_1_0912_peak_25299	MLLT1
chr19	7445419	7445796	hela_6h21_1_0912_peak_25338	ARHGEF18
chr19	7565785	7566330	hela_6h21_1_0912_peak_25345	C19orf45
chr19	7683696	7684111	hela_6h21_1_0912_peak_25355	PET100
chr19	8399777	8400476	hela_6h21_1_0912_peak_25376	KANK3
chr19	8432144	8432599	hela_6h21_1_0912_peak_25381	ANGPTL4
chr19	9165615	9165965	hela_6h21_1_0912_peak_25406	OR1M1
chr19	11249470	11250046	hela_6h21_1_0912_peak_25486	C19orf80
chr19	12888718	12889147	hela_6h21_1_0912_peak_25543	HOOK2
chr19	12996316	12996748	hela_6h21_1_0912_peak_25561	KLF1
chr19	13076128	13076549	hela_6h21_1_0912_peak_25567	DAND5
chr19	13076433	13076799	hela_6h21_1_0912_peak_25568	DAND5
chr19	13262543	13262895	hela_6h21_1_0912_peak_25583	IER2
chr19	13278218	13278701	hela_6h21_1_0912_peak_25589	STX10
chr19	13953569	13953933	hela_6h21_1_0912_peak_25624	MIR23A
chr19	14561205	14561597	hela_6h21_1_0912_peak_25657	PKN1
chr19	14667484	14667846	hela_6h21_1_0912_peak_25663	TECR
chr19	15947522	15947951	hela_6h21_1_0912_peak_25689	OR10H1
chr19	18220827	18221210	hela_6h21_1_0912_peak_25744	MAST3
chr19	18343918	18344334	hela_6h21_1_0912_peak_25751	PDE4C
chr19	18415228	18415666	hela_6h21_1_0912_peak_25759	JUND
chr19	19335925	19336275	hela_6h21_1_0912_peak_25796	NCAN
chr19	30335673	30336291	hela_6h21_1_0912_peak_25910	URI1
chr19	36618689	36619172	hela_6h21_1_0912_peak_26044	CAPNS1
chr19	37708836	37709246	hela_6h21_1_0912_peak_26063	ZNF585B
chr19	39174935	39175335	hela_6h21_1_0912_peak_26101	ACTN4
chr19	40939318	40939690	hela_6h21_1_0912_peak_26157	SERTAD1
chr19	40939750	40940141	hela_6h21_1_0912_peak_26158	SERTAD1
chr19	41109668	41110290	hela_6h21_1_0912_peak_26166	LTBP4
chr19	41111140	41111642	hela_6h21_1_0912_peak_26167	LTBP4
chr19	41168650	41169000	hela_6h21_1_0912_peak_26174	ITPKC
chr19	41426841	41427216	hela_6h21_1_0912_peak_26185	CYP2B7P1
chr19	44286850	44287498	hela_6h21_1_0912_peak_26269	KCNN4
chr19	44289020	44289380	hela_6h21_1_0912_peak_26271	KCNN4
chr19	45594697	45595221	hela_6h21_1_0912_peak_26314	GEMIN7
chr19	46051424	46051931	hela_6h21_1_0912_peak_26335	OPA3
chr19	46184695	46185167	hela_6h21_1_0912_peak_26339	GIPR
chr19	46210523	46210916	hela_6h21_1_0912_peak_26343	SNRPD2
chr19	46220391	46221132	hela_6h21_1_0912_peak_26344	FBXO46
chr19	48201321	48201756	hela_6h21_1_0912_peak_26391	GLTSCR1
chr19	48774722	48775151	hela_6h21_1_0912_peak_26400	ZNF114
chr19	49071712	49072136	hela_6h21_1_0912_peak_26411	SULT2B1
chr19	59025169	59025826	hela_6h21_1_0912_peak_26551	ZBTB45
chr2	10674153	10674546	hela_6h21_1_0912_peak_26722	ODC1
chr2	11884254	11884614	hela_6h21_1_0912_peak_26750	LPIN1
chr2	16052329	16052719	hela_6h21_1_0912_peak_26799	MYCN
chr2	20391037	20391461	hela_6h21_1_0912_peak_26864	LAPTM4A
chr2	25599600	25600062	hela_6h21_1_0912_peak_26976	MIR1301
chr2	27304122	27304514	hela_6h21_1_0912_peak_27034	EMILIN1
chr2	42067791	42068184	hela_6h21_1_0912_peak_27299	LOC388942
chr2	43451314	43451694	hela_6h21_1_0912_peak_27344	ZFP36L2
chr2	43679547	43680011	hela_6h21_1_0912_peak_27350	THADA
chr2	46219685	46220039	hela_6h21_1_0912_peak_27400	PRKCE
chr2	46542624	46543005	hela_6h21_1_0912_peak_27410	EPAS1
chr2	70369438	70370176	hela_6h21_1_0912_peak_27885	LOC100133985
chr2	74347147	74347639	hela_6h21_1_0912_peak_27972	BOLA3-AS1
chr2	85152802	85153466	hela_6h21_1_0912_peak_28119	TRABD2A
chr2	85998936	85999637	hela_6h21_1_0912_peak_28160	ATOH8
chr2	86054541	86054960	hela_6h21_1_0912_peak_28161	SFTPB
chr2	109801833	109802242	hela_6h21_1_0912_peak_28498	SH3RF3
chr2	113956676	113957131	hela_6h21_1_0912_peak_28584	PSD4
chr2	113977504	113977889	hela_6h21_1_0912_peak_28586	PAX8
chr2	121002933	121003421	hela_6h21_1_0912_peak_28690	RALB
chr2	164204612	164205175	hela_6h21_1_0912_peak_29103	KCNH7
chr2	219260552	219261174	hela_6h21_1_0912_peak_29594	SLC11A1
chr2	232545920	232546391	hela_6h21_1_0912_peak_29731	PTMA
chr2	240270322	240270685	hela_6h21_1_0912_peak_29818	HDAC4
chr20	412108	412458	hela_6h21_1_0912_peak_29888	C20orf96
chr20	4153084	4153512	hela_6h21_1_0912_peak_29987	SMOX
chr20	4741156	4741557	hela_6h21_1_0912_peak_30002	PRNT
chr20	10152866	10153233	hela_6h21_1_0912_peak_30120	SNAP25-AS1
chr20	30180987	30181665	hela_6h21_1_0912_peak_30295	ID1
chr20	30198266	30198916	hela_6h21_1_0912_peak_30303	COX4I2
chr20	30200600	30201011	hela_6h21_1_0912_peak_30304	COX4I2
chr20	30301007	30301437	hela_6h21_1_0912_peak_30309	BCL2L1
chr20	30403200	30403636	hela_6h21_1_0912_peak_30311	MYLK2
chr20	32251398	32251842	hela_6h21_1_0912_peak_30378	C20orf144
chr20	35463874	35464470	hela_6h21_1_0912_peak_30510	SOGA1
chr20	36738298	36738708	hela_6h21_1_0912_peak_30556	TTI1
chr20	40321989	40322388	hela_6h21_1_0912_peak_30673	CHD6
chr20	42286038	42286476	hela_6h21_1_0912_peak_30724	MYBL2
chr20	42567894	42568295	hela_6h21_1_0912_peak_30734	TOX2
chr20	42745301	42745669	hela_6h21_1_0912_peak_30739	JPH2
chr20	43940190	43940636	hela_6h21_1_0912_peak_30795	RBPJL
chr20	44221204	44221603	hela_6h21_1_0912_peak_30807	WFDC8
chr20	44407748	44408098	hela_6h21_1_0912_peak_30810	WFDC3
chr20	44844447	44845014	hela_6h21_1_0912_peak_30840	CDH22
chr20	47961600	47962012	hela_6h21_1_0912_peak_30953	ZNFX1
chr20	48687820	48688208	hela_6h21_1_0912_peak_30984	LINC00651
chr20	48925160	48925763	hela_6h21_1_0912_peak_31016	LOC284751
chr20	49032139	49032673	hela_6h21_1_0912_peak_31029	PTPN1
chr20	49067979	49068381	hela_6h21_1_0912_peak_31031	PTPN1
chr20	49407170	49407590	hela_6h21_1_0912_peak_31046	BCAS4
chr20	50383310	50383670	hela_6h21_1_0912_peak_31073	ATP9A
chr20	52210614	52211446	hela_6h21_1_0912_peak_31120	ZNF217
chr20	52239889	52240329	hela_6h21_1_0912_peak_31123	ZNF217
chr20	55362181	55362593	hela_6h21_1_0912_peak_31214	GCNT7
chr20	55549387	55550127	hela_6h21_1_0912_peak_31220	SPO11
chr20	55622399	55622965	hela_6h21_1_0912_peak_31223	SPO11
chr20	55623318	55623700	hela_6h21_1_0912_peak_31224	SPO11
chr20	55964182	55964714	hela_6h21_1_0912_peak_31232	MIR5095
chr20	61187501	61187945	hela_6h21_1_0912_peak_31409	C20orf166-AS1
chr20	61425445	61425844	hela_6h21_1_0912_peak_31420	MRGBP
chr20	61463885	61464235	hela_6h21_1_0912_peak_31428	COL9A3
chr20	61506901	61507262	hela_6h21_1_0912_peak_31434	TCFL5
chr21	39590976	39591336	hela_6h21_1_0912_peak_31687	KCNJ15
chr21	44631306	44631950	hela_6h21_1_0912_peak_31738	U2AF1
chr22	17652035	17652706	hela_6h21_1_0912_peak_31804	CECR5
chr22	17652623	17653072	hela_6h21_1_0912_peak_31805	CECR5
chr22	19793885	19794453	hela_6h21_1_0912_peak_31861	GNB1L
chr22	19811679	19812060	hela_6h21_1_0912_peak_31862	GNB1L
chr22	19863858	19864265	hela_6h21_1_0912_peak_31866	TXNRD2
chr22	19868778	19869269	hela_6h21_1_0912_peak_31868	TXNRD2
chr22	20858037	20858445	hela_6h21_1_0912_peak_31888	MED15
chr22	23863913	23864371	hela_6h21_1_0912_peak_31960	ZDHHC8P1
chr22	24255914	24256626	hela_6h21_1_0912_peak_31973	LOC284889
chr22	28122737	28123323	hela_6h21_1_0912_peak_32064	TTC28-AS1
chr22	29108440	29108815	hela_6h21_1_0912_peak_32072	CHEK2
chr22	30106828	30107324	hela_6h21_1_0912_peak_32098	CABP7
chr22	30112741	30113137	hela_6h21_1_0912_peak_32099	CABP7
chr22	30819815	30820347	hela_6h21_1_0912_peak_32127	SEC14L2
chr22	31198778	31199255	hela_6h21_1_0912_peak_32142	OSBP2
chr22	36023172	36023525	hela_6h21_1_0912_peak_32256	MB
chr22	36023551	36024014	hela_6h21_1_0912_peak_32257	MB
chr22	36850683	36851079	hela_6h21_1_0912_peak_32269	MYH9
chr22	37943198	37943626	hela_6h21_1_0912_peak_32287	CDC42EP1
chr22	38510410	38510843	hela_6h21_1_0912_peak_32313	PLA2G6
chr22	38573952	38574369	hela_6h21_1_0912_peak_32314	PLA2G6
chr22	41107560	41107935	hela_6h21_1_0912_peak_32364	MKL1
chr22	44946499	44947004	hela_6h21_1_0912_peak_32436	LINC00207
chr22	46409420	46409952	hela_6h21_1_0912_peak_32462	WNT7B
chr22	46464689	46465075	hela_6h21_1_0912_peak_32468	C22orf26
chr22	46972720	46973248	hela_6h21_1_0912_peak_32493	CELSR1
chr3	4910183	4910584	hela_6h21_1_0912_peak_32607	BHLHE40
chr3	10501796	10502146	hela_6h21_1_0912_peak_32729	ATP2B2
chr3	27366137	27366828	hela_6h21_1_0912_peak_33023	NEK10
chr3	37987701	37988120	hela_6h21_1_0912_peak_33218	CTDSPL
chr3	47866221	47866710	hela_6h21_1_0912_peak_33426	DHX30
chr3	55520137	55520652	hela_6h21_1_0912_peak_33665	WNT5A
chr3	56528696	56529118	hela_6h21_1_0912_peak_33691	ERC2
chr3	99764561	99764911	hela_6h21_1_0912_peak_33981	CMSS1
chr3	112361769	112362152	hela_6h21_1_0912_peak_34195	CCDC80
chr3	115503111	115503699	hela_6h21_1_0912_peak_34265	LSAMP-AS3
chr3	122696603	122697220	hela_6h21_1_0912_peak_34421	SEMA5B
chr3	124278043	124278397	hela_6h21_1_0912_peak_34462	KALRN
chr3	124581320	124581844	hela_6h21_1_0912_peak_34472	ITGB5
chr3	125986083	125986758	hela_6h21_1_0912_peak_34506	ALDH1L1
chr3	126701771	126702163	hela_6h21_1_0912_peak_34523	PLXNA1
chr3	128327194	128327579	hela_6h21_1_0912_peak_34582	C3orf27
chr3	134032083	134032773	hela_6h21_1_0912_peak_34718	RYK
chr3	137690045	137690443	hela_6h21_1_0912_peak_34802	CLDN18
chr3	138553553	138554231	hela_6h21_1_0912_peak_34830	C3orf72
chr3	138634297	138634733	hela_6h21_1_0912_peak_34832	C3orf72
chr3	141085321	141085714	hela_6h21_1_0912_peak_34903	ZBTB38
chr3	141547719	141548172	hela_6h21_1_0912_peak_34919	ATP1B3
chr3	150026451	150026801	hela_6h21_1_0912_peak_35108	TSC22D2
chr3	151022814	151023212	hela_6h21_1_0912_peak_35133	GPR87
chr3	152856429	152856779	hela_6h21_1_0912_peak_35167	RAP2B
chr3	178978894	178979331	hela_6h21_1_0912_peak_35682	KCNMB3
chr3	186334773	186335262	hela_6h21_1_0912_peak_35890	AHSG
chr3	186695001	186695395	hela_6h21_1_0912_peak_35897	ST6GAL1
chr3	193500166	193500526	hela_6h21_1_0912_peak_36025	OPA1-AS1
chr3	193788580	193789385	hela_6h21_1_0912_peak_36033	HES1
chr3	193807343	193807839	hela_6h21_1_0912_peak_36034	HES1
chr3	193859299	193859724	hela_6h21_1_0912_peak_36039	LOC647323
chr3	194053863	194054591	hela_6h21_1_0912_peak_36052	LOC100131551
chr3	194054510	194054860	hela_6h21_1_0912_peak_36053	LOC100131551
chr3	195895877	195896250	hela_6h21_1_0912_peak_36120	SLC51A
chr3	196255580	196256050	hela_6h21_1_0912_peak_36129	C3orf43
chr3	197632821	197633261	hela_6h21_1_0912_peak_36169	IQCG
chr4	6774284	6774718	hela_6h21_1_0912_peak_36262	KIAA0232
chr4	15256338	15256700	hela_6h21_1_0912_peak_36336	C1QTNF7
chr4	23936431	23936855	hela_6h21_1_0912_peak_36403	PPARGC1A
chr4	41218392	41218819	hela_6h21_1_0912_peak_36520	APBB2
chr4	82965334	82965687	hela_6h21_1_0912_peak_36750	ENOPH1
chr4	142250175	142250557	hela_6h21_1_0912_peak_37184	RNF150
chr4	152966891	152967252	hela_6h21_1_0912_peak_37255	PET112
chr4	190643318	190644038	hela_6h21_1_0912_peak_37511	FRG1
chr5	317178	317696	hela_6h21_1_0912_peak_37529	AHRR
chr5	318345	318819	hela_6h21_1_0912_peak_37530	AHRR
chr5	321542	322009	hela_6h21_1_0912_peak_37531	AHRR
chr5	344038	344611	hela_6h21_1_0912_peak_37533	AHRR
chr5	369952	370346	hela_6h21_1_0912_peak_37535	AHRR
chr5	671693	672107	hela_6h21_1_0912_peak_37548	TPPP
chr5	912481	913166	hela_6h21_1_0912_peak_37555	BRD9
chr5	946194	946608	hela_6h21_1_0912_peak_37557	BRD9
chr5	1161275	1161840	hela_6h21_1_0912_peak_37572	SLC6A19
chr5	1385827	1386313	hela_6h21_1_0912_peak_37582	CLPTM1L
chr5	1641545	1642073	hela_6h21_1_0912_peak_37594	LOC728613
chr5	5271220	5271714	hela_6h21_1_0912_peak_37706	ADAMTS16
chr5	5340295	5340821	hela_6h21_1_0912_peak_37711	KIAA0947
chr5	5344222	5344653	hela_6h21_1_0912_peak_37712	KIAA0947
chr5	6704509	6705047	hela_6h21_1_0912_peak_37758	PAPD7
chr5	6766635	6767324	hela_6h21_1_0912_peak_37765	NSUN2
chr5	7755095	7755507	hela_6h21_1_0912_peak_37795	ADCY2
chr5	8060127	8060543	hela_6h21_1_0912_peak_37807	FASTKD3
chr5	9431529	9432081	hela_6h21_1_0912_peak_37838	SEMA5A
chr5	10507689	10508268	hela_6h21_1_0912_peak_37872	ANKRD33B
chr5	10551330	10552027	hela_6h21_1_0912_peak_37875	ANKRD33B
chr5	10601301	10601902	hela_6h21_1_0912_peak_37879	ANKRD33B
chr5	10725095	10725783	hela_6h21_1_0912_peak_37886	DAP
chr5	13554042	13554424	hela_6h21_1_0912_peak_37950	TRIO
chr5	14011549	14012259	hela_6h21_1_0912_peak_37961	DNAH5
chr5	14036188	14036598	hela_6h21_1_0912_peak_37963	DNAH5
chr5	14908262	14908692	hela_6h21_1_0912_peak_37991	ANKH
chr5	15008077	15008427	hela_6h21_1_0912_peak_37996	ANKH
chr5	15008635	15009037	hela_6h21_1_0912_peak_37997	ANKH
chr5	16870305	16870767	hela_6h21_1_0912_peak_38052	MYO10
chr5	17249253	17249718	hela_6h21_1_0912_peak_38069	BASP1
chr5	17306186	17306705	hela_6h21_1_0912_peak_38073	LOC285696
chr5	32176405	32176940	hela_6h21_1_0912_peak_38329	GOLPH3
chr5	32232547	32233003	hela_6h21_1_0912_peak_38332	MTMR12
chr5	32329459	32329848	hela_6h21_1_0912_peak_38339	MTMR12
chr5	36363238	36363589	hela_6h21_1_0912_peak_38434	RANBP3L
chr5	36744451	36745124	hela_6h21_1_0912_peak_38452	NIPBL
chr5	38441793	38442235	hela_6h21_1_0912_peak_38499	EGFLAM
chr5	42908943	42909422	hela_6h21_1_0912_peak_38619	SEPP1
chr5	42994552	42994975	hela_6h21_1_0912_peak_38624	LOC153684
chr5	42994985	42995418	hela_6h21_1_0912_peak_38625	LOC153684
chr5	43008102	43008542	hela_6h21_1_0912_peak_38627	LOC153684
chr5	43008584	43009056	hela_6h21_1_0912_peak_38628	LOC153684
chr5	44538815	44539461	hela_6h21_1_0912_peak_38683	FGF10
chr5	52095173	52095750	hela_6h21_1_0912_peak_38754	PELO
chr5	52549151	52549502	hela_6h21_1_0912_peak_38764	MOCS2
chr5	54472220	54472625	hela_6h21_1_0912_peak_38792	CDC20B
chr5	78280162	78280717	hela_6h21_1_0912_peak_39208	ARSB
chr5	95147721	95148094	hela_6h21_1_0912_peak_39473	C5orf27
chr5	98109961	98110419	hela_6h21_1_0912_peak_39534	RGMB
chr5	112540237	112540652	hela_6h21_1_0912_peak_39730	MCC
chr5	114423197	114423577	hela_6h21_1_0912_peak_39756	AP3S1
chr5	133862856	133863255	hela_6h21_1_0912_peak_40087	PHF15
chr5	140904335	140904695	hela_6h21_1_0912_peak_40277	DIAPH1
chr5	148292586	148292945	hela_6h21_1_0912_peak_40421	ABLIM3
chr5	149522814	149523214	hela_6h21_1_0912_peak_40455	PDGFRB
chr5	158960233	158960701	hela_6h21_1_0912_peak_40654	LOC285627
chr5	169095717	169096165	hela_6h21_1_0912_peak_40824	DOCK2
chr5	172287859	172288416	hela_6h21_1_0912_peak_40913	ERGIC1
chr5	173765236	173765683	hela_6h21_1_0912_peak_40948	MSX2
chr6	1111537	1111986	hela_6h21_1_0912_peak_41143	LOC285768
chr6	3162994	3163674	hela_6h21_1_0912_peak_41213	TUBB2A
chr6	4018789	4019249	hela_6h21_1_0912_peak_41252	PRPF4B
chr6	4156133	4156527	hela_6h21_1_0912_peak_41258	ECI2
chr6	6687096	6687467	hela_6h21_1_0912_peak_41323	LY86-AS1
chr6	6687402	6687840	hela_6h21_1_0912_peak_41324	LY86-AS1
chr6	6885656	6886031	hela_6h21_1_0912_peak_41333	RREB1
chr6	7140844	7141295	hela_6h21_1_0912_peak_41338	RREB1
chr6	7261343	7261797	hela_6h21_1_0912_peak_41343	RIOK1
chr6	7673320	7673766	hela_6h21_1_0912_peak_41356	BMP6
chr6	7975413	7975813	hela_6h21_1_0912_peak_41369	BLOC1S5-TXNDC5
chr6	8983360	8983771	hela_6h21_1_0912_peak_41391	SLC35B3
chr6	9482271	9482699	hela_6h21_1_0912_peak_41405	LOC100130275
chr6	10383616	10384204	hela_6h21_1_0912_peak_41426	LOC100130275
chr6	10417630	10418053	hela_6h21_1_0912_peak_41431	TFAP2A
chr6	12234309	12234676	hela_6h21_1_0912_peak_41497	EDN1
chr6	16137320	16137728	hela_6h21_1_0912_peak_41601	MYLIP
chr6	21595065	21595495	hela_6h21_1_0912_peak_41700	SOX4
chr6	24359936	24360458	hela_6h21_1_0912_peak_41748	DCDC2
chr6	24721268	24721659	hela_6h21_1_0912_peak_41757	C6orf62
chr6	27094811	27095211	hela_6h21_1_0912_peak_41824	HIST1H2AG
chr6	27219436	27219940	hela_6h21_1_0912_peak_41831	PRSS16
chr6	27247805	27248205	hela_6h21_1_0912_peak_41833	VN1R10P
chr6	28602364	28602786	hela_6h21_1_0912_peak_41878	SCAND3
chr6	28973235	28973698	hela_6h21_1_0912_peak_41896	ZNF311
chr6	29944204	29944576	hela_6h21_1_0912_peak_41911	HCG9
chr6	31548577	31548997	hela_6h21_1_0912_peak_41978	LTB
chr6	31788954	31789369	hela_6h21_1_0912_peak_41991	HSPA1L
chr6	33393596	33393946	hela_6h21_1_0912_peak_42043	SYNGAP1
chr6	35699582	35699970	hela_6h21_1_0912_peak_42114	LOC285847
chr6	36308804	36309247	hela_6h21_1_0912_peak_42134	C6orf222
chr6	36390842	36391471	hela_6h21_1_0912_peak_42137	PXT1
chr6	41286539	41286951	hela_6h21_1_0912_peak_42244	NCR2
chr6	41681477	41681844	hela_6h21_1_0912_peak_42261	TFEB
chr6	43111238	43111592	hela_6h21_1_0912_peak_42310	PTK7
chr6	44189254	44189661	hela_6h21_1_0912_peak_42357	SLC29A1
chr6	44205159	44205572	hela_6h21_1_0912_peak_42358	HSP90AB1
chr6	52369206	52369664	hela_6h21_1_0912_peak_42494	TRAM2
chr6	53412794	53413144	hela_6h21_1_0912_peak_42517	GCLC
chr6	64283496	64283916	hela_6h21_1_0912_peak_42632	PTP4A1
chr6	74233117	74233528	hela_6h21_1_0912_peak_42684	EEF1A1
chr6	109103461	109103833	hela_6h21_1_0912_peak_42902	ARMC2
chr6	110855901	110856278	hela_6h21_1_0912_peak_42919	SLC22A16
chr6	144537258	144537710	hela_6h21_1_0912_peak_43191	UTRN
chr6	166398215	166398698	hela_6h21_1_0912_peak_43425	LINC00473
chr7	1032747	1033127	hela_6h21_1_0912_peak_43510	COX19
chr7	1576392	1577017	hela_6h21_1_0912_peak_43529	MAFK
chr7	5279840	5280268	hela_6h21_1_0912_peak_43610	SLC29A4
chr7	20405169	20405588	hela_6h21_1_0912_peak_43859	ITGB8
chr7	27190411	27190904	hela_6h21_1_0912_peak_43997	HOXA-AS3
chr7	32542684	32543049	hela_6h21_1_0912_peak_44112	AVL9
chr7	33761904	33762419	hela_6h21_1_0912_peak_44136	BMPER
chr7	33762358	33762794	hela_6h21_1_0912_peak_44137	BMPER
chr7	38345667	38346148	hela_6h21_1_0912_peak_44208	TARP
chr7	38375192	38375545	hela_6h21_1_0912_peak_44210	LOC100506776
chr7	43921659	43922261	hela_6h21_1_0912_peak_44311	URGCP
chr7	44833378	44833809	hela_6h21_1_0912_peak_44340	PPIA
chr7	47445631	47446158	hela_6h21_1_0912_peak_44408	TNS3
chr7	47631168	47631525	hela_6h21_1_0912_peak_44417	TNS3
chr7	56101710	56102170	hela_6h21_1_0912_peak_44565	PSPH
chr7	73050617	73051152	hela_6h21_1_0912_peak_44760	MLXIPL
chr7	95238016	95238448	hela_6h21_1_0912_peak_45123	PDK4
chr7	100781751	100782213	hela_6h21_1_0912_peak_45273	SERPINE1
chr7	101372482	101372832	hela_6h21_1_0912_peak_45295	CUX1
chr7	101386554	101387056	hela_6h21_1_0912_peak_45296	CUX1
chr7	101500260	101500627	hela_6h21_1_0912_peak_45299	CUX1
chr7	101707096	101707515	hela_6h21_1_0912_peak_45307	CUX1
chr7	101796506	101796934	hela_6h21_1_0912_peak_45316	CUX1
chr7	104652857	104653494	hela_6h21_1_0912_peak_45354	LOC100216545
chr7	107589302	107589675	hela_6h21_1_0912_peak_45429	LAMB1
chr7	128858334	128858718	hela_6h21_1_0912_peak_45734	AHCYL2
chr7	129465496	129465885	hela_6h21_1_0912_peak_45751	MIR183
chr7	134249725	134250138	hela_6h21_1_0912_peak_45843	AKR1B15
chr7	151451085	151451624	hela_6h21_1_0912_peak_46153	PRKAG2
chr7	155137578	155137990	hela_6h21_1_0912_peak_46221	EN2
chr7	158611187	158611899	hela_6h21_1_0912_peak_46295	ESYT2
chr7	158766694	158767119	hela_6h21_1_0912_peak_46303	LINC00689
chr8	20696117	20696467	hela_6h21_1_0912_peak_46660	LOC286114
chr8	21867543	21867961	hela_6h21_1_0912_peak_46680	NPM2
chr8	22068440	22068871	hela_6h21_1_0912_peak_46692	POLR3D
chr8	22431875	22432229	hela_6h21_1_0912_peak_46704	SORBS3
chr8	24857428	24857781	hela_6h21_1_0912_peak_46780	NEFL
chr8	26315207	26315777	hela_6h21_1_0912_peak_46817	DPYSL2
chr8	27805896	27806246	hela_6h21_1_0912_peak_46858	SCARA5
chr8	28258469	28259000	hela_6h21_1_0912_peak_46871	ZNF395
chr8	29369112	29369462	hela_6h21_1_0912_peak_46889	DUSP4
chr8	37853683	37854141	hela_6h21_1_0912_peak_47047	ADRB3
chr8	38592214	38592571	hela_6h21_1_0912_peak_47071	TACC1
chr8	38794076	38794561	hela_6h21_1_0912_peak_47083	PLEKHA2
chr8	50952320	50952794	hela_6h21_1_0912_peak_47257	SNTG1
chr8	59713990	59714381	hela_6h21_1_0912_peak_47414	NSMAF
chr8	66938652	66939044	hela_6h21_1_0912_peak_47528	DNAJC5B
chr8	67201440	67201822	hela_6h21_1_0912_peak_47542	CRH
chr8	80696279	80696653	hela_6h21_1_0912_peak_47754	HEY1
chr8	98639115	98639610	hela_6h21_1_0912_peak_48056	MTDH
chr8	101225638	101226064	hela_6h21_1_0912_peak_48108	SPAG1
chr8	102372974	102373607	hela_6h21_1_0912_peak_48147	NACAP1
chr8	103612761	103613312	hela_6h21_1_0912_peak_48170	UBR5
chr8	103818421	103819015	hela_6h21_1_0912_peak_48184	KLF10
chr8	119973611	119974096	hela_6h21_1_0912_peak_48501	TNFRSF11B
chr8	121135754	121136339	hela_6h21_1_0912_peak_48540	COL14A1
chr8	122736531	122737251	hela_6h21_1_0912_peak_48578	HAS2
chr8	123693242	123693850	hela_6h21_1_0912_peak_48609	ZHX2
chr8	123792340	123792741	hela_6h21_1_0912_peak_48615	ZHX2
chr8	126559193	126559802	hela_6h21_1_0912_peak_48719	KIAA0196
chr8	128519788	128520345	hela_6h21_1_0912_peak_48768	LOC727677
chr8	128598383	128598741	hela_6h21_1_0912_peak_48770	LOC727677
chr8	128680809	128681251	hela_6h21_1_0912_peak_48774	MYC
chr8	128772946	128773492	hela_6h21_1_0912_peak_48781	MIR1204
chr8	129871412	129871852	hela_6h21_1_0912_peak_48811	LOC727677
chr8	134687188	134687676	hela_6h21_1_0912_peak_48960	ST3GAL1
chr8	135844252	135845088	hela_6h21_1_0912_peak_48995	MIR30D
chr8	141474345	141475136	hela_6h21_1_0912_peak_49165	TRAPPC9
chr8	142401852	142402367	hela_6h21_1_0912_peak_49226	GPR20
chr8	142726054	142726467	hela_6h21_1_0912_peak_49243	MROH5
chr8	143273829	143274517	hela_6h21_1_0912_peak_49259	LINC00051
chr8	143294797	143295151	hela_6h21_1_0912_peak_49263	TSNARE1
chr8	143295170	143295537	hela_6h21_1_0912_peak_49264	TSNARE1
chr8	143296956	143297438	hela_6h21_1_0912_peak_49265	TSNARE1
chr8	143534080	143534610	hela_6h21_1_0912_peak_49277	BAI1
chr8	145010584	145011048	hela_6h21_1_0912_peak_49369	PLEC
chr8	145022537	145023127	hela_6h21_1_0912_peak_49373	PLEC
chr8	145030577	145031007	hela_6h21_1_0912_peak_49377	PLEC
chr8	145703050	145703911	hela_6h21_1_0912_peak_49417	FOXH1
chr8	145747346	145747977	hela_6h21_1_0912_peak_49425	LRRC14
chr8	145982603	145982954	hela_6h21_1_0912_peak_49440	ZNF251
chr9	5839228	5839667	hela_6h21_1_0912_peak_49554	ERMP1
chr9	12776337	12776700	hela_6h21_1_0912_peak_49642	LURAP1L
chr9	14315258	14315906	hela_6h21_1_0912_peak_49666	NFIB
chr9	14322333	14322967	hela_6h21_1_0912_peak_49667	NFIB
chr9	17630595	17631062	hela_6h21_1_0912_peak_49725	SH3GL2
chr9	33229332	33229698	hela_6h21_1_0912_peak_49976	SPINK4
chr9	34675028	34675401	hela_6h21_1_0912_peak_50021	CCL27
chr9	36297077	36297427	hela_6h21_1_0912_peak_50066	GNE
chr9	73033634	73034051	hela_6h21_1_0912_peak_50149	KLF9
chr9	74656694	74657110	hela_6h21_1_0912_peak_50163	GDA
chr9	91794808	91795207	hela_6h21_1_0912_peak_50402	SHC3
chr9	98189099	98189450	hela_6h21_1_0912_peak_50521	LOC100507346
chr9	103360856	103361262	hela_6h21_1_0912_peak_50622	TEX10
chr9	109460391	109460771	hela_6h21_1_0912_peak_50687	ZNF462
chr9	123111121	123111506	hela_6h21_1_0912_peak_50919	MIR147A
chr9	124308240	124308637	hela_6h21_1_0912_peak_50956	DAB2IP
chr9	124734742	124735240	hela_6h21_1_0912_peak_50967	TTLL11
chr9	125227260	125227650	hela_6h21_1_0912_peak_50990	OR1J2
chr9	126872564	126872997	hela_6h21_1_0912_peak_51025	NEK6
chr9	127215716	127216160	hela_6h21_1_0912_peak_51039	GPR144
chr9	129957491	129957969	hela_6h21_1_0912_peak_51131	RALGPS1
chr9	130098959	130099695	hela_6h21_1_0912_peak_51140	GARNL3
chr9	130323984	130324464	hela_6h21_1_0912_peak_51154	FAM129B
chr9	130370670	130371044	hela_6h21_1_0912_peak_51159	STXBP1
chr9	130486963	130487711	hela_6h21_1_0912_peak_51163	TTC16
chr9	131397575	131398323	hela_6h21_1_0912_peak_51226	WDR34
chr9	132096353	132097038	hela_6h21_1_0912_peak_51270	LOC100506190
chr9	132330164	132330515	hela_6h21_1_0912_peak_51293	NTMT1
chr9	132459532	132460021	hela_6h21_1_0912_peak_51305	PRRX2
chr9	132524123	132524633	hela_6h21_1_0912_peak_51312	PTGES
chr9	132646623	132647143	hela_6h21_1_0912_peak_51326	C9orf78
chr9	132647959	132648445	hela_6h21_1_0912_peak_51327	C9orf78
chr9	133307763	133308280	hela_6h21_1_0912_peak_51342	ASS1
chr9	133556570	133556962	hela_6h21_1_0912_peak_51355	PRDM12
chr9	133556841	133557227	hela_6h21_1_0912_peak_51356	PRDM12
chr9	133741845	133742219	hela_6h21_1_0912_peak_51365	ABL1
chr9	134269067	134269558	hela_6h21_1_0912_peak_51390	PRRC2B
chr9	134989478	134989917	hela_6h21_1_0912_peak_51416	MED27
chr9	135134569	135134922	hela_6h21_1_0912_peak_51421	C9orf171
chr9	135897731	135898099	hela_6h21_1_0912_peak_51446	GTF3C5
chr9	136019659	136020205	hela_6h21_1_0912_peak_51453	RALGDS
chr9	136061427	136061783	hela_6h21_1_0912_peak_51457	GBGT1
chr9	136371660	136372198	hela_6h21_1_0912_peak_51480	ADAMTSL2
chr9	137257568	137258518	hela_6h21_1_0912_peak_51522	RXRA
chr9	137482259	137482619	hela_6h21_1_0912_peak_51535	COL5A1
chr9	138022138	138022743	hela_6h21_1_0912_peak_51562	LOC401557
chr9	139001486	139001921	hela_6h21_1_0912_peak_51608	NACC2
chr9	140023672	140024585	hela_6h21_1_0912_peak_51699	GRIN1
chr9	140189814	140190323	hela_6h21_1_0912_peak_51721	LOC100129722
chrX	39872158	39872679	hela_6h21_1_0912_peak_52055	ATP6AP2
chrX	39872619	39873210	hela_6h21_1_0912_peak_52056	ATP6AP2
chrX	47382773	47383153	hela_6h21_1_0912_peak_52149	ARAF
chrX	53316650	53317029	hela_6h21_1_0912_peak_52203	IQSEC2
chrX	129091186	129091583	hela_6h21_1_0912_peak_52678	BCORL1
chrX	152127338	152127688	hela_6h21_1_0912_peak_52853	ZNF185

## Sheet: HeLa RNAPII peaks
RNAPII peak ID	Associated gene	Chr	Start	End
hela_rnapii_0919_peak_5	LOC100130417	chr1	852952	854817
hela_rnapii_0919_peak_15	SAMD11	chr1	861120	879961
hela_rnapii_0919_peak_20	NOC2L	chr1	879582	894679
hela_rnapii_0919_peak_29	LOC148413	chr1	1334909	1337426
hela_rnapii_0919_peak_30	MRPL20	chr1	1337275	1342693
hela_rnapii_0919_peak_33	ATAD3A	chr1	1447522	1470067
hela_rnapii_0919_peak_34	MIB2	chr1	1550794	1565990
hela_rnapii_0919_peak_35	CDK11A	chr1	1634169	1655791
hela_rnapii_0919_peak_55	LRRC47	chr1	3696783	3713068
hela_rnapii_0919_peak_68	RPL22	chr1	6245079	6259679
hela_rnapii_0919_peak_109	ENO1	chr1	8921058	8931635
hela_rnapii_0919_peak_112	ENO1-AS1	chr1	8938893	8939943
hela_rnapii_0919_peak_120	NMNAT1	chr1	10003485	10045556
hela_rnapii_0919_peak_143	DHRS3	chr1	12627938	12677820
hela_rnapii_0919_peak_168	FLJ37453	chr1	16160709	16174642
hela_rnapii_0919_peak_169	SPEN	chr1	16174358	16266950
hela_rnapii_0919_peak_188	RCC2	chr1	17733250	17765059
hela_rnapii_0919_peak_226	HP1BP3	chr1	21069170	21113181
hela_rnapii_0919_peak_238	USP48	chr1	22004791	22109688
hela_rnapii_0919_peak_258	ID3	chr1	23884420	23886285
hela_rnapii_0919_peak_269	RPL11	chr1	24018268	24022915
hela_rnapii_0919_peak_272	PNRC2	chr1	24286300	24289949
hela_rnapii_0919_peak_277	SRSF10	chr1	24292936	24306953
hela_rnapii_0919_peak_285	CLIC4	chr1	25071759	25170815
hela_rnapii_0919_peak_290	C1orf63	chr1	25568739	25573985
hela_rnapii_0919_peak_299	SH3BGRL3	chr1	26606212	26608013
hela_rnapii_0919_peak_303	DHDDS	chr1	26758772	26797795
hela_rnapii_0919_peak_307	HMGN2	chr1	26798901	26803133
hela_rnapii_0919_peak_318	ARID1A	chr1	27022521	27108601
hela_rnapii_0919_peak_320	SFN	chr1	27189632	27190947
hela_rnapii_0919_peak_325	GPN2	chr1	27205872	27216869
hela_rnapii_0919_peak_326	GPATCH3	chr1	27216978	27226962
hela_rnapii_0919_peak_336	PPP1R8	chr1	28157251	28178183
hela_rnapii_0919_peak_340	SESN2	chr1	28585962	28609002
hela_rnapii_0919_peak_345	RCC1	chr1	28832454	28865708
hela_rnapii_0919_peak_356	TRNAU1AP	chr1	28879528	28905057
hela_rnapii_0919_peak_361	SNHG12	chr1	28905049	28908366
hela_rnapii_0919_peak_357	SNORD99	chr1	28905254	28905334
hela_rnapii_0919_peak_360	SNORA16A	chr1	28907431	28907565
hela_rnapii_0919_peak_363	TAF12	chr1	28929608	28969604
hela_rnapii_0919_peak_364	RNU11	chr1	28975111	28975246
hela_rnapii_0919_peak_367	SRSF4	chr1	29474249	29508637
hela_rnapii_0919_peak_395	CCDC28B	chr1	32666201	32670991
hela_rnapii_0919_peak_400	MARCKSL1	chr1	32799429	32801840
hela_rnapii_0919_peak_428	SFPQ	chr1	35649200	35658743
hela_rnapii_0919_peak_431	C1orf216	chr1	36179476	36184790
hela_rnapii_0919_peak_455	ZC3H12A	chr1	37940118	37949978
hela_rnapii_0919_peak_460	GNL2	chr1	38032412	38061586
hela_rnapii_0919_peak_464	C1orf122	chr1	38273472	38275126
hela_rnapii_0919_peak_481	PABPC4	chr1	40026484	40042521
hela_rnapii_0919_peak_497	LOC100130557	chr1	41154751	41157933
hela_rnapii_0919_peak_498	NFYC	chr1	41157241	41237275
hela_rnapii_0919_peak_503	CITED4	chr1	41326727	41328018
hela_rnapii_0919_peak_507	SLFNL1-AS1	chr1	41480261	41509562
hela_rnapii_0919_peak_505	SLFNL1	chr1	41481268	41487397
hela_rnapii_0919_peak_532	CDC20	chr1	43824625	43828873
hela_rnapii_0919_peak_537	KDM4A	chr1	44115796	44171189
hela_rnapii_0919_peak_541	KDM4A-AS1	chr1	44165408	44173012
hela_rnapii_0919_peak_545	CCDC24	chr1	44457279	44462198
hela_rnapii_0919_peak_551	RNF220	chr1	44870959	45117396
hela_rnapii_0919_peak_553	C1orf228	chr1	45140393	45191263
hela_rnapii_0919_peak_556	KIF2C	chr1	45205489	45233438
hela_rnapii_0919_peak_558	RPS8	chr1	45241245	45244412
hela_rnapii_0919_peak_562	PTCH2	chr1	45285515	45308616
hela_rnapii_0919_peak_564	HPDL	chr1	45792544	45794346
hela_rnapii_0919_peak_569	MMACHC	chr1	45965855	45976739
hela_rnapii_0919_peak_576	PRDX1	chr1	45976706	45988562
hela_rnapii_0919_peak_582	PIK3R3	chr1	46505811	46598708
hela_rnapii_0919_peak_621	FAF1	chr1	50906934	51425936
hela_rnapii_0919_peak_623	CDKN2C	chr1	51434366	51440306
hela_rnapii_0919_peak_652	C1orf123	chr1	53679771	53686289
hela_rnapii_0919_peak_719	TM2D1	chr1	62146718	62191095
hela_rnapii_0919_peak_744	PDE4B	chr1	66258192	66840262
hela_rnapii_0919_peak_754	MIER1	chr1	67390577	67454302
hela_rnapii_0919_peak_760	SERBP1	chr1	67873492	67896123
hela_rnapii_0919_peak_762	GADD45A	chr1	68150859	68154021
hela_rnapii_0919_peak_776	HHLA3	chr1	70820492	70833705
hela_rnapii_0919_peak_826	ACADM	chr1	76190042	76229355
hela_rnapii_0919_peak_828	RABGGTB	chr1	76251878	76260775
hela_rnapii_0919_peak_835	MSH4	chr1	76262555	76378923
hela_rnapii_0919_peak_849	FUBP1	chr1	78413590	78444777
hela_rnapii_0919_peak_851	DNAJB4	chr1	78470635	78482995
hela_rnapii_0919_peak_888	GNG5	chr1	84964005	84972262
hela_rnapii_0919_peak_895	CYR61	chr1	86046443	86049648
hela_rnapii_0919_peak_911	LMO4	chr1	87794150	87814607
hela_rnapii_0919_peak_924	GTF2B	chr1	89318320	89357301
hela_rnapii_0919_peak_963	RPL5	chr1	93297593	93307481
hela_rnapii_0919_peak_967	FAM69A	chr1	93298285	93427079
hela_rnapii_0919_peak_971	LOC100131564	chr1	93775665	93811368
hela_rnapii_0919_peak_978	DNTTIP2	chr1	94335013	94344762
hela_rnapii_0919_peak_1000	HIAT1	chr1	100503788	100548929
hela_rnapii_0919_peak_1006	SLC30A7	chr1	101361631	101447311
hela_rnapii_0919_peak_1050	FAM102B	chr1	109102970	109181949
hela_rnapii_0919_peak_1051	HENMT1	chr1	109190909	109203744
hela_rnapii_0919_peak_1059	WDR47	chr1	109512837	109584850
hela_rnapii_0919_peak_1061	SCARNA2	chr1	109642814	109643234
hela_rnapii_0919_peak_1070	GNAI3	chr1	110091185	110138454
hela_rnapii_0919_peak_1081	LOC440600	chr1	110828998	110881793
hela_rnapii_0919_peak_1083	LAMTOR5	chr1	110943876	110950546
hela_rnapii_0919_peak_1100	ST7L	chr1	113066140	113162040
hela_rnapii_0919_peak_1103	MOV10	chr1	113217047	113243368
hela_rnapii_0919_peak_1107	SLC16A1	chr1	113454469	113498685
hela_rnapii_0919_peak_1119	RSBN1	chr1	114304453	114355070
hela_rnapii_0919_peak_1130	NRAS	chr1	115247084	115259515
hela_rnapii_0919_peak_1131	CSDE1	chr1	115259533	115300671
hela_rnapii_0919_peak_1153	MAN1A2	chr1	117910084	118068320
hela_rnapii_0919_peak_1171	NOTCH2	chr1	120454175	120612317
hela_rnapii_0919_peak_1178	PDE4DIP	chr1	144851423	145039992
hela_rnapii_0919_peak_1183	TXNIP	chr1	145438461	145442628
hela_rnapii_0919_peak_1184	RBM8A	chr1	145507556	145513535
hela_rnapii_0919_peak_1193	RNF115	chr1	145611035	145688776
hela_rnapii_0919_peak_1196	PRKAB2	chr1	146626684	146644129
hela_rnapii_0919_peak_1204	MIR5087	chr1	147806602	147806678
hela_rnapii_0919_peak_1210	FAM91A2	chr1	149576261	149672733
hela_rnapii_0919_peak_1212	HIST2H2BF	chr1	149754244	149783928
hela_rnapii_0919_peak_1215	HIST2H2AA4	chr1	149813784	149814318
hela_rnapii_0919_peak_1219	HIST2H2BE	chr1	149856009	149858232
hela_rnapii_0919_peak_1220	SF3B4	chr1	149895208	149900144
hela_rnapii_0919_peak_1223	VPS45	chr1	150039341	150117505
hela_rnapii_0919_peak_1226	ANP32E	chr1	150190716	150208504
hela_rnapii_0919_peak_1229	RPRD2	chr1	150336989	150449041
hela_rnapii_0919_peak_1234	MCL1	chr1	150547026	150552214
hela_rnapii_0919_peak_1239	PIP5K1A	chr1	151171020	151222007
hela_rnapii_0919_peak_1244	POGZ	chr1	151375199	151431941
hela_rnapii_0919_peak_1250	OAZ3	chr1	151735444	151743806
hela_rnapii_0919_peak_1253	THEM4	chr1	151843342	151882361
hela_rnapii_0919_peak_1254	S100A10	chr1	151955385	151966714
hela_rnapii_0919_peak_1257	S100A11	chr1	152004981	152009511
hela_rnapii_0919_peak_1277	S100A6	chr1	153507075	153508717
hela_rnapii_0919_peak_1279	S100A5	chr1	153509622	153514241
hela_rnapii_0919_peak_1280	S100A4	chr1	153516094	153518282
hela_rnapii_0919_peak_1282	CHTOP	chr1	153606457	153618782
hela_rnapii_0919_peak_1290	INTS3	chr1	153700566	153746555
hela_rnapii_0919_peak_1294	CRTC2	chr1	153920147	153931132
hela_rnapii_0919_peak_1297	CREB3L4	chr1	153940314	153946840
hela_rnapii_0919_peak_1298	JTB	chr1	153946744	153950451
hela_rnapii_0919_peak_1299	RPS27	chr1	153963238	153964631
hela_rnapii_0919_peak_1303	NUP210L	chr1	153965167	154127592
hela_rnapii_0919_peak_1306	C1orf43	chr1	154179182	154193273
hela_rnapii_0919_peak_1310	PYGO2	chr1	154929501	154934258
hela_rnapii_0919_peak_1312	CKS1B	chr1	154947117	154951725
hela_rnapii_0919_peak_1316	ZBTB7B	chr1	154975105	154991001
hela_rnapii_0919_peak_1317	EFNA1	chr1	155100348	155107386
hela_rnapii_0919_peak_1318	SLC50A1	chr1	155108287	155111334
hela_rnapii_0919_peak_1325	GBAP1	chr1	155183615	155197325
hela_rnapii_0919_peak_1326	GBA	chr1	155204238	155211069
hela_rnapii_0919_peak_1328	SCAMP3	chr1	155225769	155232176
hela_rnapii_0919_peak_1329	FDPS	chr1	155278538	155290457
hela_rnapii_0919_peak_1331	RUSC1-AS1	chr1	155290250	155293938
hela_rnapii_0919_peak_1334	ASH1L-AS1	chr1	155531771	155533735
hela_rnapii_0919_peak_1335	MSTO1	chr1	155579960	155584758
hela_rnapii_0919_peak_1338	DAP3	chr1	155658881	155708800
hela_rnapii_0919_peak_1341	RIT1	chr1	155867598	155881193
hela_rnapii_0919_peak_1343	KIAA0907	chr1	155882835	155904188
hela_rnapii_0919_peak_1346	LMNA	chr1	156052368	156107657
hela_rnapii_0919_peak_1353	PMF1	chr1	156182778	156209868
hela_rnapii_0919_peak_1357	SMG5	chr1	156219014	156252620
hela_rnapii_0919_peak_1360	TMEM79	chr1	156252703	156262234
hela_rnapii_0919_peak_1372	APOA1BP	chr1	156561557	156564091
hela_rnapii_0919_peak_1376	GPATCH4	chr1	156564099	156571279
hela_rnapii_0919_peak_1381	RRNAD1	chr1	156698262	156706752
hela_rnapii_0919_peak_1383	MRPL24	chr1	156707093	156710923
hela_rnapii_0919_peak_1384	HDGF	chr1	156711898	156722240
hela_rnapii_0919_peak_1418	DCAF8	chr1	160185504	160232350
hela_rnapii_0919_peak_1425	USF1	chr1	161009040	161015757
hela_rnapii_0919_peak_1462	UCK2	chr1	165796731	165880855
hela_rnapii_0919_peak_1476	POU2F1	chr1	167190065	167396582
hela_rnapii_0919_peak_1493	ATP1B1	chr1	169075946	169101960
hela_rnapii_0919_peak_1499	NME7	chr1	169101768	169337186
hela_rnapii_0919_peak_1509	GORAB	chr1	170501262	170514929
hela_rnapii_0919_peak_1529	DNM3	chr1	171810620	172381857
hela_rnapii_0919_peak_1536	PRDX6	chr1	173446485	173457946
hela_rnapii_0919_peak_1544	DARS2	chr1	173793796	173827682
hela_rnapii_0919_peak_1547	GAS5-AS1	chr1	173832385	173833079
hela_rnapii_0919_peak_1548	SNORD80	chr1	173833970	173834041
hela_rnapii_0919_peak_1549	SNORD78	chr1	173834770	173834824
hela_rnapii_0919_peak_1550	SNORD77	chr1	173835448	173835509
hela_rnapii_0919_peak_1551	SNORD74	chr1	173836811	173836883
hela_rnapii_0919_peak_1556	CACYBP	chr1	174968570	174981163
hela_rnapii_0919_peak_1600	FAM20B	chr1	178995073	179045702
hela_rnapii_0919_peak_1612	AXDND1	chr1	179334854	179523870
hela_rnapii_0919_peak_1617	TOR1AIP2	chr1	179809101	179846941
hela_rnapii_0919_peak_1625	STX6	chr1	180942175	180992046
hela_rnapii_0919_peak_1628	IER5	chr1	181057637	181059979
hela_rnapii_0919_peak_1631	CACNA1E	chr1	181452685	181775921
hela_rnapii_0919_peak_1662	TSEN15	chr1	184020810	184043344
hela_rnapii_0919_peak_1671	IVNS1ABP	chr1	185265521	185286461
hela_rnapii_0919_peak_1677	MIR548F1	chr1	186029866	186446655
hela_rnapii_0919_peak_1702	LOC440704	chr1	190594019	190770788
hela_rnapii_0919_peak_1715	RGS2	chr1	192778168	192781407
hela_rnapii_0919_peak_1746	C1orf53	chr1	197871681	197876497
hela_rnapii_0919_peak_1749	NEK7	chr1	198126107	198291548
hela_rnapii_0919_peak_1766	DDX59	chr1	200613164	200639126
hela_rnapii_0919_peak_1769	CAMSAP2	chr1	200708685	200829831
hela_rnapii_0919_peak_1778	CSRP1	chr1	201452657	201476387
hela_rnapii_0919_peak_1781	IPO9	chr1	201798287	201853422
hela_rnapii_0919_peak_1782	TIMM17A	chr1	201924618	201939789
hela_rnapii_0919_peak_1785	ELF3	chr1	201979689	201986315
hela_rnapii_0919_peak_1800	BTG2	chr1	203274663	203278729
hela_rnapii_0919_peak_1827	PPP1R15B	chr1	204372491	204380944
hela_rnapii_0919_peak_1851	ELK4	chr1	205577070	205602000
hela_rnapii_0919_peak_1854	NUCKS1	chr1	205681946	205719372
hela_rnapii_0919_peak_1861	RASSF5	chr1	206680878	206762616
hela_rnapii_0919_peak_1871	CD55	chr1	207494816	207534311
hela_rnapii_0919_peak_1923	HHAT	chr1	210501595	210849638
hela_rnapii_0919_peak_1939	SLC30A1	chr1	211748380	211752099
hela_rnapii_0919_peak_1952	ATF3	chr1	212738675	212794119
hela_rnapii_0919_peak_1966	SMYD2	chr1	214454564	214510477
hela_rnapii_0919_peak_1978	USH2A	chr1	215796235	216596738
hela_rnapii_0919_peak_1994	SPATA17	chr1	217804694	218040484
hela_rnapii_0919_peak_2021	2017-03-01	chr1	220960038	220987741
hela_rnapii_0919_peak_2033	MIA3	chr1	222791443	222841351
hela_rnapii_0919_peak_2050	CAPN2	chr1	223889294	223963720
hela_rnapii_0919_peak_2051	TP53BP2	chr1	223967594	224033674
hela_rnapii_0919_peak_2076	EPHX1	chr1	225997796	226033262
hela_rnapii_0919_peak_2081	H3F3A	chr1	226250407	226259703
hela_rnapii_0919_peak_2086	ITPKB	chr1	226819390	226926876
hela_rnapii_0919_peak_2098	WNT9A	chr1	228109164	228135676
hela_rnapii_0919_peak_2104	IBA57	chr1	228353428	228369958
hela_rnapii_0919_peak_2106	C1orf145	chr1	228391206	228401356
hela_rnapii_0919_peak_2107	OBSCN	chr1	228395830	228566575
hela_rnapii_0919_peak_2113	HIST3H2A	chr1	228645064	228645560
hela_rnapii_0919_peak_2115	RNF187	chr1	228675067	228683889
hela_rnapii_0919_peak_2119	DUSP5P1	chr1	228780656	228788159
hela_rnapii_0919_peak_2121	RAB4A	chr1	229406808	229441640
hela_rnapii_0919_peak_2140	EGLN1	chr1	231499496	231560790
hela_rnapii_0919_peak_2144	DISC1	chr1	231762560	231859820
hela_rnapii_0919_peak_2165	TARBP1	chr1	234527058	234614849
hela_rnapii_0919_peak_2176	IRF2BP2	chr1	234740014	234745271
hela_rnapii_0919_peak_2182	TOMM20	chr1	235272657	235292256
hela_rnapii_0919_peak_2236	FH	chr1	241660856	241683085
hela_rnapii_0919_peak_2253	COX20	chr1	244998638	245008359
hela_rnapii_0919_peak_2257	HNRNPU-AS1	chr1	245003939	245010243
hela_rnapii_0919_peak_2262	HNRNPU	chr1	245013601	245027827
hela_rnapii_0919_peak_2271	EFCAB2	chr1	245133170	245251148
hela_rnapii_0919_peak_2291	SCCPDH	chr1	246887377	246931440
hela_rnapii_0919_peak_2302	AHCTF1	chr1	247002401	247094726
hela_rnapii_0919_peak_2303	ZNF669	chr1	247263263	247267674
hela_rnapii_0919_peak_2305	ZNF496	chr1	247463621	247495045
hela_rnapii_0919_peak_2327	ZNF692	chr1	249144202	249153125
hela_rnapii_0919_peak_2367	ADARB2	chr10	1223252	1779670
hela_rnapii_0919_peak_2393	GDI2	chr10	5807185	5855512
hela_rnapii_0919_peak_2396	PFKFB3	chr10	6186842	6277507
hela_rnapii_0919_peak_2428	DHTKD1	chr10	12110933	12165224
hela_rnapii_0919_peak_2443	FRMD4A	chr10	13685705	14372866
hela_rnapii_0919_peak_2467	VIM	chr10	17270257	17279592
hela_rnapii_0919_peak_2487	SKIDA1	chr10	21802408	21814611
hela_rnapii_0919_peak_2492	COMMD3-BMI1	chr10	22605311	22620414
hela_rnapii_0919_peak_2495	MSRB2	chr10	23384426	23410942
hela_rnapii_0919_peak_2527	PDSS1	chr10	26986594	27035726
hela_rnapii_0919_peak_2535	ACBD5	chr10	27484142	27531068
hela_rnapii_0919_peak_2540	MPP7	chr10	28339922	28571067
hela_rnapii_0919_peak_2543	WAC	chr10	28821421	28912041
hela_rnapii_0919_peak_2572	EPC1	chr10	32556643	32667726
hela_rnapii_0919_peak_2580	ITGB1	chr10	33189245	33247293
hela_rnapii_0919_peak_2637	HNRNPF	chr10	43881064	43904696
hela_rnapii_0919_peak_2676	SGMS1	chr10	52065344	52383737
hela_rnapii_0919_peak_2725	RHOBTB1	chr10	62629197	62704033
hela_rnapii_0919_peak_2731	ARID5B	chr10	63661012	63856707
hela_rnapii_0919_peak_2748	REEP3	chr10	65281122	65384883
hela_rnapii_0919_peak_2774	SIRT1	chr10	69644426	69678147
hela_rnapii_0919_peak_2790	MYPN	chr10	69865873	69971773
hela_rnapii_0919_peak_2804	HNRNPH3	chr10	70091767	70102953
hela_rnapii_0919_peak_2822	TYSND1	chr10	71897736	71906496
hela_rnapii_0919_peak_2825	SAR1A	chr10	71909960	71930285
hela_rnapii_0919_peak_2835	ANAPC16	chr10	73975757	73995618
hela_rnapii_0919_peak_2842	DDIT4	chr10	74033676	74035797
hela_rnapii_0919_peak_2848	P4HA1	chr10	74766979	74856732
hela_rnapii_0919_peak_2849	DNAJC9	chr10	75002581	75007025
hela_rnapii_0919_peak_2855	SEC24C	chr10	75504130	75531933
hela_rnapii_0919_peak_2857	FUT11	chr10	75532048	75535976
hela_rnapii_0919_peak_2862	ADK	chr10	75910942	76469061
hela_rnapii_0919_peak_2869	VDAC2	chr10	76969911	76991207
hela_rnapii_0919_peak_2883	RPS24	chr10	79793517	79800473
hela_rnapii_0919_peak_2941	BMPR1A	chr10	88516395	88684945
hela_rnapii_0919_peak_2946	PAPSS2	chr10	89419475	89507462
hela_rnapii_0919_peak_2957	ATAD1	chr10	89512874	89577917
hela_rnapii_0919_peak_2960	KLLN	chr10	89618917	89623194
hela_rnapii_0919_peak_2979	PANK1	chr10	91339253	91403648
hela_rnapii_0919_peak_2998	LOC100188947	chr10	93066718	93371217
hela_rnapii_0919_peak_3004	CPEB3	chr10	93808396	94003036
hela_rnapii_0919_peak_3009	KIF11	chr10	94352824	94415152
hela_rnapii_0919_peak_3015	MYOF	chr10	95066185	95242074
hela_rnapii_0919_peak_3037	TLL2	chr10	98124362	98273683
hela_rnapii_0919_peak_3039	TM9SF3	chr10	98277866	98346809
hela_rnapii_0919_peak_3048	MMS19	chr10	99218080	99258366
hela_rnapii_0919_peak_3049	PI4K2A	chr10	99400442	99436187
hela_rnapii_0919_peak_3077	SLC25A28	chr10	101370274	101380221
hela_rnapii_0919_peak_3082	ABCC2	chr10	101542462	101611662
hela_rnapii_0919_peak_3094	LINC00263	chr10	102133332	102148111
hela_rnapii_0919_peak_3100	LZTS2	chr10	102756863	102767593
hela_rnapii_0919_peak_3105	KAZALD1	chr10	102820998	102825351
hela_rnapii_0919_peak_3112	BTRC	chr10	103113789	103317078
hela_rnapii_0919_peak_3118	PPRC1	chr10	103892786	103910090
hela_rnapii_0919_peak_3143	SH3PXD2A	chr10	105353783	105615164
hela_rnapii_0919_peak_3173	PDCD4	chr10	112631552	112659764
hela_rnapii_0919_peak_3212	EIF3A	chr10	120794540	120840334
hela_rnapii_0919_peak_3286	PKP3	chr11	394216	404908
hela_rnapii_0919_peak_3307	CD151	chr11	832951	838835
hela_rnapii_0919_peak_3310	POLR2L	chr11	839720	842529
hela_rnapii_0919_peak_3330	CDKN1C	chr11	2904447	2906995
hela_rnapii_0919_peak_3334	PHLDA2	chr11	2949502	2950650
hela_rnapii_0919_peak_3368	PRKCDBP	chr11	6340175	6341740
hela_rnapii_0919_peak_3375	TAF10	chr11	6632047	6633475
hela_rnapii_0919_peak_3401	RPL27A	chr11	8703994	8711419
hela_rnapii_0919_peak_3405	TMEM9B-AS1	chr11	8986221	8997830
hela_rnapii_0919_peak_3408	TMEM41B	chr11	9302200	9336315
hela_rnapii_0919_peak_3411	IPO7	chr11	9406168	9469674
hela_rnapii_0919_peak_3416	ZNF143	chr11	9482511	9550071
hela_rnapii_0919_peak_3417	WEE1	chr11	9595227	9611313
hela_rnapii_0919_peak_3430	ADM	chr11	10326641	10328923
hela_rnapii_0919_peak_3443	EIF4G2	chr11	10818592	10830582
hela_rnapii_0919_peak_3461	USP47	chr11	11862969	11980872
hela_rnapii_0919_peak_3468	PARVA	chr11	12399025	12556903
hela_rnapii_0919_peak_3470	TEAD1	chr11	12695968	12966284
hela_rnapii_0919_peak_3497	PSMA1	chr11	14526421	14541991
hela_rnapii_0919_peak_3536	LDHA	chr11	18415935	18429765
hela_rnapii_0919_peak_3545	LDHC	chr11	18433852	18472793
hela_rnapii_0919_peak_3564	NAV2	chr11	19372270	20143147
hela_rnapii_0919_peak_3633	CCDC34	chr11	27360060	27384795
hela_rnapii_0919_peak_3634	LGR4	chr11	27387507	27494334
hela_rnapii_0919_peak_3635	BDNF-AS	chr11	27528398	27699350
hela_rnapii_0919_peak_3660	ARL14EP	chr11	30344648	30359165
hela_rnapii_0919_peak_3676	RCN1	chr11	32112476	32127272
hela_rnapii_0919_peak_3687	QSER1	chr11	32914791	33001814
hela_rnapii_0919_peak_3697	HIPK3	chr11	33279167	33375939
hela_rnapii_0919_peak_3710	CAPRIN1	chr11	34073229	34124157
hela_rnapii_0919_peak_3713	NAT10	chr11	34127110	34168458
hela_rnapii_0919_peak_3726	LDLRAD3	chr11	35965611	36252841
hela_rnapii_0919_peak_3766	API5	chr11	43333504	43366080
hela_rnapii_0919_peak_3786	PHF21A	chr11	45950869	46142985
hela_rnapii_0919_peak_3790	CKAP5	chr11	46765083	46867859
hela_rnapii_0919_peak_3797	ARFGAP2	chr11	47185848	47198676
hela_rnapii_0919_peak_3799	PSMC3	chr11	47440319	47448024
hela_rnapii_0919_peak_3806	KBTBD4	chr11	47593748	47600521
hela_rnapii_0919_peak_3807	NDUFS3	chr11	47600561	47606115
hela_rnapii_0919_peak_3813	FNBP4	chr11	47738068	47788993
hela_rnapii_0919_peak_3848	C11orf31	chr11	57508721	57510883
hela_rnapii_0919_peak_3855	LPXN	chr11	58294343	58345639
hela_rnapii_0919_peak_3856	ZFP91	chr11	58346586	58389023
hela_rnapii_0919_peak_3874	PRPF19	chr11	60658019	60674061
hela_rnapii_0919_peak_3879	DAK	chr11	61100653	61116231
hela_rnapii_0919_peak_3880	TMEM138	chr11	61129472	61136975
hela_rnapii_0919_peak_3887	CPSF7	chr11	61170119	61197464
hela_rnapii_0919_peak_3888	SDHAF2	chr11	61197596	61214239
hela_rnapii_0919_peak_3891	TMEM258	chr11	61556601	61560085
hela_rnapii_0919_peak_3896	FADS1	chr11	61567096	61584529
hela_rnapii_0919_peak_3895	MIR1908	chr11	61582632	61582712
hela_rnapii_0919_peak_3899	BEST1	chr11	61717355	61731066
hela_rnapii_0919_peak_3915	EEF1G	chr11	62327072	62341460
hela_rnapii_0919_peak_3918	TUT1	chr11	62342516	62359109
hela_rnapii_0919_peak_3924	INTS5	chr11	62414319	62420774
hela_rnapii_0919_peak_3926	C11orf48	chr11	62430288	62439241
hela_rnapii_0919_peak_3930	C11orf83	chr11	62439125	62441162
hela_rnapii_0919_peak_3936	TMEM179B	chr11	62554873	62557872
hela_rnapii_0919_peak_3937	TMEM223	chr11	62557786	62559486
hela_rnapii_0919_peak_3938	NXF1	chr11	62559597	62572964
hela_rnapii_0919_peak_3945	WDR74	chr11	62600382	62607628
hela_rnapii_0919_peak_3950	SNORD31	chr11	62620797	62620865
hela_rnapii_0919_peak_3951	SNORD28	chr11	62622092	62622167
hela_rnapii_0919_peak_3952	SNORD27	chr11	62622483	62622555
hela_rnapii_0919_peak_3967	OTUB1	chr11	63753324	63765892
hela_rnapii_0919_peak_3970	STIP1	chr11	63953586	63972020
hela_rnapii_0919_peak_3975	FKBP2	chr11	64008412	64011607
hela_rnapii_0919_peak_3978	BAD	chr11	64037299	64052176
hela_rnapii_0919_peak_3981	GPR137	chr11	64051810	64056972
hela_rnapii_0919_peak_3984	ESRRA	chr11	64073043	64084210
hela_rnapii_0919_peak_3985	TRMT112	chr11	64084164	64085033
hela_rnapii_0919_peak_3989	SF1	chr11	64532075	64545938
hela_rnapii_0919_peak_3991	EHD1	chr11	64620207	64646191
hela_rnapii_0919_peak_3994	TM7SF2	chr11	64879340	64883707
hela_rnapii_0919_peak_3995	ZNHIT2	chr11	64883874	64885170
hela_rnapii_0919_peak_3997	SYVN1	chr11	64894750	64902003
hela_rnapii_0919_peak_4002	SLC25A45	chr11	65142662	65150142
hela_rnapii_0919_peak_4010	NEAT1	chr11	65190268	65194003
hela_rnapii_0919_peak_4023	MIR612	chr11	65211928	65212028
hela_rnapii_0919_peak_4050	MALAT1	chr11	65265232	65273939
hela_rnapii_0919_peak_4052	EHBP1L1	chr11	65343508	65360116
hela_rnapii_0919_peak_4057	SIPA1	chr11	65405577	65418391
hela_rnapii_0919_peak_4059	RNASEH2C	chr11	65485143	65488409
hela_rnapii_0919_peak_4064	CFL1	chr11	65622284	65625804
hela_rnapii_0919_peak_4065	MUS81	chr11	65627871	65633914
hela_rnapii_0919_peak_4068	CCDC85B	chr11	65657874	65659106
hela_rnapii_0919_peak_4075	PACS1	chr11	65837823	66012218
hela_rnapii_0919_peak_4083	SLC29A2	chr11	66129991	66139291
hela_rnapii_0919_peak_4091	RBM14-RBM4	chr11	66384052	66413944
hela_rnapii_0919_peak_4093	RBM4	chr11	66406087	66413944
hela_rnapii_0919_peak_4098	RCE1	chr11	66610882	66614003
hela_rnapii_0919_peak_4102	LRFN4	chr11	66624875	66627946
hela_rnapii_0919_peak_4105	C11orf86	chr11	66742753	66744479
hela_rnapii_0919_peak_4109	KDM2A	chr11	66886739	67025550
hela_rnapii_0919_peak_4112	ANKRD13D	chr11	67056761	67069955
hela_rnapii_0919_peak_4114	CLCF1	chr11	67131638	67141648
hela_rnapii_0919_peak_4120	TMEM134	chr11	67231818	67236748
hela_rnapii_0919_peak_4131	ALDH3B1	chr11	67776047	67796743
hela_rnapii_0919_peak_4134	TCIRG1	chr11	67806461	67818366
hela_rnapii_0919_peak_4139	SUV420H1	chr11	67923506	67980784
hela_rnapii_0919_peak_4184	NUMA1	chr11	71713910	71791573
hela_rnapii_0919_peak_4185	LAMTOR1	chr11	71808337	71814433
hela_rnapii_0919_peak_4190	INPPL1	chr11	71935881	71950188
hela_rnapii_0919_peak_4192	PHOX2A	chr11	71950120	71955220
hela_rnapii_0919_peak_4202	FCHSD2	chr11	72547789	72853143
hela_rnapii_0919_peak_4203	ARHGEF17	chr11	73019662	73080425
hela_rnapii_0919_peak_4214	XRRA1	chr11	74551954	74660232
hela_rnapii_0919_peak_4220	RPS3	chr11	75110534	75117957
hela_rnapii_0919_peak_4223	SNORD15B	chr11	75115464	75115610
hela_rnapii_0919_peak_4226	KLHL35	chr11	75133437	75141674
hela_rnapii_0919_peak_4228	SERPINH1	chr11	75273100	75283849
hela_rnapii_0919_peak_4242	ACER3	chr11	76571916	76734850
hela_rnapii_0919_peak_4284	DLG2	chr11	83166055	83393468
hela_rnapii_0919_peak_4295	CREBZF	chr11	85368607	85376182
hela_rnapii_0919_peak_4300	EED	chr11	85955805	85989785
hela_rnapii_0919_peak_4336	KIAA1731	chr11	93394815	93463522
hela_rnapii_0919_peak_4337	MIR1304	chr11	93466839	93466930
hela_rnapii_0919_peak_4341	TAF1D	chr11	93469095	93474703
hela_rnapii_0919_peak_4342	MED17	chr11	93517404	93546496
hela_rnapii_0919_peak_4363	FAM76B	chr11	95502105	95522954
hela_rnapii_0919_peak_4365	MTMR2	chr11	95566043	95657371
hela_rnapii_0919_peak_4401	YAP1	chr11	101981191	102104154
hela_rnapii_0919_peak_4422	RDX	chr11	110045604	110167437
hela_rnapii_0919_peak_4434	NNMT	chr11	114166534	114183238
hela_rnapii_0919_peak_4449	BCL9L	chr11	118766850	118781613
hela_rnapii_0919_peak_4459	HMBS	chr11	118955586	118964259
hela_rnapii_0919_peak_4461	H2AFX	chr11	118964584	118966177
hela_rnapii_0919_peak_4462	MCAM	chr11	119179233	119187840
hela_rnapii_0919_peak_4466	POU2F3	chr11	120107348	120190653
hela_rnapii_0919_peak_4492	HSPA8	chr11	122928199	122932901
hela_rnapii_0919_peak_4503	CHEK1	chr11	125495030	125546150
hela_rnapii_0919_peak_4534	NINJ2	chr12	673461	772755
hela_rnapii_0919_peak_4535	WNK1	chr12	862088	1020618
hela_rnapii_0919_peak_4549	FKBP4	chr12	2904107	2914587
hela_rnapii_0919_peak_4552	LOC100507424	chr12	2945981	2968961
hela_rnapii_0919_peak_4578	VAMP1	chr12	6571403	6579843
hela_rnapii_0919_peak_4584	GAPDH	chr12	6643584	6647537
hela_rnapii_0919_peak_4588	IFFO1	chr12	6648693	6665249
hela_rnapii_0919_peak_4594	MLF2	chr12	6857157	6862082
hela_rnapii_0919_peak_4595	PTMS	chr12	6875540	6880118
hela_rnapii_0919_peak_4599	TPI1	chr12	6976583	6980110
hela_rnapii_0919_peak_4600	SPSB2	chr12	6980099	6982449
hela_rnapii_0919_peak_4601	ATN1	chr12	7033625	7051484
hela_rnapii_0919_peak_4606	C12orf57	chr12	7053202	7055165
hela_rnapii_0919_peak_4608	PTPN6	chr12	7055739	7070479
hela_rnapii_0919_peak_4642	PZP	chr12	9301435	9360966
hela_rnapii_0919_peak_4684	GABARAPL1	chr12	10365488	10375724
hela_rnapii_0919_peak_4689	KLRC4-KLRK1	chr12	10524951	10562745
hela_rnapii_0919_peak_4700	DUSP16	chr12	12626215	12715448
hela_rnapii_0919_peak_4707	CDKN1B	chr12	12870301	12875305
hela_rnapii_0919_peak_4713	APOLD1	chr12	12878850	12944399
hela_rnapii_0919_peak_4717	GPRC5A	chr12	13043955	13066600
hela_rnapii_0919_peak_4733	HIST4H4	chr12	14923653	14924065
hela_rnapii_0919_peak_4732	H2AFJ	chr12	14927269	14930936
hela_rnapii_0919_peak_4770	PDE3A	chr12	20522178	20837041
hela_rnapii_0919_peak_4815	LDHB	chr12	21788274	21810728
hela_rnapii_0919_peak_4845	FGFR1OP2	chr12	27091304	27119581
hela_rnapii_0919_peak_4853	MRPS35	chr12	27863705	27909237
hela_rnapii_0919_peak_4876	FLJ13224	chr12	31477249	31478879
hela_rnapii_0919_peak_4915	CPNE8	chr12	39046001	39299420
hela_rnapii_0919_peak_4961	SCAF11	chr12	46312913	46384401
hela_rnapii_0919_peak_4966	SLC38A1	chr12	46576840	46663208
hela_rnapii_0919_peak_4980	SLC38A2	chr12	46751970	46766645
hela_rnapii_0919_peak_4985	HDAC7	chr12	48176506	48213763
hela_rnapii_0919_peak_4992	KANSL2	chr12	49046994	49076035
hela_rnapii_0919_peak_4995	PRKAG1	chr12	49396054	49412629
hela_rnapii_0919_peak_4997	MLL2	chr12	49412757	49449107
hela_rnapii_0919_peak_5004	TUBA1B	chr12	49521566	49525304
hela_rnapii_0919_peak_5005	TUBA1C	chr12	49658864	49667113
hela_rnapii_0919_peak_5018	SPATS2	chr12	49760687	49921207
hela_rnapii_0919_peak_5026	TMBIM6	chr12	50135292	50158717
hela_rnapii_0919_peak_5043	ATF1	chr12	51157788	51214943
hela_rnapii_0919_peak_5047	SLC11A2	chr12	51373565	51420199
hela_rnapii_0919_peak_5050	CSRNP2	chr12	51454987	51477454
hela_rnapii_0919_peak_5052	TFCP2	chr12	51487538	51566926
hela_rnapii_0919_peak_5060	NR4A1	chr12	52416615	52453291
hela_rnapii_0919_peak_5067	KRT7	chr12	52626953	52642709
hela_rnapii_0919_peak_5097	KRT8	chr12	53290970	53320253
hela_rnapii_0919_peak_5099	KRT18	chr12	53342654	53346685
hela_rnapii_0919_peak_5107	EIF4B	chr12	53400061	53435993
hela_rnapii_0919_peak_5110	LOC283335	chr12	53436972	53448222
hela_rnapii_0919_peak_5112	SPRYD3	chr12	53458099	53473204
hela_rnapii_0919_peak_5114	ZNF740	chr12	53574534	53584654
hela_rnapii_0919_peak_5118	RARG	chr12	53604349	53626040
hela_rnapii_0919_peak_5121	C12orf10	chr12	53693469	53700965
hela_rnapii_0919_peak_5122	AAAS	chr12	53701239	53715412
hela_rnapii_0919_peak_5124	PCBP2	chr12	53845885	53874946
hela_rnapii_0919_peak_5134	MAP3K12	chr12	53874275	53893444
hela_rnapii_0919_peak_5144	TARBP2	chr12	53894704	53900215
hela_rnapii_0919_peak_5146	ATP5G2	chr12	54058943	54070512
hela_rnapii_0919_peak_5148	HOXC13	chr12	54332575	54340328
hela_rnapii_0919_peak_5154	HOXC11	chr12	54366909	54370203
hela_rnapii_0919_peak_5160	HOXC10	chr12	54378945	54384062
hela_rnapii_0919_peak_5170	HNRNPA1	chr12	54674487	54679030
hela_rnapii_0919_peak_5178	COPZ1	chr12	54718873	54745635
hela_rnapii_0919_peak_5196	ORMDL2	chr12	56211805	56214959
hela_rnapii_0919_peak_5197	DNAJC14	chr12	56214743	56223420
hela_rnapii_0919_peak_5198	RPS26	chr12	56435685	56438007
hela_rnapii_0919_peak_5204	RPL41	chr12	56510373	56511616
hela_rnapii_0919_peak_5207	MYL6	chr12	56552044	56555366
hela_rnapii_0919_peak_5212	SMARCC2	chr12	56555635	56583351
hela_rnapii_0919_peak_5216	CS	chr12	56665482	56694175
hela_rnapii_0919_peak_5219	MIP	chr12	56843285	56848435
hela_rnapii_0919_peak_5221	BAZ2A	chr12	56989379	57030163
hela_rnapii_0919_peak_5223	ATP5B	chr12	57031958	57039852
hela_rnapii_0919_peak_5231	PTGES3	chr12	57057124	57082078
hela_rnapii_0919_peak_5236	NACA	chr12	57106210	57119326
hela_rnapii_0919_peak_5249	DDIT3	chr12	57910370	57914300
hela_rnapii_0919_peak_5255	TSPAN31	chr12	58138783	58142026
hela_rnapii_0919_peak_5292	MIRLET7I	chr12	62997465	62997549
hela_rnapii_0919_peak_5317	TBK1	chr12	64845839	64895899
hela_rnapii_0919_peak_5325	TMBIM4	chr12	66530716	66563807
hela_rnapii_0919_peak_5343	MDM2	chr12	69201970	69239320
hela_rnapii_0919_peak_5390	BBS10	chr12	76738265	76742222
hela_rnapii_0919_peak_5393	CSRP2	chr12	77252495	77272799
hela_rnapii_0919_peak_5464	KITLG	chr12	88886569	88974250
hela_rnapii_0919_peak_5481	BTG1	chr12	92534053	92539673
hela_rnapii_0919_peak_5530	SLC25A3	chr12	98987402	98995778
hela_rnapii_0919_peak_5569	TDG	chr12	104359592	104382656
hela_rnapii_0919_peak_5572	NFYB	chr12	104510857	104532040
hela_rnapii_0919_peak_5578	TXNRD1	chr12	104609556	104744085
hela_rnapii_0919_peak_5591	EID3	chr12	104697509	104698982
hela_rnapii_0919_peak_5639	LOC100287944	chr12	106890187	107168609
hela_rnapii_0919_peak_5672	VPS29	chr12	110929329	110939916
hela_rnapii_0919_peak_5690	RPL6	chr12	112842993	112847443
hela_rnapii_0919_peak_5696	TPCN1	chr12	113659259	113736389
hela_rnapii_0919_peak_5699	SLC24A6	chr12	113736570	113772925
hela_rnapii_0919_peak_5738	HSPB8	chr12	119616594	119632551
hela_rnapii_0919_peak_5747	GCN1L1	chr12	120565013	120632513
hela_rnapii_0919_peak_5755	RPLP0	chr12	120634502	120639014
hela_rnapii_0919_peak_5765	RNF10	chr12	120972131	121015397
hela_rnapii_0919_peak_5771	RNF34	chr12	121837885	121862155
hela_rnapii_0919_peak_5777	RHOF	chr12	122215659	122231594
hela_rnapii_0919_peak_5782	LOC338799	chr12	122233172	122241390
hela_rnapii_0919_peak_5791	CLIP1	chr12	122755980	122907116
hela_rnapii_0919_peak_5796	RSRC2	chr12	122989189	123011560
hela_rnapii_0919_peak_5797	KNTC1	chr12	123011808	123110947
hela_rnapii_0919_peak_5800	ARL6IP4	chr12	123464879	123467460
hela_rnapii_0919_peak_5805	C12orf65	chr12	123717843	123742506
hela_rnapii_0919_peak_5810	SNRNP35	chr12	123942650	123950937
hela_rnapii_0919_peak_5828	UBC	chr12	125396191	125399587
hela_rnapii_0919_peak_5826	MIR5188	chr12	125400092	125400205
hela_rnapii_0919_peak_5866	PUS1	chr12	132413744	132428406
hela_rnapii_0919_peak_5900	RASL11A	chr13	27844463	27847827
hela_rnapii_0919_peak_5928	EXOSC8	chr13	37574677	37583751
hela_rnapii_0919_peak_5935	KBTBD7	chr13	41765710	41768702
hela_rnapii_0919_peak_5939	DGKH	chr13	42614171	42803891
hela_rnapii_0919_peak_5949	TSC22D1	chr13	45006278	45150701
hela_rnapii_0919_peak_5963	TPT1	chr13	45911303	45915297
hela_rnapii_0919_peak_5972	NUDT15	chr13	48611702	48621282
hela_rnapii_0919_peak_5979	KPNA3	chr13	50273442	50367057
hela_rnapii_0919_peak_5980	DLEU2	chr13	50556687	50699677
hela_rnapii_0919_peak_5988	INTS6	chr13	51935700	52027275
hela_rnapii_0919_peak_6035	TDRD3	chr13	60970590	61148013
hela_rnapii_0919_peak_6084	KLF5	chr13	73633141	73651676
hela_rnapii_0919_peak_6183	MIR17HG	chr13	92000073	92006829
hela_rnapii_0919_peak_6312	IRS2	chr13	110406183	110438914
hela_rnapii_0919_peak_6326	ING1	chr13	111364969	111373421
hela_rnapii_0919_peak_6337	TUBGCP3	chr13	113139327	113242481
hela_rnapii_0919_peak_6355	TFDP1	chr13	114239002	114295788
hela_rnapii_0919_peak_6359	RASA3	chr13	114747193	114898095
hela_rnapii_0919_peak_6363	UPF3A	chr13	115047058	115071291
hela_rnapii_0919_peak_6365	CHAMP1	chr13	115079964	115092803
hela_rnapii_0919_peak_6369	RPPH1	chr14	20811229	20811570
hela_rnapii_0919_peak_6373	PNP	chr14	20937537	20946165
hela_rnapii_0919_peak_6387	LINC00641	chr14	21668237	21673662
hela_rnapii_0919_peak_6390	HNRNPC	chr14	21677295	21737638
hela_rnapii_0919_peak_6392	SUPT16H	chr14	21819630	21852425
hela_rnapii_0919_peak_6410	HAUS4	chr14	23415436	23426351
hela_rnapii_0919_peak_6418	BCL2L2-PABPN1	chr14	23775970	23795394
hela_rnapii_0919_peak_6420	THTPA	chr14	23980968	24028790
hela_rnapii_0919_peak_6425	EMC9	chr14	24608173	24610797
hela_rnapii_0919_peak_6427	IPO4	chr14	24649424	24658124
hela_rnapii_0919_peak_6429	CHMP4A	chr14	24678786	24683036
hela_rnapii_0919_peak_6430	MDP1	chr14	24683142	24685276
hela_rnapii_0919_peak_6431	NEDD8-MDP1	chr14	24683142	24701576
hela_rnapii_0919_peak_6435	TINF2	chr14	24708850	24711880
hela_rnapii_0919_peak_6465	SCFD1	chr14	31091459	31205033
hela_rnapii_0919_peak_6468	HECTD1	chr14	31569323	31676689
hela_rnapii_0919_peak_6471	HEATR5A	chr14	31760993	31889788
hela_rnapii_0919_peak_6481	NPAS3	chr14	33408458	34273382
hela_rnapii_0919_peak_6504	BAZ1A	chr14	35221936	35344853
hela_rnapii_0919_peak_6507	SRP54	chr14	35452103	35498773
hela_rnapii_0919_peak_6515	NFKBIA	chr14	35870715	35873960
hela_rnapii_0919_peak_6516	BRMS1L	chr14	36295596	36341169
hela_rnapii_0919_peak_6529	SSTR1	chr14	38677203	38682268
hela_rnapii_0919_peak_6533	TRAPPC6B	chr14	39617014	39639634
hela_rnapii_0919_peak_6578	RPS29	chr14	50044041	50053094
hela_rnapii_0919_peak_6582	DNAAF2	chr14	50091891	50101948
hela_rnapii_0919_peak_6585	KLHDC2	chr14	50234786	50249856
hela_rnapii_0919_peak_6593	TMX1	chr14	51706885	51724372
hela_rnapii_0919_peak_6608	GNPNAT1	chr14	53241910	53258386
hela_rnapii_0919_peak_6613	FERMT2	chr14	53323988	53417815
hela_rnapii_0919_peak_6623	GMFB	chr14	54941208	54955744
hela_rnapii_0919_peak_6642	PSMA3	chr14	58711522	58738727
hela_rnapii_0919_peak_6643	FLJ31306	chr14	58732082	58764855
hela_rnapii_0919_peak_6653	L3HYPDH	chr14	59939405	59951073
hela_rnapii_0919_peak_6668	PRKCH	chr14	61788514	62017698
hela_rnapii_0919_peak_6669	HIF1A	chr14	62162118	62214977
hela_rnapii_0919_peak_6688	MTHFD1	chr14	64854758	64926725
hela_rnapii_0919_peak_6690	ZBTB25	chr14	64953554	64970554
hela_rnapii_0919_peak_6692	ZBTB1	chr14	64971291	64991669
hela_rnapii_0919_peak_6693	HSPA2	chr14	65007185	65009954
hela_rnapii_0919_peak_6701	FUT8	chr14	65877309	66210839
hela_rnapii_0919_peak_6713	VTI1B	chr14	68117866	68141602
hela_rnapii_0919_peak_6715	RAD51B	chr14	68286495	68964598
hela_rnapii_0919_peak_6719	ZFP36L1	chr14	69254371	69260631
hela_rnapii_0919_peak_6727	EXD2	chr14	69658193	69710737
hela_rnapii_0919_peak_6734	LOC100289511	chr14	70232999	70234430
hela_rnapii_0919_peak_6737	SMOC1	chr14	70346113	70499083
hela_rnapii_0919_peak_6779	ENTPD5	chr14	74433180	74486026
hela_rnapii_0919_peak_6788	NEK9	chr14	75548817	75593778
hela_rnapii_0919_peak_6791	FOS	chr14	75745480	75748937
hela_rnapii_0919_peak_6795	LOC731223	chr14	75761106	75763111
hela_rnapii_0919_peak_6797	JDP2	chr14	75894508	75939404
hela_rnapii_0919_peak_6807	IRF2BPL	chr14	77490885	77495042
hela_rnapii_0919_peak_6814	ALKBH1	chr14	78138748	78174356
hela_rnapii_0919_peak_6815	SLIRP	chr14	78174413	78183941
hela_rnapii_0919_peak_6832	DIO2-AS1	chr14	80677761	80921810
hela_rnapii_0919_peak_6843	GTF2A1	chr14	81641795	81687296
hela_rnapii_0919_peak_6887	PTPN21	chr14	88932121	89021123
hela_rnapii_0919_peak_6890	TDP1	chr14	90422245	90511108
hela_rnapii_0919_peak_6900	CALM1	chr14	90863326	90874619
hela_rnapii_0919_peak_6909	SMEK1	chr14	91923955	91976644
hela_rnapii_0919_peak_6962	WDR25	chr14	100842754	100996640
hela_rnapii_0919_peak_6964	BEGAIN	chr14	101003483	101034407
hela_rnapii_0919_peak_6988	HSP90AA1	chr14	102547074	102606086
hela_rnapii_0919_peak_7012	EIF5	chr14	103800338	103811361
hela_rnapii_0919_peak_7025	CKB	chr14	103985994	103989196
hela_rnapii_0919_peak_7033	ADSSL1	chr14	105190533	105213647
hela_rnapii_0919_peak_7035	AHNAK2	chr14	105403590	105444694
hela_rnapii_0919_peak_7039	CDCA4	chr14	105475909	105487425
hela_rnapii_0919_peak_7048	TEX22	chr14	105864919	105880196
hela_rnapii_0919_peak_7051	CRIP1	chr14	105953256	105955124
hela_rnapii_0919_peak_7052	C14orf80	chr14	105956191	105965585
hela_rnapii_0919_peak_7067	TUBGCP5	chr15	22833394	22872783
hela_rnapii_0919_peak_7170	ACTC1	chr15	35080296	35087927
hela_rnapii_0919_peak_7192	FAM98B	chr15	38746327	38773829
hela_rnapii_0919_peak_7201	THBS1	chr15	39873279	39889668
hela_rnapii_0919_peak_7220	RHOV	chr15	41164411	41166487
hela_rnapii_0919_peak_7222	INO80	chr15	41271078	41408340
hela_rnapii_0919_peak_7254	HAUS2	chr15	42841010	42862190
hela_rnapii_0919_peak_7269	HYPK	chr15	44092618	44094769
hela_rnapii_0919_peak_7284	B2M	chr15	45003684	45010357
hela_rnapii_0919_peak_7320	DUT	chr15	48623620	48635570
hela_rnapii_0919_peak_7333	GABPB1-AS1	chr15	50646370	50650503
hela_rnapii_0919_peak_7348	SPPL2A	chr15	50999736	51057910
hela_rnapii_0919_peak_7410	LOC145783	chr15	57178367	57210697
hela_rnapii_0919_peak_7429	CCNB2	chr15	59397283	59417244
hela_rnapii_0919_peak_7437	MYO1E	chr15	59428167	59665071
hela_rnapii_0919_peak_7446	GTF2A2	chr15	59930260	59949737
hela_rnapii_0919_peak_7470	ANXA2	chr15	60639349	60690185
hela_rnapii_0919_peak_7471	NARG2	chr15	60711807	60771344
hela_rnapii_0919_peak_7495	RPS27L	chr15	63445538	63449741
hela_rnapii_0919_peak_7509	SNX22	chr15	64443915	64449680
hela_rnapii_0919_peak_7511	PPIB	chr15	64448013	64455354
hela_rnapii_0919_peak_7530	RAB11A	chr15	66161796	66184329
hela_rnapii_0919_peak_7545	SNAPC5	chr15	66782665	66790146
hela_rnapii_0919_peak_7548	RPL4	chr15	66791652	66797193
hela_rnapii_0919_peak_7555	SMAD6	chr15	66994673	67074337
hela_rnapii_0919_peak_7588	ANP32A	chr15	69070874	69113261
hela_rnapii_0919_peak_7592	RPLP1	chr15	69745158	69747884
hela_rnapii_0919_peak_7601	TLE3	chr15	70340542	70390256
hela_rnapii_0919_peak_7626	GRAMD2	chr15	72452146	72490136
hela_rnapii_0919_peak_7630	PKM	chr15	72491369	72523727
hela_rnapii_0919_peak_7633	ARIH1	chr15	72766666	72878896
hela_rnapii_0919_peak_7662	ULK3	chr15	75128458	75135552
hela_rnapii_0919_peak_7667	RPP25	chr15	75247442	75249775
hela_rnapii_0919_peak_7683	IMP3	chr15	75931425	75932664
hela_rnapii_0919_peak_7686	FBXO22	chr15	76196199	76223208
hela_rnapii_0919_peak_7765	BTBD1	chr15	83685180	83736106
hela_rnapii_0919_peak_7855	NGRN	chr15	90808894	90815443
hela_rnapii_0919_peak_7871	UNC45A	chr15	91473409	91497323
hela_rnapii_0919_peak_7873	HDDC3	chr15	91474154	91475774
hela_rnapii_0919_peak_7876	RCCD1	chr15	91498105	91506355
hela_rnapii_0919_peak_7907	LOC100507217	chr15	93426072	93441977
hela_rnapii_0919_peak_7915	MIR3175	chr15	93447628	93447705
hela_rnapii_0919_peak_7980	IGF1R	chr15	99192760	99507759
hela_rnapii_0919_peak_8028	SOLH	chr16	577855	604636
hela_rnapii_0919_peak_8031	RAB40C	chr16	639356	679273
hela_rnapii_0919_peak_8034	FAM195A	chr16	691848	698474
hela_rnapii_0919_peak_8035	WDR90	chr16	699362	717829
hela_rnapii_0919_peak_8036	RHOT2	chr16	718082	724174
hela_rnapii_0919_peak_8039	STUB1	chr16	730114	732768
hela_rnapii_0919_peak_8047	FAM173A	chr16	771141	772590
hela_rnapii_0919_peak_8055	GNG13	chr16	848040	850733
hela_rnapii_0919_peak_8060	UNKL	chr16	1413205	1429684
hela_rnapii_0919_peak_8069	SPSB3	chr16	1826712	1832581
hela_rnapii_0919_peak_8074	NDUFB10	chr16	2009516	2011976
hela_rnapii_0919_peak_8076	RPS2	chr16	2012061	2014827
hela_rnapii_0919_peak_8077	RNF151	chr16	2016874	2018976
hela_rnapii_0919_peak_8080	GFER	chr16	2034149	2037750
hela_rnapii_0919_peak_8081	ZNF598	chr16	2047652	2059822
hela_rnapii_0919_peak_8085	RAB26	chr16	2198650	2204141
hela_rnapii_0919_peak_8086	SNORD60	chr16	2205023	2205106
hela_rnapii_0919_peak_8087	MLST8	chr16	2255177	2259418
hela_rnapii_0919_peak_8088	BRICD5	chr16	2259253	2261069
hela_rnapii_0919_peak_8092	PGP	chr16	2261602	2264822
hela_rnapii_0919_peak_8095	E4F1	chr16	2273566	2285743
hela_rnapii_0919_peak_8103	ECI1	chr16	2289872	2301602
hela_rnapii_0919_peak_8104	RNPS1	chr16	2303099	2317858
hela_rnapii_0919_peak_8106	NTN3	chr16	2521499	2524146
hela_rnapii_0919_peak_8114	MIR3178	chr16	2581922	2582006
hela_rnapii_0919_peak_8117	LOC652276	chr16	2653384	2680495
hela_rnapii_0919_peak_8119	SRRM2	chr16	2802329	2821413
hela_rnapii_0919_peak_8134	TNFRSF12A	chr16	3070312	3072383
hela_rnapii_0919_peak_8136	HCFC1R1	chr16	3072625	3074287
hela_rnapii_0919_peak_8141	NAA60	chr16	3493667	3536963
hela_rnapii_0919_peak_8154	TFAP4	chr16	4307186	4323001
hela_rnapii_0919_peak_8158	VASN	chr16	4421848	4433529
hela_rnapii_0919_peak_8165	NUDT16L1	chr16	4743693	4745860
hela_rnapii_0919_peak_8188	C16orf72	chr16	9185536	9213555
hela_rnapii_0919_peak_8199	SOCS1	chr16	11348273	11350039
hela_rnapii_0919_peak_8227	PARN	chr16	14529556	14724128
hela_rnapii_0919_peak_8228	BFAR	chr16	14726667	14763093
hela_rnapii_0919_peak_8249	RPS15A	chr16	18794276	18801656
hela_rnapii_0919_peak_8251	ARL6IP1	chr16	18802990	18812857
hela_rnapii_0919_peak_8256	ITPRIPL2	chr16	19125253	19132952
hela_rnapii_0919_peak_8276	LOC100271836	chr16	21458003	21513602
hela_rnapii_0919_peak_8277	SLC7A5P2	chr16	21529229	21531765
hela_rnapii_0919_peak_8281	POLR3E	chr16	22308695	22346424
hela_rnapii_0919_peak_8288	GGA2	chr16	23474862	23521815
hela_rnapii_0919_peak_8301	ZKSCAN2	chr16	25247321	25268855
hela_rnapii_0919_peak_8327	ATXN2L	chr16	28834368	28848558
hela_rnapii_0919_peak_8331	SH2B1	chr16	28875077	28885534
hela_rnapii_0919_peak_8338	KIF22	chr16	29802033	29816706
hela_rnapii_0919_peak_8347	ALDOA	chr16	30064410	30081741
hela_rnapii_0919_peak_8349	PPP4C	chr16	30087383	30096695
hela_rnapii_0919_peak_8352	SEPHS2	chr16	30454951	30457224
hela_rnapii_0919_peak_8354	ZNF768	chr16	30535321	30537910
hela_rnapii_0919_peak_8359	LOC730183	chr16	30709024	30709810
hela_rnapii_0919_peak_8360	SRCAP	chr16	30710461	30751450
hela_rnapii_0919_peak_8361	RNF40	chr16	30772932	30787628
hela_rnapii_0919_peak_8367	MIR4519	chr16	30886586	30886644
hela_rnapii_0919_peak_8374	FUS	chr16	31191430	31206192
hela_rnapii_0919_peak_8381	ARMC5	chr16	31470316	31478488
hela_rnapii_0919_peak_8384	ZNF720	chr16	31724549	31772886
hela_rnapii_0919_peak_8398	NETO2	chr16	47115430	47177936
hela_rnapii_0919_peak_8502	SLC12A3	chr16	56899118	56949762
hela_rnapii_0919_peak_8505	HERPUD1	chr16	56965747	56977793
hela_rnapii_0919_peak_8508	POLR2C	chr16	57496550	57505921
hela_rnapii_0919_peak_8512	GPR56	chr16	57653909	57698944
hela_rnapii_0919_peak_8521	SETD6	chr16	58549382	58554431
hela_rnapii_0919_peak_8578	FBXL8	chr16	67193890	67198077
hela_rnapii_0919_peak_8580	HSF4	chr16	67197287	67203848
hela_rnapii_0919_peak_8582	KIAA0895L	chr16	67209504	67217883
hela_rnapii_0919_peak_8587	SLC12A4	chr16	67977376	68002597
hela_rnapii_0919_peak_8591	ESRP2	chr16	68262449	68270136
hela_rnapii_0919_peak_8596	SLC7A6	chr16	68298418	68335726
hela_rnapii_0919_peak_8597	SLC7A6OS	chr16	68334517	68344868
hela_rnapii_0919_peak_8604	ZFP90	chr16	68573660	68601039
hela_rnapii_0919_peak_8614	PDF	chr16	69362523	69364498
hela_rnapii_0919_peak_8623	NQO1	chr16	69743303	69760533
hela_rnapii_0919_peak_8628	EXOSC6	chr16	70284133	70285833
hela_rnapii_0919_peak_8630	AARS	chr16	70286296	70323412
hela_rnapii_0919_peak_8632	LOC100506083	chr16	70349542	70380650
hela_rnapii_0919_peak_8633	DDX19A	chr16	70380823	70407281
hela_rnapii_0919_peak_8638	ST3GAL2	chr16	70413337	70472991
hela_rnapii_0919_peak_8641	SF3B3	chr16	70557690	70611571
hela_rnapii_0919_peak_8643	VAC14	chr16	70721341	70835061
hela_rnapii_0919_peak_8671	GLG1	chr16	74481325	74641042
hela_rnapii_0919_peak_8684	ADAT1	chr16	75632246	75657221
hela_rnapii_0919_peak_8685	KARS	chr16	75661621	75681585
hela_rnapii_0919_peak_8761	CRISPLD2	chr16	84853586	84943116
hela_rnapii_0919_peak_8766	GSE1	chr16	85645028	85709812
hela_rnapii_0919_peak_8775	C16orf95	chr16	87336403	87351026
hela_rnapii_0919_peak_8806	SLC7A5	chr16	87863628	87903100
hela_rnapii_0919_peak_8811	CTU2	chr16	88772890	88781786
hela_rnapii_0919_peak_8815	PIEZO1	chr16	88781745	88851372
hela_rnapii_0919_peak_8817	CDT1	chr16	88870185	88875666
hela_rnapii_0919_peak_8818	APRT	chr16	88875876	88878342
hela_rnapii_0919_peak_8829	SPG7	chr16	89574804	89624174
hela_rnapii_0919_peak_8831	RPL13	chr16	89627064	89633237
hela_rnapii_0919_peak_8833	VPS9D1	chr16	89773540	89787394
hela_rnapii_0919_peak_8836	ZNF276	chr16	89787392	89807332
hela_rnapii_0919_peak_8856	YWHAE	chr17	1247833	1303556
hela_rnapii_0919_peak_8859	CRK	chr17	1324646	1359561
hela_rnapii_0919_peak_8860	MYO1C	chr17	1367479	1396001
hela_rnapii_0919_peak_8866	PRPF8	chr17	1553922	1588176
hela_rnapii_0919_peak_8867	MIR22HG	chr17	1614797	1619566
hela_rnapii_0919_peak_8868	WDR81	chr17	1619816	1641893
hela_rnapii_0919_peak_8871	RPA1	chr17	1733272	1802848
hela_rnapii_0919_peak_8874	TSR1	chr17	2225981	2240678
hela_rnapii_0919_peak_8878	MNT	chr17	2287353	2304258
hela_rnapii_0919_peak_8879	METTL16	chr17	2319347	2415200
hela_rnapii_0919_peak_8880	PAFAH1B1	chr17	2496922	2588909
hela_rnapii_0919_peak_8884	CLUH	chr17	2592679	2614927
hela_rnapii_0919_peak_8890	CTNS	chr17	3539761	3566397
hela_rnapii_0919_peak_8894	ITGAE	chr17	3617918	3704537
hela_rnapii_0919_peak_8896	C17orf85	chr17	3710044	3749545
hela_rnapii_0919_peak_8899	CYB5D2	chr17	4046461	4060995
hela_rnapii_0919_peak_8906	SPNS2	chr17	4402128	4443228
hela_rnapii_0919_peak_8917	RNF167	chr17	4843629	4848517
hela_rnapii_0919_peak_8925	ENO3	chr17	4854383	4860426
hela_rnapii_0919_peak_8926	SPAG7	chr17	4862520	4871132
hela_rnapii_0919_peak_8933	ZNF594	chr17	5082830	5095178
hela_rnapii_0919_peak_8938	C1QBP	chr17	5336098	5342471
hela_rnapii_0919_peak_8950	TXNDC17	chr17	6544221	6547861
hela_rnapii_0919_peak_8952	RNASEK-C17orf49	chr17	6915735	6920843
hela_rnapii_0919_peak_8959	ACADVL	chr17	7120443	7128586
hela_rnapii_0919_peak_8962	DVL2	chr17	7128660	7137863
hela_rnapii_0919_peak_8964	PHF23	chr17	7138346	7142825
hela_rnapii_0919_peak_8967	GPS2	chr17	7215977	7218658
hela_rnapii_0919_peak_8973	ZBTB4	chr17	7362684	7382944
hela_rnapii_0919_peak_8975	POLR2A	chr17	7387697	7417935
hela_rnapii_0919_peak_8977	EIF4A1	chr17	7476023	7482324
hela_rnapii_0919_peak_8978	SNORD10	chr17	7480128	7480276
hela_rnapii_0919_peak_8979	CD68	chr17	7482804	7485429
hela_rnapii_0919_peak_8980	MPDU1	chr17	7486964	7491527
hela_rnapii_0919_peak_8982	TP53	chr17	7571719	7590868
hela_rnapii_0919_peak_8988	CHD3	chr17	7788122	7816075
hela_rnapii_0919_peak_8990	HES7	chr17	8023907	8027410
hela_rnapii_0919_peak_8992	TMEM107	chr17	8076296	8079714
hela_rnapii_0919_peak_8995	AURKB	chr17	8108048	8113944
hela_rnapii_0919_peak_8996	LINC00324	chr17	8123947	8127361
hela_rnapii_0919_peak_8999	SLC25A35	chr17	8191081	8198170
hela_rnapii_0919_peak_9001	KRBA2	chr17	8271972	8274858
hela_rnapii_0919_peak_9004	RPL26	chr17	8280833	8286565
hela_rnapii_0919_peak_9007	NDEL1	chr17	8339169	8371495
hela_rnapii_0919_peak_9019	GLP2R	chr17	9729380	9793022
hela_rnapii_0919_peak_9042	TTC19	chr17	15902693	15932723
hela_rnapii_0919_peak_9044	PIGL	chr17	16120508	16229573
hela_rnapii_0919_peak_9046	UBB	chr17	16284366	16286054
hela_rnapii_0919_peak_9051	C17orf76-AS1	chr17	16342300	16345340
hela_rnapii_0919_peak_9053	SNORD65	chr17	16344539	16344612
hela_rnapii_0919_peak_9054	FAM211A	chr17	16345318	16395505
hela_rnapii_0919_peak_9061	COPS3	chr17	17149937	17184012
hela_rnapii_0919_peak_9074	SREBF1	chr17	17714662	17740325
hela_rnapii_0919_peak_9084	PRPSAP2	chr17	18759611	18834599
hela_rnapii_0919_peak_9093	ALDH3A1	chr17	19641297	19651746
hela_rnapii_0919_peak_9103	USP22	chr17	20902905	20946352
hela_rnapii_0919_peak_9115	WSB1	chr17	25621105	25640645
hela_rnapii_0919_peak_9127	SARM1	chr17	26698986	26728065
hela_rnapii_0919_peak_9130	PROCA1	chr17	27030533	27038872
hela_rnapii_0919_peak_9132	RPL23A	chr17	27046999	27051374
hela_rnapii_0919_peak_9136	TLCD1	chr17	27051365	27053949
hela_rnapii_0919_peak_9141	TRAF4	chr17	27071022	27077976
hela_rnapii_0919_peak_9145	FLOT2	chr17	27206356	27224715
hela_rnapii_0919_peak_9160	NUFIP2	chr17	27582853	27621166
hela_rnapii_0919_peak_9169	LRRC37BP1	chr17	28903482	28964484
hela_rnapii_0919_peak_9173	RNF135	chr17	29297955	29326929
hela_rnapii_0919_peak_9201	CDK5R1	chr17	30814104	30818271
hela_rnapii_0919_peak_9223	SLFN5	chr17	33570085	33594761
hela_rnapii_0919_peak_9226	TAF15	chr17	34136458	34174246
hela_rnapii_0919_peak_9234	PIGW	chr17	34891402	34895150
hela_rnapii_0919_peak_9237	DHRS11	chr17	34948225	34957233
hela_rnapii_0919_peak_9238	MRM1	chr17	34958024	34965407
hela_rnapii_0919_peak_9245	TADA2A	chr17	35766976	35837226
hela_rnapii_0919_peak_9249	SYNRG	chr17	35874899	35969486
hela_rnapii_0919_peak_9255	MIR4734	chr17	36858514	36858584
hela_rnapii_0919_peak_9258	CISD3	chr17	36886509	36891858
hela_rnapii_0919_peak_9261	PIP4K2B	chr17	36921943	36956158
hela_rnapii_0919_peak_9263	C17orf98	chr17	36991340	36997642
hela_rnapii_0919_peak_9268	RPL23	chr17	37006320	37010053
hela_rnapii_0919_peak_9269	LASP1	chr17	37026111	37078023
hela_rnapii_0919_peak_9271	RPL19	chr17	37356535	37360980
hela_rnapii_0919_peak_9283	STAC2	chr17	37366788	37382040
hela_rnapii_0919_peak_9296	CASC3	chr17	38296506	38328431
hela_rnapii_0919_peak_9297	CDC6	chr17	38444145	38459413
hela_rnapii_0919_peak_9299	RARA	chr17	38465422	38513895
hela_rnapii_0919_peak_9307	KRT10	chr17	38974368	38978863
hela_rnapii_0919_peak_9316	EIF1	chr17	39845126	39847898
hela_rnapii_0919_peak_9324	ACLY	chr17	40023178	40075272
hela_rnapii_0919_peak_9327	CNP	chr17	40118758	40129754
hela_rnapii_0919_peak_9335	PTRF	chr17	40554466	40575338
hela_rnapii_0919_peak_9336	NAGLU	chr17	40687950	40696466
hela_rnapii_0919_peak_9340	COASY	chr17	40714091	40718299
hela_rnapii_0919_peak_9341	MLX	chr17	40719077	40725221
hela_rnapii_0919_peak_9342	PSMC3IP	chr17	40724327	40729734
hela_rnapii_0919_peak_9352	RPL27	chr17	41150445	41154971
hela_rnapii_0919_peak_9355	IFI35	chr17	41158741	41166476
hela_rnapii_0919_peak_9373	LOC100130581	chr17	41447212	41466266
hela_rnapii_0919_peak_9379	MEOX1	chr17	41717757	41739262
hela_rnapii_0919_peak_9382	DUSP3	chr17	41843488	41856368
hela_rnapii_0919_peak_9397	UBTF	chr17	42282400	42298250
hela_rnapii_0919_peak_9404	SLC25A39	chr17	42396992	42402217
hela_rnapii_0919_peak_9418	DCAKD	chr17	43100705	43128978
hela_rnapii_0919_peak_9421	NMT1	chr17	43138679	43186382
hela_rnapii_0919_peak_9428	HEXIM1	chr17	43224683	43229468
hela_rnapii_0919_peak_9435	HEXIM2	chr17	43238263	43247406
hela_rnapii_0919_peak_9438	MAP3K14-AS1	chr17	43325302	43345997
hela_rnapii_0919_peak_9457	KPNB1	chr17	45727274	45761004
hela_rnapii_0919_peak_9465	SP2	chr17	45973515	46006323
hela_rnapii_0919_peak_9469	NFE2L1	chr17	46125685	46138907
hela_rnapii_0919_peak_9476	SNF8	chr17	47007458	47022154
hela_rnapii_0919_peak_9491	ABCC3	chr17	48712217	48769063
hela_rnapii_0919_peak_9501	TOB1	chr17	48939586	48945339
hela_rnapii_0919_peak_9502	TOB1-AS1	chr17	48944039	48945732
hela_rnapii_0919_peak_9511	NME1-NME2	chr17	49230896	49249105
hela_rnapii_0919_peak_9543	TRIM25	chr17	54965269	54991409
hela_rnapii_0919_peak_9551	VEZF1	chr17	56048909	56065615
hela_rnapii_0919_peak_9557	SRSF1	chr17	56078279	56084707
hela_rnapii_0919_peak_9572	TEX14	chr17	56634037	56769416
hela_rnapii_0919_peak_9576	RAD51C	chr17	56769962	56772695
hela_rnapii_0919_peak_9577	TRIM37	chr17	57059999	57184266
hela_rnapii_0919_peak_9580	SKA2	chr17	57187307	57232800
hela_rnapii_0919_peak_9587	PTRH2	chr17	57774666	57784856
hela_rnapii_0919_peak_9601	MIR21	chr17	57918626	57918698
hela_rnapii_0919_peak_9624	MRC2	chr17	60704761	60770962
hela_rnapii_0919_peak_9639	SNORD104	chr17	62223437	62223517
hela_rnapii_0919_peak_9644	POLG2	chr17	62473901	62493184
hela_rnapii_0919_peak_9647	DDX5	chr17	62494373	62502484
hela_rnapii_0919_peak_9651	SMURF2	chr17	62540734	62658386
hela_rnapii_0919_peak_9685	SLC16A6	chr17	66263166	66287405
hela_rnapii_0919_peak_9736	RPL38	chr17	72199794	72206019
hela_rnapii_0919_peak_9743	ICT1	chr17	73008779	73017356
hela_rnapii_0919_peak_9744	ARMC7	chr17	73106081	73126360
hela_rnapii_0919_peak_9747	NT5C	chr17	73126319	73127890
hela_rnapii_0919_peak_9749	HN1	chr17	73131343	73150774
hela_rnapii_0919_peak_9759	H3F3B	chr17	73772514	73775860
hela_rnapii_0919_peak_9770	SNHG16	chr17	74553845	74561430
hela_rnapii_0919_peak_9772	ST6GALNAC2	chr17	74561460	74582145
hela_rnapii_0919_peak_9776	METTL23	chr17	74722911	74729962
hela_rnapii_0919_peak_9779	SRSF2	chr17	74730196	74733493
hela_rnapii_0919_peak_9792	SOCS3	chr17	76352858	76356158
hela_rnapii_0919_peak_9806	CBX4	chr17	77806954	77813213
hela_rnapii_0919_peak_9810	EIF4A3	chr17	78109012	78120982
hela_rnapii_0919_peak_9820	NPTX1	chr17	78440632	78450404
hela_rnapii_0919_peak_9824	BAIAP2	chr17	79008946	79091232
hela_rnapii_0919_peak_9838	ACTG1	chr17	79476996	79479892
hela_rnapii_0919_peak_9849	HGS	chr17	79650961	79669151
hela_rnapii_0919_peak_9851	MRPL12	chr17	79670399	79674556
hela_rnapii_0919_peak_9856	ARHGDIA	chr17	79825596	79828790
hela_rnapii_0919_peak_9867	STRA13	chr17	79976578	79980785
hela_rnapii_0919_peak_9870	DUS1L	chr17	80015747	80023697
hela_rnapii_0919_peak_9875	FASN	chr17	80036213	80056106
hela_rnapii_0919_peak_9877	CCDC57	chr17	80059345	80170689
hela_rnapii_0919_peak_9881	SLC16A3	chr17	80186281	80197375
hela_rnapii_0919_peak_9886	CSNK1D	chr17	80200536	80231594
hela_rnapii_0919_peak_9908	TYMS	chr18	657603	673499
hela_rnapii_0919_peak_9911	ENOSF1	chr18	670323	712662
hela_rnapii_0919_peak_9922	SMCHD1	chr18	2655885	2805015
hela_rnapii_0919_peak_9925	MYL12A	chr18	3247527	3256234
hela_rnapii_0919_peak_9927	TGIF1	chr18	3412071	3458406
hela_rnapii_0919_peak_9940	DLGAP1	chr18	3496029	3845358
hela_rnapii_0919_peak_9936	DLGAP1-AS1	chr18	3594111	3597377
hela_rnapii_0919_peak_9973	ZBTB14	chr18	5289017	5296194
hela_rnapii_0919_peak_10002	ANKRD12	chr18	9136750	9285983
hela_rnapii_0919_peak_10009	VAPA	chr18	9913954	9960018
hela_rnapii_0919_peak_10016	PIEZO2	chr18	10670243	11148761
hela_rnapii_0919_peak_10027	GNAL	chr18	11689013	11885683
hela_rnapii_0919_peak_10024	CHMP1B	chr18	11851388	11854448
hela_rnapii_0919_peak_10032	IMPA2	chr18	11981426	12030885
hela_rnapii_0919_peak_10037	TUBB6	chr18	12308256	12326568
hela_rnapii_0919_peak_10045	SLMO1	chr18	12407894	12432236
hela_rnapii_0919_peak_10048	PSMG2	chr18	12658737	12725739
hela_rnapii_0919_peak_10049	CEP76	chr18	12661954	12702776
hela_rnapii_0919_peak_10051	PTPN2	chr18	12785476	12884334
hela_rnapii_0919_peak_10056	SEH1L	chr18	12947982	12987536
hela_rnapii_0919_peak_10057	CEP192	chr18	12991360	13125051
hela_rnapii_0919_peak_10071	SNRPD1	chr18	19192259	19210208
hela_rnapii_0919_peak_10073	ABHD3	chr18	19230857	19284766
hela_rnapii_0919_peak_10095	TTC39C	chr18	21572736	21715574
hela_rnapii_0919_peak_10136	CDH2	chr18	25530929	25757445
hela_rnapii_0919_peak_10216	C18orf32	chr18	47007547	47013644
hela_rnapii_0919_peak_10218	RPL17	chr18	47014850	47018935
hela_rnapii_0919_peak_10219	ELAC1	chr18	48494386	48514490
hela_rnapii_0919_peak_10241	PMAIP1	chr18	57567191	57571538
hela_rnapii_0919_peak_10294	BSG	chr19	571276	583493
hela_rnapii_0919_peak_10296	HCN2	chr19	589892	617159
hela_rnapii_0919_peak_10298	POLRMT	chr19	617222	633568
hela_rnapii_0919_peak_10303	FSTL3	chr19	676388	683392
hela_rnapii_0919_peak_10304	C19orf21	chr19	751145	764318
hela_rnapii_0919_peak_10307	PTBP1	chr19	797391	812327
hela_rnapii_0919_peak_10311	MIR3187	chr19	813583	813653
hela_rnapii_0919_peak_10312	CFD	chr19	859664	863610
hela_rnapii_0919_peak_10314	MED16	chr19	867961	893218
hela_rnapii_0919_peak_10315	C19orf6	chr19	1009649	1021141
hela_rnapii_0919_peak_10322	SBNO2	chr19	1107632	1132273
hela_rnapii_0919_peak_10326	STK11	chr19	1205797	1228434
hela_rnapii_0919_peak_10329	MIDN	chr19	1248551	1259142
hela_rnapii_0919_peak_10336	CIRBP-AS1	chr19	1267469	1270259
hela_rnapii_0919_peak_10339	C19orf24	chr19	1275519	1279243
hela_rnapii_0919_peak_10340	DAZAP1	chr19	1407583	1435682
hela_rnapii_0919_peak_10341	RPS15	chr19	1438362	1440492
hela_rnapii_0919_peak_10353	MBD3	chr19	1576677	1592652
hela_rnapii_0919_peak_10361	MKNK2	chr19	2037469	2051243
hela_rnapii_0919_peak_10363	DOT1L	chr19	2164147	2232577
hela_rnapii_0919_peak_10366	OAZ1	chr19	2269519	2273487
hela_rnapii_0919_peak_10375	TMPRSS9	chr19	2389783	2426086
hela_rnapii_0919_peak_10378	GADD45B	chr19	2476122	2478257
hela_rnapii_0919_peak_10395	DOHH	chr19	3490818	3500938
hela_rnapii_0919_peak_10398	FZR1	chr19	3506294	3536755
hela_rnapii_0919_peak_10418	C19orf71	chr19	3539154	3544028
hela_rnapii_0919_peak_10446	HMG20B	chr19	3572942	3579081
hela_rnapii_0919_peak_10452	CACTIN-AS1	chr19	3607244	3613928
hela_rnapii_0919_peak_10458	CACTIN	chr19	3610626	3626813
hela_rnapii_0919_peak_10462	DAPK3	chr19	3958451	3969826
hela_rnapii_0919_peak_10469	EEF2	chr19	3976053	3985461
hela_rnapii_0919_peak_10473	CCDC94	chr19	4247110	4269085
hela_rnapii_0919_peak_10496	RPL36	chr19	5690271	5691678
hela_rnapii_0919_peak_10500	LONP1	chr19	5691844	5720176
hela_rnapii_0919_peak_10504	DUS3L	chr19	5785152	5791249
hela_rnapii_0919_peak_10510	MLLT1	chr19	6210391	6279959
hela_rnapii_0919_peak_10521	TNFSF9	chr19	6531009	6535939
hela_rnapii_0919_peak_10527	CD70	chr19	6585849	6591163
hela_rnapii_0919_peak_10566	ANGPTL6	chr19	10203012	10213425
hela_rnapii_0919_peak_10569	PPAN-P2RY11	chr19	10216898	10226064
hela_rnapii_0919_peak_10580	ILF3	chr19	10764936	10796443
hela_rnapii_0919_peak_10584	TMED1	chr19	10943113	10946983
hela_rnapii_0919_peak_10587	LDLR	chr19	11200037	11244505
hela_rnapii_0919_peak_10604	DHPS	chr19	12786530	12792025
hela_rnapii_0919_peak_10606	FBXW9	chr19	12799729	12807455
hela_rnapii_0919_peak_10607	TNPO2	chr19	12810007	12834810
hela_rnapii_0919_peak_10613	JUNB	chr19	12902309	12904125
hela_rnapii_0919_peak_10616	PRDX2	chr19	12907633	12912694
hela_rnapii_0919_peak_10620	SYCE2	chr19	13009893	13030086
hela_rnapii_0919_peak_10621	FARSA	chr19	13033283	13044558
hela_rnapii_0919_peak_10622	CALR	chr19	13049413	13055304
hela_rnapii_0919_peak_10623	RAD23A	chr19	13056627	13064457
hela_rnapii_0919_peak_10626	GADD45GIP1	chr19	13064969	13068068
hela_rnapii_0919_peak_10629	IER2	chr19	13261281	13265718
hela_rnapii_0919_peak_10634	CCDC130	chr19	13858752	13874106
hela_rnapii_0919_peak_10637	LOC284454	chr19	13945329	13947103
hela_rnapii_0919_peak_10641	MIR23A	chr19	13947400	13947473
hela_rnapii_0919_peak_10649	RFX1	chr19	14072341	14117134
hela_rnapii_0919_peak_10650	PRKACA	chr19	14202506	14228559
hela_rnapii_0919_peak_10654	PTGER1	chr19	14583277	14586174
hela_rnapii_0919_peak_10656	DNAJB1	chr19	14625581	14629201
hela_rnapii_0919_peak_10664	AKAP8	chr19	15464331	15490612
hela_rnapii_0919_peak_10668	TPM4	chr19	16178316	16213813
hela_rnapii_0919_peak_10676	USE1	chr19	17326154	17330638
hela_rnapii_0919_peak_10691	KIAA1683	chr19	18367905	18385319
hela_rnapii_0919_peak_10695	JUND	chr19	18390562	18392432
hela_rnapii_0919_peak_10692	MIR3188	chr19	18392886	18392971
hela_rnapii_0919_peak_10703	LSM4	chr19	18417039	18434001
hela_rnapii_0919_peak_10707	C19orf60	chr19	18699494	18703147
hela_rnapii_0919_peak_10716	SLC25A42	chr19	19174802	19223841
hela_rnapii_0919_peak_10722	GATAD2A	chr19	19496641	19619741
hela_rnapii_0919_peak_10780	GPI	chr19	34855644	34893318
hela_rnapii_0919_peak_10781	UBA2	chr19	34919267	34960798
hela_rnapii_0919_peak_10790	LSR	chr19	35739558	35758867
hela_rnapii_0919_peak_10798	CAPNS1	chr19	36630917	36641255
hela_rnapii_0919_peak_10811	C19orf33	chr19	38794803	38795646
hela_rnapii_0919_peak_10816	ACTN4	chr19	39138266	39221171
hela_rnapii_0919_peak_10821	ECH1	chr19	39306061	39322497
hela_rnapii_0919_peak_10823	HNRNPL	chr19	39327027	39342979
hela_rnapii_0919_peak_10836	RPS16	chr19	39923846	39926618
hela_rnapii_0919_peak_10848	NUMBL	chr19	41171811	41196556
hela_rnapii_0919_peak_10849	SNRPA	chr19	41256758	41271297
hela_rnapii_0919_peak_10854	HNRNPUL1	chr19	41768390	41813811
hela_rnapii_0919_peak_10863	CCDC97	chr19	41816093	41830788
hela_rnapii_0919_peak_10865	ATP5SL	chr19	41937222	41945481
hela_rnapii_0919_peak_10870	RPS19	chr19	42363987	42375484
hela_rnapii_0919_peak_10876	CD79A	chr19	42381189	42385439
hela_rnapii_0919_peak_10879	ARHGEF1	chr19	42387266	42411604
hela_rnapii_0919_peak_10883	GSK3A	chr19	42734337	42746736
hela_rnapii_0919_peak_10884	CIC	chr19	42788816	42799949
hela_rnapii_0919_peak_10893	ZNF428	chr19	44111375	44124014
hela_rnapii_0919_peak_10905	BCL3	chr19	45251977	45263301
hela_rnapii_0919_peak_10908	APOE	chr19	45409038	45412650
hela_rnapii_0919_peak_10913	PPP1R37	chr19	45596430	45650543
hela_rnapii_0919_peak_10915	CD3EAP	chr19	45909466	45914024
hela_rnapii_0919_peak_10921	SNRPD2	chr19	46190711	46195443
hela_rnapii_0919_peak_10928	SIX5	chr19	46268042	46272497
hela_rnapii_0919_peak_10929	DMPK	chr19	46272975	46285815
hela_rnapii_0919_peak_10952	SLC1A5	chr19	47278139	47290545
hela_rnapii_0919_peak_10956	ZC3H4	chr19	47567446	47617009
hela_rnapii_0919_peak_10957	BBC3	chr19	47724078	47736023
hela_rnapii_0919_peak_10964	GLTSCR2	chr19	48248792	48260323
hela_rnapii_0919_peak_10968	FAM83E	chr19	49103856	49116694
hela_rnapii_0919_peak_10972	FTL	chr19	49468565	49470136
hela_rnapii_0919_peak_10974	GYS1	chr19	49471381	49496610
hela_rnapii_0919_peak_10984	RPL13A	chr19	49990810	49995564
hela_rnapii_0919_peak_10980	RPL13AP5	chr19	49990864	49995096
hela_rnapii_0919_peak_10983	SNORD34	chr19	49994163	49994229
hela_rnapii_0919_peak_10985	RPS11	chr19	49999621	50002969
hela_rnapii_0919_peak_10990	PTOV1	chr19	50354415	50363999
hela_rnapii_0919_peak_10991	ATF5	chr19	50431958	50437193
hela_rnapii_0919_peak_10996	ACPT	chr19	51293671	51298481
hela_rnapii_0919_peak_10998	C19orf48	chr19	51300960	51307974
hela_rnapii_0919_peak_11008	RPS9	chr19	54704725	54711515
hela_rnapii_0919_peak_11013	LENG8	chr19	54960064	54973196
hela_rnapii_0919_peak_11016	UBE2S	chr19	55912649	55919325
hela_rnapii_0919_peak_11018	ZNF580	chr19	56152391	56154836
hela_rnapii_0919_peak_11027	MIR4754	chr19	58898136	58898225
hela_rnapii_0919_peak_11028	RPS5	chr19	58898635	58906171
hela_rnapii_0919_peak_11029	LOC646862	chr19	58907456	58908446
hela_rnapii_0919_peak_11033	ZNF446	chr19	58987794	58992597
hela_rnapii_0919_peak_11037	ZBTB45	chr19	59024896	59030921
hela_rnapii_0919_peak_11041	TRIM28	chr19	59055835	59062082
hela_rnapii_0919_peak_11043	CHMP2A	chr19	59062932	59066486
hela_rnapii_0919_peak_11046	LOC100131691	chr19	59070552	59086164
hela_rnapii_0919_peak_11047	MZF1	chr19	59073283	59084942
hela_rnapii_0919_peak_11074	ADI1	chr2	3501689	3523350
hela_rnapii_0919_peak_11077	RPS7	chr2	3622852	3628509
hela_rnapii_0919_peak_11107	ID2	chr2	8822112	8824583
hela_rnapii_0919_peak_11115	YWHAQ	chr2	9724105	9771106
hela_rnapii_0919_peak_11119	RRM2	chr2	10262694	10271546
hela_rnapii_0919_peak_11127	C2orf48	chr2	10281980	10350942
hela_rnapii_0919_peak_11135	ROCK2	chr2	11321777	11484711
hela_rnapii_0919_peak_11196	TTC32	chr2	20096513	20101744
hela_rnapii_0919_peak_11206	RHOB	chr2	20646834	20649201
hela_rnapii_0919_peak_11233	ITSN2	chr2	24425734	24583397
hela_rnapii_0919_peak_11263	AGBL5	chr2	27274490	27282403
hela_rnapii_0919_peak_11265	ATRAID	chr2	27434898	27440046
hela_rnapii_0919_peak_11267	GTF3C2	chr2	27548720	27579868
hela_rnapii_0919_peak_11271	ZNF513	chr2	27600097	27603311
hela_rnapii_0919_peak_11272	PPM1G	chr2	27604065	27632550
hela_rnapii_0919_peak_11297	DPY30	chr2	32248971	32264844
hela_rnapii_0919_peak_11298	SLC30A6	chr2	32390909	32449181
hela_rnapii_0919_peak_11344	PRKD3	chr2	37477645	37544222
hela_rnapii_0919_peak_11357	SRSF7	chr2	38970740	38978636
hela_rnapii_0919_peak_11383	ZFP36L2	chr2	43449540	43453745
hela_rnapii_0919_peak_11384	LOC100129726	chr2	43454349	43455994
hela_rnapii_0919_peak_11389	THADA	chr2	43457974	43823113
hela_rnapii_0919_peak_11393	LRPPRC	chr2	44113362	44223144
hela_rnapii_0919_peak_11414	CALM2	chr2	47387220	47403740
hela_rnapii_0919_peak_11452	ASB3	chr2	53897116	54013985
hela_rnapii_0919_peak_11461	CLHC1	chr2	55399686	55459699
hela_rnapii_0919_peak_11463	RPS27A	chr2	55459038	55462989
hela_rnapii_0919_peak_11466	MTIF2	chr2	55463755	55496315
hela_rnapii_0919_peak_11498	AHSA2	chr2	61404554	61414686
hela_rnapii_0919_peak_11502	XPO1	chr2	61705068	61765418
hela_rnapii_0919_peak_11511	MDH1	chr2	63815742	63834330
hela_rnapii_0919_peak_11512	VPS54	chr2	64119666	64246214
hela_rnapii_0919_peak_11551	AAK1	chr2	69685126	69870977
hela_rnapii_0919_peak_11557	PCBP1-AS1	chr2	70189394	70314147
hela_rnapii_0919_peak_11559	PCBP1	chr2	70314584	70316334
hela_rnapii_0919_peak_11563	LOC100133985	chr2	70351167	70352448
hela_rnapii_0919_peak_11571	C2orf42	chr2	70377016	70418151
hela_rnapii_0919_peak_11573	TIA1	chr2	70436575	70475779
hela_rnapii_0919_peak_11575	SNRPG	chr2	70508505	70520869
hela_rnapii_0919_peak_11594	SMYD5	chr2	73441365	73454355
hela_rnapii_0919_peak_11597	CCT7	chr2	73461363	73480150
hela_rnapii_0919_peak_11601	TPRKB	chr2	73956956	73964517
hela_rnapii_0919_peak_11604	MTHFD2	chr2	74425689	74442424
hela_rnapii_0919_peak_11612	MRPL53	chr2	74699084	74699942
hela_rnapii_0919_peak_11618	AUP1	chr2	74753774	74756974
hela_rnapii_0919_peak_11619	HTRA2	chr2	74756531	74760683
hela_rnapii_0919_peak_11624	POLE4	chr2	75185774	75196859
hela_rnapii_0919_peak_11628	GCFC2	chr2	75889831	75937732
hela_rnapii_0919_peak_11666	TMSB10	chr2	85132762	85133799
hela_rnapii_0919_peak_11674	TGOLN2	chr2	85545140	85555419
hela_rnapii_0919_peak_11676	ELMOD3	chr2	85581842	85618875
hela_rnapii_0919_peak_11677	SH2D6	chr2	85661917	85664152
hela_rnapii_0919_peak_11680	LOC100630918	chr2	85764589	85766009
hela_rnapii_0919_peak_11682	MAT2A	chr2	85766100	85772403
hela_rnapii_0919_peak_11689	GGCX	chr2	85771977	85788657
hela_rnapii_0919_peak_11692	USP39	chr2	85829964	85876407
hela_rnapii_0919_peak_11695	ATOH8	chr2	85980908	86018506
hela_rnapii_0919_peak_11706	RNF103-CHMP3	chr2	86730552	86948245
hela_rnapii_0919_peak_11718	KCNIP3	chr2	95963071	96051825
hela_rnapii_0919_peak_11721	ASTL	chr2	96789588	96804175
hela_rnapii_0919_peak_11724	DUSP2	chr2	96808907	96811179
hela_rnapii_0919_peak_11731	KANSL3	chr2	97258891	97304116
hela_rnapii_0919_peak_11757	RPL31	chr2	101618690	101622885
hela_rnapii_0919_peak_11759	TBC1D8	chr2	101623689	101767846
hela_rnapii_0919_peak_11763	C2orf29	chr2	101869344	101886778
hela_rnapii_0919_peak_11788	FHL2	chr2	105977282	106015575
hela_rnapii_0919_peak_11813	2017-09-10	chr2	110300373	110371783
hela_rnapii_0919_peak_11818	BCL2L11	chr2	111878490	111926022
hela_rnapii_0919_peak_11827	ZC3H6	chr2	113033177	113097640
hela_rnapii_0919_peak_11831	SLC20A1	chr2	113403433	113421400
hela_rnapii_0919_peak_11836	ACTR3	chr2	114647536	114716167
hela_rnapii_0919_peak_11876	TMEM185B	chr2	120975046	120980984
hela_rnapii_0919_peak_11893	RNU4ATAC	chr2	122288455	122288585
hela_rnapii_0919_peak_11894	LOC254128	chr2	122407229	122409114
hela_rnapii_0919_peak_11934	SFT2D3	chr2	128458596	128461407
hela_rnapii_0919_peak_11977	CXCR4	chr2	136871918	136873813
hela_rnapii_0919_peak_12002	KYNU	chr2	143635194	143747106
hela_rnapii_0919_peak_12038	RND3	chr2	151324706	151344209
hela_rnapii_0919_peak_12042	CACNB4	chr2	152689285	152955593
hela_rnapii_0919_peak_12044	ARL6IP6	chr2	153574406	153617767
hela_rnapii_0919_peak_12057	NR4A2	chr2	157180943	157189287
hela_rnapii_0919_peak_12092	COBLL1	chr2	165541257	165697928
hela_rnapii_0919_peak_12129	DLX2	chr2	172964165	172967478
hela_rnapii_0919_peak_12140	SP3	chr2	174771186	174828947
hela_rnapii_0919_peak_12161	NFE2L2	chr2	178095030	178128617
hela_rnapii_0919_peak_12185	SSFA2	chr2	182756471	182795464
hela_rnapii_0919_peak_12193	PDE1A	chr2	183004761	183387572
hela_rnapii_0919_peak_12237	NABP1	chr2	192542797	192553248
hela_rnapii_0919_peak_12254	SLC39A10	chr2	196521531	196602426
hela_rnapii_0919_peak_12292	NOP58	chr2	203130514	203168384
hela_rnapii_0919_peak_12328	CPS1	chr2	211342405	211543831
hela_rnapii_0919_peak_12372	STK16	chr2	220110191	220115059
hela_rnapii_0919_peak_12404	NCL	chr2	232319458	232329205
hela_rnapii_0919_peak_12410	PTMA	chr2	232573234	232578250
hela_rnapii_0919_peak_12427	DGKD	chr2	234263152	234380743
hela_rnapii_0919_peak_12438	CXCR7	chr2	237478379	237490994
hela_rnapii_0919_peak_12460	DUSP28	chr2	241499470	241503431
hela_rnapii_0919_peak_12472	ZCCHC3	chr20	278203	280963
hela_rnapii_0919_peak_12475	SOX12	chr20	306214	310872
hela_rnapii_0919_peak_12482	FKBP1A-SDCBP2	chr20	1290554	1373816
hela_rnapii_0919_peak_12495	MIR1292	chr20	2633422	2633488
hela_rnapii_0919_peak_12500	SNORD56	chr20	2637269	2637340
hela_rnapii_0919_peak_12503	IDH3B	chr20	2639040	2644865
hela_rnapii_0919_peak_12507	PTPRA	chr20	2844840	3019315
hela_rnapii_0919_peak_12511	SPEF1	chr20	3758150	3762102
hela_rnapii_0919_peak_12520	SMOX	chr20	4129425	4168394
hela_rnapii_0919_peak_12534	TMEM230	chr20	5080483	5093733
hela_rnapii_0919_peak_12535	PCNA	chr20	5095598	5107268
hela_rnapii_0919_peak_12554	BMP2	chr20	6748744	6760910
hela_rnapii_0919_peak_12592	BTBD3	chr20	11871476	11907243
hela_rnapii_0919_peak_12622	SNX5	chr20	17922243	17949154
hela_rnapii_0919_peak_12645	PSIMCT-1	chr20	30135184	30136019
hela_rnapii_0919_peak_12648	HM13-AS1	chr20	30155509	30161066
hela_rnapii_0919_peak_12658	ID1	chr20	30193085	30194317
hela_rnapii_0919_peak_12662	BCL2L1	chr20	30252260	30310656
hela_rnapii_0919_peak_12664	TM9SF4	chr20	30697308	30755061
hela_rnapii_0919_peak_12668	POFUT1	chr20	30795695	30826467
hela_rnapii_0919_peak_12671	ASXL1	chr20	30946146	30960352
hela_rnapii_0919_peak_12673	C20orf112	chr20	31030861	31172875
hela_rnapii_0919_peak_12683	C20orf144	chr20	32250091	32251721
hela_rnapii_0919_peak_12687	ZNF341	chr20	32319807	32380075
hela_rnapii_0919_peak_12695	EIF2S2	chr20	32676114	32700085
hela_rnapii_0919_peak_12716	CEP250	chr20	34043222	34099803
hela_rnapii_0919_peak_12719	CPNE1	chr20	34213952	34252878
hela_rnapii_0919_peak_12720	RBM12	chr20	34236846	34252878
hela_rnapii_0919_peak_12721	NFS1	chr20	34256609	34287287
hela_rnapii_0919_peak_12722	ROMO1	chr20	34287231	34288902
hela_rnapii_0919_peak_12735	RBM39	chr20	34291530	34330258
hela_rnapii_0919_peak_12750	LINC00657	chr20	34633539	34638882
hela_rnapii_0919_peak_12758	TGIF2-C20orf24	chr20	35202956	35240960
hela_rnapii_0919_peak_12770	TTI1	chr20	36611422	36661833
hela_rnapii_0919_peak_12780	DHX35	chr20	37590980	37668366
hela_rnapii_0919_peak_12819	SRSF6	chr20	42086503	42092244
hela_rnapii_0919_peak_12822	L3MBTL1	chr20	42136319	42170535
hela_rnapii_0919_peak_12843	WISP2	chr20	43343884	43356452
hela_rnapii_0919_peak_12853	SDC4	chr20	43953928	43977064
hela_rnapii_0919_peak_12854	PIGT	chr20	44044706	44054885
hela_rnapii_0919_peak_12859	PCIF1	chr20	44563316	44576662
hela_rnapii_0919_peak_12866	SLC35C2	chr20	44978176	44993064
hela_rnapii_0919_peak_12870	TP53RK	chr20	45313003	45318276
hela_rnapii_0919_peak_12873	ZMYND8	chr20	45838380	45985474
hela_rnapii_0919_peak_12876	NCOA3	chr20	46130600	46285621
hela_rnapii_0919_peak_12885	ARFGEF2	chr20	47538274	47653230
hela_rnapii_0919_peak_12887	CSE1L	chr20	47662782	47713497
hela_rnapii_0919_peak_12893	ZNFX1-AS1	chr20	47894714	47905795
hela_rnapii_0919_peak_12894	SNORD12B	chr20	47896849	47896952
hela_rnapii_0919_peak_12907	SNAI1	chr20	48599512	48605420
hela_rnapii_0919_peak_12909	CEBPB	chr20	48807119	48809227
hela_rnapii_0919_peak_12922	ADNP	chr20	49506882	49547527
hela_rnapii_0919_peak_12977	RAE1	chr20	55926144	55953519
hela_rnapii_0919_peak_12991	STX16-NPEPL1	chr20	57226308	57290900
hela_rnapii_0919_peak_12992	GNAS	chr20	57414794	57486250
hela_rnapii_0919_peak_13001	ATP5E	chr20	57603732	57607422
hela_rnapii_0919_peak_13002	SLMO2	chr20	57608199	57617901
hela_rnapii_0919_peak_13010	FAM217B	chr20	58508818	58523702
hela_rnapii_0919_peak_13032	TAF4	chr20	60549853	60640866
hela_rnapii_0919_peak_13036	GTPBP5	chr20	60758080	60777810
hela_rnapii_0919_peak_13042	ADRM1	chr20	60878026	60883918
hela_rnapii_0919_peak_13044	LAMA5	chr20	60884120	60942368
hela_rnapii_0919_peak_13047	RPS21	chr20	60962120	60963576
hela_rnapii_0919_peak_13049	CABLES2	chr20	60963685	60982339
hela_rnapii_0919_peak_13054	COL9A3	chr20	61448413	61472511
hela_rnapii_0919_peak_13057	DIDO1	chr20	61509089	61557903
hela_rnapii_0919_peak_13064	GMEB2	chr20	62218954	62258381
hela_rnapii_0919_peak_13070	ARFRP1	chr20	62329994	62339365
hela_rnapii_0919_peak_13072	SLC2A4RG	chr20	62371210	62375403
hela_rnapii_0919_peak_13074	ABHD16B	chr20	62492565	62494341
hela_rnapii_0919_peak_13080	UCKL1-AS1	chr20	62584736	62588338
hela_rnapii_0919_peak_13097	LINC00478	chr21	17442841	17982094
hela_rnapii_0919_peak_13105	BTG3	chr21	18965967	18985268
hela_rnapii_0919_peak_13119	ADAMTS1	chr21	28208605	28217728
hela_rnapii_0919_peak_13143	DONSON	chr21	34949858	34961014
hela_rnapii_0919_peak_13145	RUNX1	chr21	36160097	36260987
hela_rnapii_0919_peak_13155	DSCR9	chr21	38580803	38594037
hela_rnapii_0919_peak_13165	ETS2	chr21	40177230	40196878
hela_rnapii_0919_peak_13200	SIK1	chr21	44834397	44847002
hela_rnapii_0919_peak_13213	LINC00319	chr21	44869903	44873771
hela_rnapii_0919_peak_13227	LINC00163	chr21	46409778	46414001
hela_rnapii_0919_peak_13231	LINC00162	chr21	46419126	46424642
hela_rnapii_0919_peak_13260	MRPL40	chr22	19420035	19423596
hela_rnapii_0919_peak_13270	GNB1L	chr22	19775933	19842462
hela_rnapii_0919_peak_13272	TXNRD2	chr22	19863039	19929359
hela_rnapii_0919_peak_13276	COMT	chr22	19929262	19957498
hela_rnapii_0919_peak_13280	DGCR8	chr22	20067754	20099400
hela_rnapii_0919_peak_13295	LZTR1	chr22	21336557	21353326
hela_rnapii_0919_peak_13297	THAP7	chr22	21354060	21356404
hela_rnapii_0919_peak_13299	UBE2L3	chr22	21903735	21978323
hela_rnapii_0919_peak_13310	BCR	chr22	23522551	23660224
hela_rnapii_0919_peak_13358	MN1	chr22	28144264	28197486
hela_rnapii_0919_peak_13377	ZMAT5	chr22	30126944	30162969
hela_rnapii_0919_peak_13390	PATZ1	chr22	31721789	31742249
hela_rnapii_0919_peak_13406	C22orf24	chr22	32329506	32341336
hela_rnapii_0919_peak_13408	SYN3	chr22	32908539	33454377
hela_rnapii_0919_peak_13440	CDC42EP1	chr22	37956470	37965410
hela_rnapii_0919_peak_13442	LGALS2	chr22	37966252	37976024
hela_rnapii_0919_peak_13444	PDXP	chr22	38054736	38062939
hela_rnapii_0919_peak_13446	H1F0	chr22	38201113	38203443
hela_rnapii_0919_peak_13475	RPL3	chr22	39708886	39715670
hela_rnapii_0919_peak_13493	TOB2	chr22	41829491	41843027
hela_rnapii_0919_peak_13511	RNU12	chr22	43011250	43011399
hela_rnapii_0919_peak_13530	LOC730668	chr22	46402495	46406657
hela_rnapii_0919_peak_13534	C22orf26	chr22	46446338	46450024
hela_rnapii_0919_peak_13535	LOC150381	chr22	46449725	46454402
hela_rnapii_0919_peak_13554	MIRLET7BHG	chr22	46481876	46509808
hela_rnapii_0919_peak_13586	PIM3	chr22	50354142	50357720
hela_rnapii_0919_peak_13598	SCO2	chr22	50961996	50964868
hela_rnapii_0919_peak_13602	ODF3B	chr22	50968837	50971008
hela_rnapii_0919_peak_13624	ITPR1	chr3	4535031	4889524
hela_rnapii_0919_peak_13637	BHLHE40	chr3	5021096	5026865
hela_rnapii_0919_peak_13671	THUMPD3	chr3	9404716	9428475
hela_rnapii_0919_peak_13675	SETD5-AS1	chr3	9430536	9439174
hela_rnapii_0919_peak_13683	ARPC4-TTLL3	chr3	9834231	9878040
hela_rnapii_0919_peak_13685	TTLL3	chr3	9851643	9878040
hela_rnapii_0919_peak_13706	CAND2	chr3	12838170	12876313
hela_rnapii_0919_peak_13708	RPL32	chr3	12876443	12883081
hela_rnapii_0919_peak_13727	HACL1	chr3	15602239	15643130
hela_rnapii_0919_peak_13772	RPL15	chr3	23958294	23962347
hela_rnapii_0919_peak_13826	STT3B	chr3	31574490	31677556
hela_rnapii_0919_peak_13884	RPSA	chr3	39448203	39454032
hela_rnapii_0919_peak_13903	CTNNB1	chr3	41240941	41281939
hela_rnapii_0919_peak_13914	SEC22C	chr3	42589458	42642572
hela_rnapii_0919_peak_13917	NKTR	chr3	42642146	42690233
hela_rnapii_0919_peak_13922	ABHD5	chr3	43732374	43764217
hela_rnapii_0919_peak_13929	TCAIM	chr3	44379610	44401294
hela_rnapii_0919_peak_13936	MIR564	chr3	44903379	44903473
hela_rnapii_0919_peak_13953	PTPN23	chr3	47422490	47454931
hela_rnapii_0919_peak_13963	SMARCC1	chr3	47627377	47823405
hela_rnapii_0919_peak_13966	DHX30	chr3	47844398	47891686
hela_rnapii_0919_peak_13974	NME6	chr3	48335588	48342848
hela_rnapii_0919_peak_13977	TREX1	chr3	48506918	48509044
hela_rnapii_0919_peak_13978	SHISA5	chr3	48509196	48541682
hela_rnapii_0919_peak_13981	CELSR3	chr3	48673895	48700348
hela_rnapii_0919_peak_13986	WDR6	chr3	49044636	49053386
hela_rnapii_0919_peak_13988	DALRD3	chr3	49052434	49056017
hela_rnapii_0919_peak_13989	NDUFAF3	chr3	49057907	49060926
hela_rnapii_0919_peak_13993	IMPDH2	chr3	49061761	49066875
hela_rnapii_0919_peak_14006	GPX1	chr3	49394608	49395791
hela_rnapii_0919_peak_14009	DAG1	chr3	49506135	49573051
hela_rnapii_0919_peak_14016	SEMA3B	chr3	50305039	50314572
hela_rnapii_0919_peak_14024	RASSF1	chr3	50367216	50378367
hela_rnapii_0919_peak_14027	RBM15B	chr3	51428698	51435336
hela_rnapii_0919_peak_14032	PCBP4	chr3	51991469	52001482
hela_rnapii_0919_peak_14040	RPL29	chr3	52027643	52029958
hela_rnapii_0919_peak_14048	SMIM4	chr3	52570620	52574586
hela_rnapii_0919_peak_14050	GLT8D1	chr3	52728503	52740048
hela_rnapii_0919_peak_14053	NEK4	chr3	52744795	52804965
hela_rnapii_0919_peak_14063	WNT5A	chr3	55499742	55515426
hela_rnapii_0919_peak_14077	FAM208A	chr3	56654159	56717135
hela_rnapii_0919_peak_14193	TOMM70A	chr3	100082302	100120242
hela_rnapii_0919_peak_14194	LNP1	chr3	100120036	100175170
hela_rnapii_0919_peak_14205	PCNP	chr3	101293041	101313281
hela_rnapii_0919_peak_14206	LOC100009676	chr3	101395273	101398057
hela_rnapii_0919_peak_14209	RPL24	chr3	101399933	101405563
hela_rnapii_0919_peak_14211	NFKBIZ	chr3	101546833	101579869
hela_rnapii_0919_peak_14260	CCDC80	chr3	112323408	112359977
hela_rnapii_0919_peak_14262	GTPBP8	chr3	112709799	112720221
hela_rnapii_0919_peak_14307	TMEM39A	chr3	119147806	119182529
hela_rnapii_0919_peak_14314	GSK3B	chr3	119540801	119813264
hela_rnapii_0919_peak_14341	MYLK-AS1	chr3	123304402	123349666
hela_rnapii_0919_peak_14355	ZNF148	chr3	124944512	125094198
hela_rnapii_0919_peak_14378	SEC61A1	chr3	127771211	127790526
hela_rnapii_0919_peak_14386	ISY1	chr3	128846258	128880073
hela_rnapii_0919_peak_14393	CNBP	chr3	128886657	128902810
hela_rnapii_0919_peak_14398	H1FX	chr3	129033613	129035120
hela_rnapii_0919_peak_14400	H1FX-AS1	chr3	129035113	129043412
hela_rnapii_0919_peak_14454	MSL2	chr3	135867759	135913310
hela_rnapii_0919_peak_14463	STAG1	chr3	136055998	136471245
hela_rnapii_0919_peak_14473	DBR1	chr3	137879829	137893791
hela_rnapii_0919_peak_14501	CLSTN2	chr3	139654026	140286919
hela_rnapii_0919_peak_14510	ATP1B3	chr3	141595469	141645382
hela_rnapii_0919_peak_14514	GK5	chr3	141876368	141944449
hela_rnapii_0919_peak_14533	C3orf58	chr3	143690639	143711210
hela_rnapii_0919_peak_14552	PLOD2	chr3	145787227	145879282
hela_rnapii_0919_peak_14571	TM4SF1	chr3	149086804	149095568
hela_rnapii_0919_peak_14581	RNF13	chr3	149530474	149679925
hela_rnapii_0919_peak_14585	TSC22D2	chr3	150126787	150177615
hela_rnapii_0919_peak_14586	SERP1	chr3	150259779	150264428
hela_rnapii_0919_peak_14587	SELT	chr3	150321065	150348234
hela_rnapii_0919_peak_14639	LOC339894	chr3	156799455	156840791
hela_rnapii_0919_peak_14640	CCNL1	chr3	156865585	156878482
hela_rnapii_0919_peak_14660	SMC4	chr3	160117429	160152741
hela_rnapii_0919_peak_14665	TRIM59	chr3	160153290	160167626
hela_rnapii_0919_peak_14674	NMD3	chr3	160939098	160969795
hela_rnapii_0919_peak_14703	SERPINI1	chr3	167453431	167543357
hela_rnapii_0919_peak_14707	GOLIM4	chr3	167727653	167813417
hela_rnapii_0919_peak_14719	TERC	chr3	169482397	169482848
hela_rnapii_0919_peak_14721	MYNN	chr3	169490852	169507504
hela_rnapii_0919_peak_14723	LOC100128164	chr3	169661771	169684522
hela_rnapii_0919_peak_14726	PHC3	chr3	169805367	169899537
hela_rnapii_0919_peak_14728	SKIL	chr3	170075472	170114637
hela_rnapii_0919_peak_14739	RPL22L1	chr3	170582664	170588045
hela_rnapii_0919_peak_14748	FNDC3B	chr3	171757417	172118492
hela_rnapii_0919_peak_14749	ECT2	chr3	172468474	172539264
hela_rnapii_0919_peak_14765	TBL1XR1	chr3	176738541	176915048
hela_rnapii_0919_peak_14781	ZMAT3	chr3	178735010	178789656
hela_rnapii_0919_peak_14820	ABCF3	chr3	183903862	183911795
hela_rnapii_0919_peak_14821	ALG3	chr3	183960116	183967313
hela_rnapii_0919_peak_14825	EIF4G1	chr3	184032282	184053146
hela_rnapii_0919_peak_14827	FAM131A	chr3	184053716	184064063
hela_rnapii_0919_peak_14828	POLR2H	chr3	184081193	184086363
hela_rnapii_0919_peak_14829	MAGEF1	chr3	184428154	184429836
hela_rnapii_0919_peak_14839	TRA2B	chr3	185632357	185655924
hela_rnapii_0919_peak_14847	EIF4A2	chr3	186501360	186507685
hela_rnapii_0919_peak_14850	SNORA81	chr3	186504463	186504641
hela_rnapii_0919_peak_14854	RFC4	chr3	186507681	186524290
hela_rnapii_0919_peak_14906	TMEM44-AS1	chr3	194304996	194311561
hela_rnapii_0919_peak_14907	FAM43A	chr3	194406621	194409766
hela_rnapii_0919_peak_14910	XXYLT1	chr3	194789012	194991895
hela_rnapii_0919_peak_14925	TFRC	chr3	195776154	195809032
hela_rnapii_0919_peak_14926	TCTEX1D2	chr3	196018089	196045165
hela_rnapii_0919_peak_14927	TM4SF19-TCTEX1D2	chr3	196042955	196065291
hela_rnapii_0919_peak_14934	NCBP2	chr3	196662272	196669464
hela_rnapii_0919_peak_14944	BDH1	chr3	197236653	197282858
hela_rnapii_0919_peak_14948	RPL35A	chr3	197677051	197682721
hela_rnapii_0919_peak_14950	LMLN	chr3	197687070	197770591
hela_rnapii_0919_peak_14957	ZNF721	chr4	433778	493442
hela_rnapii_0919_peak_14978	MSX1	chr4	4861391	4865660
hela_rnapii_0919_peak_14988	AFAP1	chr4	7760439	7941653
hela_rnapii_0919_peak_15008	FBXL5	chr4	15606006	15657035
hela_rnapii_0919_peak_15089	RPL9	chr4	39455744	39460568
hela_rnapii_0919_peak_15097	LOC344967	chr4	40044536	40058819
hela_rnapii_0919_peak_15105	LIMCH1	chr4	41362803	41702061
hela_rnapii_0919_peak_15178	COX18	chr4	73920415	73935472
hela_rnapii_0919_peak_15181	MTHFD2L	chr4	75023828	75168814
hela_rnapii_0919_peak_15212	HNRPDL	chr4	83343716	83351378
hela_rnapii_0919_peak_15213	SEC31A	chr4	83739813	83812412
hela_rnapii_0919_peak_15223	AFF1	chr4	87856153	88062206
hela_rnapii_0919_peak_15261	DNAJB14	chr4	100820709	100867879
hela_rnapii_0919_peak_15264	H2AFZ	chr4	100869243	100871512
hela_rnapii_0919_peak_15269	UBE2D3	chr4	103717132	103749105
hela_rnapii_0919_peak_15288	RPL34	chr4	109541721	109551639
hela_rnapii_0919_peak_15309	SNHG8	chr4	119199916	119200978
hela_rnapii_0919_peak_15312	PRSS12	chr4	119201192	119273922
hela_rnapii_0919_peak_15319	USP53	chr4	120133781	120216673
hela_rnapii_0919_peak_15338	PHF17	chr4	129730778	129785787
hela_rnapii_0919_peak_15354	SETD7	chr4	140427191	140477577
hela_rnapii_0919_peak_15376	LRBA	chr4	151185810	151936419
hela_rnapii_0919_peak_15412	TLL1	chr4	166794409	166952111
hela_rnapii_0919_peak_15434	GALNTL6	chr4	172734574	173961558
hela_rnapii_0919_peak_15439	HMGB2	chr4	174252526	174255509
hela_rnapii_0919_peak_15477	CDKN2AIP	chr4	184365788	184369049
hela_rnapii_0919_peak_15485	SLC25A4	chr4	186064416	186071538
hela_rnapii_0919_peak_15488	ANKRD37	chr4	186317839	186321390
hela_rnapii_0919_peak_15502	PDCD6	chr5	271735	315089
hela_rnapii_0919_peak_15503	AHRR	chr5	304290	438405
hela_rnapii_0919_peak_15507	PP7080	chr5	470624	473080
hela_rnapii_0919_peak_15510	TPPP	chr5	659976	693510
hela_rnapii_0919_peak_15520	CLPTM1L	chr5	1317999	1345002
hela_rnapii_0919_peak_15524	LPCAT1	chr5	1461541	1524076
hela_rnapii_0919_peak_15528	LOC728613	chr5	1597671	1634120
hela_rnapii_0919_peak_15533	MRPL36	chr5	1798498	1799956
hela_rnapii_0919_peak_15593	PAPD7	chr5	6714717	6757161
hela_rnapii_0919_peak_15600	MTRR	chr5	7869216	7901235
hela_rnapii_0919_peak_15621	CCT5	chr5	10250281	10266501
hela_rnapii_0919_peak_15630	2017-03-06	chr5	10353750	10440500
hela_rnapii_0919_peak_15636	DAP	chr5	10679341	10761387
hela_rnapii_0919_peak_15657	FAM105A	chr5	14581890	14616287
hela_rnapii_0919_peak_15682	BASP1	chr5	17216931	17276954
hela_rnapii_0919_peak_15710	CDH12	chr5	21750972	22853731
hela_rnapii_0919_peak_15761	GOLPH3	chr5	32124823	32174425
hela_rnapii_0919_peak_15774	TARS	chr5	33440801	33468196
hela_rnapii_0919_peak_15782	AMACR	chr5	33987090	34008220
hela_rnapii_0919_peak_15790	RAD1	chr5	34905365	34915780
hela_rnapii_0919_peak_15797	SLC1A3	chr5	36606456	36609399
hela_rnapii_0919_peak_15818	LIFR	chr5	38475064	38556748
hela_rnapii_0919_peak_15821	RICTOR	chr5	38938021	39074501
hela_rnapii_0919_peak_15833	LOC100506548	chr5	40825364	40829244
hela_rnapii_0919_peak_15842	RPL37	chr5	40831429	40835387
hela_rnapii_0919_peak_15849	C5orf51	chr5	41904469	41921738
hela_rnapii_0919_peak_15851	FBXO4	chr5	41925355	41941672
hela_rnapii_0919_peak_15863	LOC153684	chr5	43042235	43045370
hela_rnapii_0919_peak_15866	LOC100132356	chr5	43065288	43067073
hela_rnapii_0919_peak_15867	ZNF131	chr5	43121641	43175823
hela_rnapii_0919_peak_15869	C5orf28	chr5	43444353	43483992
hela_rnapii_0919_peak_15871	C5orf34	chr5	43486802	43515273
hela_rnapii_0919_peak_15872	PAIP1	chr5	43526369	43557195
hela_rnapii_0919_peak_15948	PLK2	chr5	57749809	57755966
hela_rnapii_0919_peak_15980	IPO11	chr5	61708572	61924416
hela_rnapii_0919_peak_16013	MRPS36	chr5	68513572	68525985
hela_rnapii_0919_peak_16016	TAF9	chr5	68647552	68665840
hela_rnapii_0919_peak_16021	MCCC2	chr5	70883114	70954530
hela_rnapii_0919_peak_16031	PTCD2	chr5	71616199	71655180
hela_rnapii_0919_peak_16036	TNPO1	chr5	72112417	72210215
hela_rnapii_0919_peak_16070	ZBED3-AS1	chr5	76382622	76444176
hela_rnapii_0919_peak_16072	PDE8B	chr5	76506705	76724080
hela_rnapii_0919_peak_16105	RPS23	chr5	81569138	81574235
hela_rnapii_0919_peak_16152	ARRDC3	chr5	90664540	90679149
hela_rnapii_0919_peak_16153	ARRDC3-AS1	chr5	90676163	90716532
hela_rnapii_0919_peak_16184	KIAA0825	chr5	93486555	93954309
hela_rnapii_0919_peak_16207	MCTP1	chr5	94042288	94417545
hela_rnapii_0919_peak_16212	TTC37	chr5	94799598	94890709
hela_rnapii_0919_peak_16213	RHOBTB3	chr5	95066849	95132071
hela_rnapii_0919_peak_16230	LOC100289230	chr5	98264837	98266713
hela_rnapii_0919_peak_16252	GIN1	chr5	102421703	102455842
hela_rnapii_0919_peak_16273	FER	chr5	108083522	108523373
hela_rnapii_0919_peak_16287	STARD4-AS1	chr5	110847923	111075423
hela_rnapii_0919_peak_16290	EPB41L4A-AS1	chr5	111496222	111498198
hela_rnapii_0919_peak_16291	EPB41L4A	chr5	111498314	111755010
hela_rnapii_0919_peak_16315	COMMD10	chr5	115420726	115628978
hela_rnapii_0919_peak_16366	LMNB1	chr5	126112314	126172712
hela_rnapii_0919_peak_16391	HINT1	chr5	130494975	130501041
hela_rnapii_0919_peak_16407	AFF4	chr5	132211070	132299354
hela_rnapii_0919_peak_16421	SKP1	chr5	133492081	133512724
hela_rnapii_0919_peak_16425	PHF15	chr5	133861797	133918918
hela_rnapii_0919_peak_16430	C5orf24	chr5	134181369	134195425
hela_rnapii_0919_peak_16432	PCBD2	chr5	134240809	134298336
hela_rnapii_0919_peak_16455	FAM53C	chr5	137673223	137685418
hela_rnapii_0919_peak_16464	HSPA9	chr5	137890570	137911318
hela_rnapii_0919_peak_16470	SIL1	chr5	138282409	138534065
hela_rnapii_0919_peak_16474	MATR3	chr5	138609440	138667366
hela_rnapii_0919_peak_16477	PAIP2	chr5	138677518	138705409
hela_rnapii_0919_peak_16479	UBE2D2	chr5	138940750	139008018
hela_rnapii_0919_peak_16487	SRA1	chr5	139929651	139937678
hela_rnapii_0919_peak_16502	NDFIP1	chr5	141488323	141534008
hela_rnapii_0919_peak_16512	NR3C1	chr5	142657495	142783254
hela_rnapii_0919_peak_16567	RPS14	chr5	149823791	149829319
hela_rnapii_0919_peak_16570	MYOZ3	chr5	150040402	150058930
hela_rnapii_0919_peak_16583	G3BP1	chr5	151151475	151184915
hela_rnapii_0919_peak_16604	LARP1	chr5	154092461	154197163
hela_rnapii_0919_peak_16605	CNOT8	chr5	154238197	154256352
hela_rnapii_0919_peak_16630	RNF145	chr5	158584416	158637061
hela_rnapii_0919_peak_16658	CCNG1	chr5	162864576	162872022
hela_rnapii_0919_peak_16659	NUDCD2	chr5	162880585	162887143
hela_rnapii_0919_peak_16660	HMMR	chr5	162887516	162918953
hela_rnapii_0919_peak_16661	MAT2B	chr5	162930069	162946359
hela_rnapii_0919_peak_16718	NPM1	chr5	170814707	170833731
hela_rnapii_0919_peak_16728	FGF18	chr5	170846666	170884630
hela_rnapii_0919_peak_16746	DUSP1	chr5	172195092	172198203
hela_rnapii_0919_peak_16778	GRK6	chr5	176853686	176868354
hela_rnapii_0919_peak_16779	PRR7	chr5	176873795	176883287
hela_rnapii_0919_peak_16783	HNRNPAB	chr5	177631507	177638184
hela_rnapii_0919_peak_16787	AGXT2L2	chr5	177635539	177659803
hela_rnapii_0919_peak_16797	RUFY1	chr5	178977561	179037027
hela_rnapii_0919_peak_16805	HNRNPH1	chr5	179041178	179050711
hela_rnapii_0919_peak_16807	CANX	chr5	179125929	179158639
hela_rnapii_0919_peak_16809	MAML1	chr5	179159850	179204287
hela_rnapii_0919_peak_16818	SQSTM1	chr5	179233387	179265077
hela_rnapii_0919_peak_16827	C5orf45	chr5	179264265	179285840
hela_rnapii_0919_peak_16844	TRIM41	chr5	180650262	180662808
hela_rnapii_0919_peak_16849	GNB2L1	chr5	180663927	180670906
hela_rnapii_0919_peak_16851	TRIM52	chr5	180683385	180688119
hela_rnapii_0919_peak_16865	FOXQ1	chr6	1312674	1314993
hela_rnapii_0919_peak_16871	FOXC1	chr6	1610680	1614129
hela_rnapii_0919_peak_16884	NQO2	chr6	3000066	3019994
hela_rnapii_0919_peak_16895	PXDC1	chr6	3722835	3752246
hela_rnapii_0919_peak_16971	TFAP2A	chr6	10396915	10412607
hela_rnapii_0919_peak_16972	LOC100130275	chr6	10412550	10416402
hela_rnapii_0919_peak_16988	EDN1	chr6	12290528	12297427
hela_rnapii_0919_peak_16999	SIRT5	chr6	13574760	13615390
hela_rnapii_0919_peak_17000	NOL7	chr6	13615558	13621127
hela_rnapii_0919_peak_17002	CCDC90A	chr6	13786780	13814792
hela_rnapii_0919_peak_17022	MYLIP	chr6	16129316	16148478
hela_rnapii_0919_peak_17035	NUP153	chr6	17615268	17706818
hela_rnapii_0919_peak_17059	E2F3	chr6	20402136	20493945
hela_rnapii_0919_peak_17067	SOX4	chr6	21593971	21598849
hela_rnapii_0919_peak_17090	ACOT13	chr6	24667262	24705295
hela_rnapii_0919_peak_17093	C6orf62	chr6	24705089	24719403
hela_rnapii_0919_peak_17105	HIST1H3A	chr6	26020717	26021186
hela_rnapii_0919_peak_17107	HIST1H4B	chr6	26027123	26027480
hela_rnapii_0919_peak_17109	HIST1H3B	chr6	26031816	26032288
hela_rnapii_0919_peak_17110	HIST1H2AB	chr6	26033319	26033796
hela_rnapii_0919_peak_17113	HIST1H1C	chr6	26055967	26056699
hela_rnapii_0919_peak_17115	HIST1H4C	chr6	26104175	26104565
hela_rnapii_0919_peak_17118	HIST1H2BC	chr6	26123694	26124132
hela_rnapii_0919_peak_17121	HIST1H1E	chr6	26156558	26157343
hela_rnapii_0919_peak_17127	HIST1H2AD	chr6	26199011	26199471
hela_rnapii_0919_peak_17128	HIST1H4E	chr6	26204872	26205249
hela_rnapii_0919_peak_17131	HIST1H2BG	chr6	26216427	26216872
hela_rnapii_0919_peak_17132	HIST1H3F	chr6	26250369	26250835
hela_rnapii_0919_peak_17133	HIST1H2BH	chr6	26251878	26252303
hela_rnapii_0919_peak_17136	HIST1H3G	chr6	26271145	26271612
hela_rnapii_0919_peak_17135	HIST1H2BI	chr6	26273203	26273640
hela_rnapii_0919_peak_17141	HIST1H4H	chr6	26285353	26285727
hela_rnapii_0919_peak_17146	HCG11	chr6	26521933	26527612
hela_rnapii_0919_peak_17148	LOC100270746	chr6	26987144	26988085
hela_rnapii_0919_peak_17149	HIST1H2BJ	chr6	27100094	27100575
hela_rnapii_0919_peak_17150	HIST1H2AG	chr6	27100816	27101314
hela_rnapii_0919_peak_17154	HIST1H2BK	chr6	27106071	27114637
hela_rnapii_0919_peak_17151	HIST1H4I	chr6	27107087	27107457
hela_rnapii_0919_peak_17155	HIST1H2AH	chr6	27114907	27115346
hela_rnapii_0919_peak_17160	HIST1H2AI	chr6	27775976	27776445
hela_rnapii_0919_peak_17165	HIST1H4J	chr6	27791902	27792258
hela_rnapii_0919_peak_17168	HIST1H4K	chr6	27798951	27799305
hela_rnapii_0919_peak_17169	HIST1H2AK	chr6	27805657	27806117
hela_rnapii_0919_peak_17170	HIST1H2BN	chr6	27806439	27806888
hela_rnapii_0919_peak_17175	HIST1H2AM	chr6	27860476	27860963
hela_rnapii_0919_peak_17176	HIST1H2BO	chr6	27861202	27861669
hela_rnapii_0919_peak_17209	PPP1R10	chr6	30568176	30585084
hela_rnapii_0919_peak_17211	ATAT1	chr6	30594612	30612448
hela_rnapii_0919_peak_17212	C6orf136	chr6	30614815	30620987
hela_rnapii_0919_peak_17214	TUBB	chr6	30688156	30693195
hela_rnapii_0919_peak_17221	FLOT1	chr6	30695510	30710453
hela_rnapii_0919_peak_17233	PRRC2A	chr6	31588449	31605554
hela_rnapii_0919_peak_17238	DDAH2	chr6	31694816	31698039
hela_rnapii_0919_peak_17240	HSPA1A	chr6	31783290	31785719
hela_rnapii_0919_peak_17242	HSPA1B	chr6	31795511	31798031
hela_rnapii_0919_peak_17243	C6orf48	chr6	31802692	31807541
hela_rnapii_0919_peak_17272	BRD2	chr6	32936436	32949282
hela_rnapii_0919_peak_17280	RPS18	chr6	33239851	33244281
hela_rnapii_0919_peak_17282	B3GALT4	chr6	33244916	33246602
hela_rnapii_0919_peak_17286	RGL2	chr6	33259430	33267165
hela_rnapii_0919_peak_17287	TAPBP	chr6	33267471	33282164
hela_rnapii_0919_peak_17288	PHF1	chr6	33378772	33384230
hela_rnapii_0919_peak_17301	HMGA1	chr6	34204576	34214008
hela_rnapii_0919_peak_17309	RPS10	chr6	34385230	34393902
hela_rnapii_0919_peak_17315	ANKS1A	chr6	34857037	35059190
hela_rnapii_0919_peak_17317	RPL10A	chr6	35436177	35438558
hela_rnapii_0919_peak_17323	TEAD3	chr6	35441373	35464861
hela_rnapii_0919_peak_17328	MAPK14	chr6	35995453	36079013
hela_rnapii_0919_peak_17333	KCTD20	chr6	36410543	36458315
hela_rnapii_0919_peak_17336	SRSF3	chr6	36562089	36572244
hela_rnapii_0919_peak_17351	CDKN1A	chr6	36644236	36655116
hela_rnapii_0919_peak_17359	PPIL1	chr6	36822605	36842800
hela_rnapii_0919_peak_17389	OARD1	chr6	41034530	41040188
hela_rnapii_0919_peak_17400	TAF8	chr6	42018250	42048644
hela_rnapii_0919_peak_17402	TBCC	chr6	42712233	42713884
hela_rnapii_0919_peak_17409	RPL7L1	chr6	42847670	42854731
hela_rnapii_0919_peak_17412	RRP36	chr6	42989384	42997337
hela_rnapii_0919_peak_17426	MAD2L1BP	chr6	43597278	43608688
hela_rnapii_0919_peak_17428	VEGFA	chr6	43737945	43754223
hela_rnapii_0919_peak_17438	C6orf223	chr6	43968336	43973694
hela_rnapii_0919_peak_17444	HSP90AB1	chr6	44213902	44221625
hela_rnapii_0919_peak_17447	SLC35B2	chr6	44221837	44225283
hela_rnapii_0919_peak_17446	MIR4647	chr6	44221942	44222022
hela_rnapii_0919_peak_17448	AARS2	chr6	44266462	44281063
hela_rnapii_0919_peak_17455	RUNX2	chr6	45296053	45518819
hela_rnapii_0919_peak_17470	CD2AP	chr6	47445524	47594996
hela_rnapii_0919_peak_17523	BMP5	chr6	55620237	55740375
hela_rnapii_0919_peak_17530	BAG2	chr6	57037103	57050012
hela_rnapii_0919_peak_17549	PTP4A1	chr6	64281919	64293489
hela_rnapii_0919_peak_17588	EEF1A1	chr6	74225472	74230755
hela_rnapii_0919_peak_17611	FAM46A	chr6	82455446	82462428
hela_rnapii_0919_peak_17623	SNX14	chr6	86215214	86303629
hela_rnapii_0919_peak_17625	SYNCRIP	chr6	86317501	86352640
hela_rnapii_0919_peak_17633	SNHG5	chr6	86386724	86388451
hela_rnapii_0919_peak_17641	PNRC1	chr6	89790428	89794879
hela_rnapii_0919_peak_17704	AMD1	chr6	111195986	111216913
hela_rnapii_0919_peak_17708	TRAF3IP2-AS1	chr6	111804674	111923497
hela_rnapii_0919_peak_17758	RPS12	chr6	133135707	133138703
hela_rnapii_0919_peak_17770	SGK1	chr6	134490383	134499010
hela_rnapii_0919_peak_17793	CITED2	chr6	139693391	139695499
hela_rnapii_0919_peak_17808	EPM2A	chr6	145946439	146056991
hela_rnapii_0919_peak_17810	FBXO30	chr6	146119271	146135921
hela_rnapii_0919_peak_17834	FBXO5	chr6	153291657	153304740
hela_rnapii_0919_peak_17844	ARID1B	chr6	157099063	157531913
hela_rnapii_0919_peak_17853	SOD2	chr6	160100148	160114353
hela_rnapii_0919_peak_17915	LINC00602	chr6	166401038	166403103
hela_rnapii_0919_peak_17924	WDR27	chr6	169857302	170102159
hela_rnapii_0919_peak_17925	C6orf120	chr6	170102256	170106402
hela_rnapii_0919_peak_17945	TMEM184A	chr7	1581870	1596066
hela_rnapii_0919_peak_17950	PSMG3	chr7	1606969	1609668
hela_rnapii_0919_peak_17963	EIF3B	chr7	2394473	2420377
hela_rnapii_0919_peak_17982	AP5Z1	chr7	4815261	4834026
hela_rnapii_0919_peak_17986	TNRC18	chr7	5346422	5463177
hela_rnapii_0919_peak_17995	ACTB	chr7	5566778	5570232
hela_rnapii_0919_peak_17996	FSCN1	chr7	5632435	5646287
hela_rnapii_0919_peak_18000	AIMP2	chr7	6048881	6063465
hela_rnapii_0919_peak_18003	USP42	chr7	6144549	6201195
hela_rnapii_0919_peak_18006	C7orf26	chr7	6629914	6648355
hela_rnapii_0919_peak_18013	GLCCI1	chr7	8008373	8128709
hela_rnapii_0919_peak_18026	NDUFA4	chr7	10971579	10979813
hela_rnapii_0919_peak_18038	SCIN	chr7	12610202	12693228
hela_rnapii_0919_peak_18042	ARL4A	chr7	12726451	12730558
hela_rnapii_0919_peak_18065	BZW2	chr7	16685758	16746148
hela_rnapii_0919_peak_18104	MALSU1	chr7	23338939	23349180
hela_rnapii_0919_peak_18113	IGF2BP3	chr7	23349827	23509995
hela_rnapii_0919_peak_18119	TRA2A	chr7	23544400	23571656
hela_rnapii_0919_peak_18136	CYCS	chr7	25158269	25164980
hela_rnapii_0919_peak_18150	NFE2L3	chr7	26191846	26226756
hela_rnapii_0919_peak_18165	HNRNPA2B1	chr7	26229555	26240413
hela_rnapii_0919_peak_18167	CBX3	chr7	26240830	26253227
hela_rnapii_0919_peak_18208	FKBP9	chr7	32997004	33046543
hela_rnapii_0919_peak_18261	CDK13	chr7	39989958	40136733
hela_rnapii_0919_peak_18282	STK17A	chr7	43622691	43666978
hela_rnapii_0919_peak_18289	PGAM2	chr7	44102325	44105186
hela_rnapii_0919_peak_18297	ZMIZ2	chr7	44788529	44809479
hela_rnapii_0919_peak_18298	PPIA	chr7	44836240	44842716
hela_rnapii_0919_peak_18312	SNHG15	chr7	45022626	45026259
hela_rnapii_0919_peak_18375	LANCL2	chr7	55433140	55501435
hela_rnapii_0919_peak_18381	PSPH	chr7	56078743	56119268
hela_rnapii_0919_peak_18382	SUMF2	chr7	56131916	56148365
hela_rnapii_0919_peak_18399	CRCP	chr7	65579804	65619553
hela_rnapii_0919_peak_18446	BAZ1B	chr7	72854727	72936615
hela_rnapii_0919_peak_18447	BCL7B	chr7	72950682	72972065
hela_rnapii_0919_peak_18458	GTF2IRD1	chr7	73868119	74016920
hela_rnapii_0919_peak_18474	MIR4651	chr7	75544514	75544587
hela_rnapii_0919_peak_18476	STYXL1	chr7	75625654	75677321
hela_rnapii_0919_peak_18478	HSPB1	chr7	75931874	75933614
hela_rnapii_0919_peak_18485	YWHAG	chr7	75956107	75988342
hela_rnapii_0919_peak_18554	DMTF1	chr7	86781676	86825648
hela_rnapii_0919_peak_18558	ADAM22	chr7	87563565	87811428
hela_rnapii_0919_peak_18566	STEAP4	chr7	87905743	87936228
hela_rnapii_0919_peak_18584	GTPBP10	chr7	89975978	90020769
hela_rnapii_0919_peak_18599	FAM133B	chr7	92190071	92219706
hela_rnapii_0919_peak_18646	BAIAP2L1	chr7	97920961	98030427
hela_rnapii_0919_peak_18650	ARPC1B	chr7	98972297	98992404
hela_rnapii_0919_peak_18653	PDAP1	chr7	98992297	99006305
hela_rnapii_0919_peak_18656	ATP5J2-PTCD1	chr7	99014361	99063824
hela_rnapii_0919_peak_18659	COPS6	chr7	99686582	99689822
hela_rnapii_0919_peak_18664	MCM7	chr7	99690403	99699427
hela_rnapii_0919_peak_18667	MBLAC1	chr7	99724319	99726121
hela_rnapii_0919_peak_18669	PMS2P1	chr7	99918262	99933930
hela_rnapii_0919_peak_18676	PILRA	chr7	99971067	99997722
hela_rnapii_0919_peak_18679	MEPCE	chr7	100026412	100031749
hela_rnapii_0919_peak_18685	PPP1R35	chr7	100032911	100034094
hela_rnapii_0919_peak_18688	NYAP1	chr7	100081549	100092424
hela_rnapii_0919_peak_18691	LRCH4	chr7	100171633	100183776
hela_rnapii_0919_peak_18698	TRIP6	chr7	100464949	100471076
hela_rnapii_0919_peak_18699	SRRT	chr7	100472700	100486285
hela_rnapii_0919_peak_18703	FIS1	chr7	100882892	100888371
hela_rnapii_0919_peak_18705	CUX1	chr7	101459183	101901513
hela_rnapii_0919_peak_18733	LOC100216545	chr7	104650988	104654588
hela_rnapii_0919_peak_18737	PUS7	chr7	105096959	105162685
hela_rnapii_0919_peak_18775	IMMP2L	chr7	110303105	111202573
hela_rnapii_0919_peak_18782	IFRD1	chr7	112063198	112117258
hela_rnapii_0919_peak_18805	ST7-AS1	chr7	116592500	116594388
hela_rnapii_0919_peak_18879	NRF1	chr7	129251554	129396922
hela_rnapii_0919_peak_18889	FLJ43663	chr7	130628918	130793562
hela_rnapii_0919_peak_18890	MKLN1	chr7	130794854	131181398
hela_rnapii_0919_peak_18896	PODXL	chr7	131185020	131241376
hela_rnapii_0919_peak_18914	LRGUK	chr7	133812104	133948933
hela_rnapii_0919_peak_18944	TRIM24	chr7	138145078	138270332
hela_rnapii_0919_peak_18951	LUC7L2	chr7	139025104	139108203
hela_rnapii_0919_peak_18962	SSBP1	chr7	141438120	141450288
hela_rnapii_0919_peak_19009	EZH2	chr7	148504463	148581441
hela_rnapii_0919_peak_19015	ZNF425	chr7	148799877	148823438
hela_rnapii_0919_peak_19018	ZNF783	chr7	148959261	148982085
hela_rnapii_0919_peak_19024	REPIN1	chr7	150065878	150071133
hela_rnapii_0919_peak_19049	ACTR3B	chr7	152456833	152552464
hela_rnapii_0919_peak_19065	RBM33	chr7	155437202	155574179
hela_rnapii_0919_peak_19228	MIR320A	chr8	22102474	22102556
hela_rnapii_0919_peak_19290	CLU	chr8	27454433	27472328
hela_rnapii_0919_peak_19321	UBXN8	chr8	30601689	30624520
hela_rnapii_0919_peak_19343	TTI2	chr8	33356026	33370703
hela_rnapii_0919_peak_19365	GPR124	chr8	37654400	37701504
hela_rnapii_0919_peak_19369	ASH2L	chr8	37963010	37997598
hela_rnapii_0919_peak_19437	CEBPD	chr8	48649475	48650726
hela_rnapii_0919_peak_19438	PRKDC	chr8	48685668	48872743
hela_rnapii_0919_peak_19441	MCM4	chr8	48872762	48890719
hela_rnapii_0919_peak_19503	RPS20	chr8	56980738	56987140
hela_rnapii_0919_peak_19578	SNHG6	chr8	67834164	67837777
hela_rnapii_0919_peak_19628	RPL7	chr8	74202873	74205869
hela_rnapii_0919_peak_19629	RDH10	chr8	74206836	74237520
hela_rnapii_0919_peak_19695	ZFAND1	chr8	82613565	82633539
hela_rnapii_0919_peak_19743	NBN	chr8	90945563	90996899
hela_rnapii_0919_peak_19823	PABPC1	chr8	101715143	101734315
hela_rnapii_0919_peak_19830	YWHAZ	chr8	101930803	101965221
hela_rnapii_0919_peak_19852	KLF10	chr8	103661004	103666168
hela_rnapii_0919_peak_19875	ZFPM2	chr8	106331146	106816767
hela_rnapii_0919_peak_20042	TATDN1	chr8	125500734	125551329
hela_rnapii_0919_peak_20043	NDUFB9	chr8	125551342	125562227
hela_rnapii_0919_peak_20144	MYC	chr8	128748314	128753680
hela_rnapii_0919_peak_20327	PTK2	chr8	141668480	142011412
hela_rnapii_0919_peak_20352	THEM6	chr8	143808620	143818350
hela_rnapii_0919_peak_20376	NAPRT1	chr8	144656954	144660513
hela_rnapii_0919_peak_20379	EEF1D	chr8	144661866	144679845
hela_rnapii_0919_peak_20391	SCRIB	chr8	144873089	144897549
hela_rnapii_0919_peak_20400	EXOSC4	chr8	145133521	145135551
hela_rnapii_0919_peak_20402	CYC1	chr8	145149959	145152428
hela_rnapii_0919_peak_20406	SHARPIN	chr8	145153535	145159140
hela_rnapii_0919_peak_20413	DGAT1	chr8	145538246	145550567
hela_rnapii_0919_peak_20416	CPSF1	chr8	145618445	145634733
hela_rnapii_0919_peak_20417	VPS28	chr8	145648999	145653927
hela_rnapii_0919_peak_20418	TONSL	chr8	145654162	145669812
hela_rnapii_0919_peak_20421	MFSD3	chr8	145734551	145736589
hela_rnapii_0919_peak_20428	RECQL4	chr8	145736666	145743210
hela_rnapii_0919_peak_20432	LRRC14	chr8	145743348	145750559
hela_rnapii_0919_peak_20433	LRRC24	chr8	145747760	145752416
hela_rnapii_0919_peak_20437	C8orf82	chr8	145751602	145754458
hela_rnapii_0919_peak_20443	ZNF34	chr8	145998500	146012725
hela_rnapii_0919_peak_20449	RPL8	chr8	146015153	146017805
hela_rnapii_0919_peak_20450	ZNF517	chr8	146024260	146034529
hela_rnapii_0919_peak_20451	ZNF7	chr8	146052902	146068606
hela_rnapii_0919_peak_20477	RFX3	chr9	3224646	3525983
hela_rnapii_0919_peak_20488	KIAA1432	chr9	5629118	5769454
hela_rnapii_0919_peak_20494	UHRF2	chr9	6413150	6507051
hela_rnapii_0919_peak_20545	NFIB	chr9	14081841	14314045
hela_rnapii_0919_peak_20573	RRAGA	chr9	19049371	19051021
hela_rnapii_0919_peak_20580	DENND4C	chr9	19230762	19374137
hela_rnapii_0919_peak_20584	RPS6	chr9	19376253	19380235
hela_rnapii_0919_peak_20591	FOCAD	chr9	20658308	20995954
hela_rnapii_0919_peak_20596	MIR31HG	chr9	21454266	21559697
hela_rnapii_0919_peak_20607	CDKN2A	chr9	21967750	21975132
hela_rnapii_0919_peak_20609	CDKN2B	chr9	22002901	22009312
hela_rnapii_0919_peak_20650	DNAJA1	chr9	33025208	33039062
hela_rnapii_0919_peak_20654	B4GALT1	chr9	33110638	33167356
hela_rnapii_0919_peak_20659	BAG1	chr9	33252469	33264759
hela_rnapii_0919_peak_20671	AQP3	chr9	33441151	33447631
hela_rnapii_0919_peak_20677	UBAP2	chr9	33921690	34048947
hela_rnapii_0919_peak_20695	VCP	chr9	35056064	35072739
hela_rnapii_0919_peak_20699	PIGO	chr9	35088684	35096546
hela_rnapii_0919_peak_20704	HINT2	chr9	35812956	35815042
hela_rnapii_0919_peak_20710	CLTA	chr9	36190852	36212059
hela_rnapii_0919_peak_20716	GNE	chr9	36214438	36277053
hela_rnapii_0919_peak_20720	GRHPR	chr9	37422706	37436986
hela_rnapii_0919_peak_20722	ZBTB5	chr9	37438099	37465407
hela_rnapii_0919_peak_20746	TRPM3	chr9	73149965	73736514
hela_rnapii_0919_peak_20757	GDA	chr9	74729510	74867140
hela_rnapii_0919_peak_20768	ZFAND5	chr9	74966340	74980163
hela_rnapii_0919_peak_20779	C9orf40	chr9	77561498	77567802
hela_rnapii_0919_peak_20817	KIF27	chr9	86451614	86536380
hela_rnapii_0919_peak_20824	HNRNPK	chr9	86582997	86595569
hela_rnapii_0919_peak_20835	GAS1	chr9	89559276	89562104
hela_rnapii_0919_peak_20845	CKS2	chr9	91926112	91931618
hela_rnapii_0919_peak_20847	SECISBP2	chr9	91933411	91974561
hela_rnapii_0919_peak_20888	MIRLET7DHG	chr9	96938851	96966848
hela_rnapii_0919_peak_20890	C9orf3	chr9	97488950	97695955
hela_rnapii_0919_peak_20903	PTCH1	chr9	98205263	98270831
hela_rnapii_0919_peak_20906	LINC00476	chr9	98568369	98638259
hela_rnapii_0919_peak_20913	LOC100499484	chr9	100000707	100059596
hela_rnapii_0919_peak_20915	NCBP1	chr9	100395704	100436029
hela_rnapii_0919_peak_20918	ANP32B	chr9	100745488	100778224
hela_rnapii_0919_peak_20998	TXN	chr9	113006091	113018920
hela_rnapii_0919_peak_21003	DNAJC25	chr9	114393631	114416631
hela_rnapii_0919_peak_21006	UGCG	chr9	114659205	114695433
hela_rnapii_0919_peak_21009	HSDL2	chr9	115142188	115234685
hela_rnapii_0919_peak_21011	KIAA1958	chr9	115249247	115422706
hela_rnapii_0919_peak_21066	FBXW2	chr9	123519253	123555740
hela_rnapii_0919_peak_21067	LOC100288842	chr9	123555774	123561009
hela_rnapii_0919_peak_21096	PSMB7	chr9	127115743	127177752
hela_rnapii_0919_peak_21099	MIR181A2HG	chr9	127420714	127460907
hela_rnapii_0919_peak_21103	WDR38	chr9	127615754	127620160
hela_rnapii_0919_peak_21105	RPL35	chr9	127620157	127624240
hela_rnapii_0919_peak_21107	ARPC5L	chr9	127631483	127639696
hela_rnapii_0919_peak_21113	PPP6C	chr9	127908851	127952218
hela_rnapii_0919_peak_21116	HSPA5	chr9	127997126	128003666
hela_rnapii_0919_peak_21132	ZNF79	chr9	130186652	130207651
hela_rnapii_0919_peak_21139	RPL12	chr9	130209952	130213711
hela_rnapii_0919_peak_21135	SNORA65	chr9	130210780	130210916
hela_rnapii_0919_peak_21143	PTRH1	chr9	130476226	130477936
hela_rnapii_0919_peak_21144	TTC16	chr9	130478357	130493879
hela_rnapii_0919_peak_21146	FPGS	chr9	130565153	130576556
hela_rnapii_0919_peak_21149	ENG	chr9	130577290	130617047
hela_rnapii_0919_peak_21153	C9orf16	chr9	130922538	130926207
hela_rnapii_0919_peak_21155	SWI5	chr9	131038424	131051268
hela_rnapii_0919_peak_21159	SPTAN1	chr9	131314836	131395944
hela_rnapii_0919_peak_21169	WDR34	chr9	131395939	131419129
hela_rnapii_0919_peak_21171	SET	chr9	131445933	131458675
hela_rnapii_0919_peak_21174	PKN3	chr9	131464801	131483199
hela_rnapii_0919_peak_21176	ZDHHC12	chr9	131483148	131486408
hela_rnapii_0919_peak_21181	C9orf114	chr9	131581929	131592100
hela_rnapii_0919_peak_21184	DOLK	chr9	131707808	131710012
hela_rnapii_0919_peak_21185	NUP188	chr9	131709976	131769374
hela_rnapii_0919_peak_21195	IER5L	chr9	131937830	131940540
hela_rnapii_0919_peak_21206	LOC100506190	chr9	132250938	132275965
hela_rnapii_0919_peak_21219	ASB6	chr9	132396882	132404448
hela_rnapii_0919_peak_21223	PRRX2	chr9	132427919	132484951
hela_rnapii_0919_peak_21238	ASS1	chr9	133320093	133376661
hela_rnapii_0919_peak_21268	DDX31	chr9	135469675	135545788
hela_rnapii_0919_peak_21270	GTF3C4	chr9	135545727	135565470
hela_rnapii_0919_peak_21274	GTF3C5	chr9	135906061	135933890
hela_rnapii_0919_peak_21276	SURF6	chr9	136197551	136203047
hela_rnapii_0919_peak_21282	RPL7A	chr9	136215068	136218280
hela_rnapii_0919_peak_21285	SURF1	chr9	136218665	136223361
hela_rnapii_0919_peak_21288	CACFD1	chr9	136325086	136335909
hela_rnapii_0919_peak_21295	BRD3	chr9	136895445	136933141
hela_rnapii_0919_peak_21300	RXRA	chr9	137218315	137332431
hela_rnapii_0919_peak_21302	COL5A1	chr9	137533651	137736688
hela_rnapii_0919_peak_21318	C9orf69	chr9	139006426	139010277
hela_rnapii_0919_peak_21321	QSOX2	chr9	139098181	139137687
hela_rnapii_0919_peak_21323	SEC16A	chr9	139334547	139377507
hela_rnapii_0919_peak_21326	MIR4674	chr9	139440624	139440711
hela_rnapii_0919_peak_21330	SNHG7	chr9	139619045	139622636
hela_rnapii_0919_peak_21335	RABL6	chr9	139702373	139735639
hela_rnapii_0919_peak_21340	C9orf172	chr9	139738866	139741797
hela_rnapii_0919_peak_21343	PHPT1	chr9	139743255	139745490
hela_rnapii_0919_peak_21346	TRAF2	chr9	139780964	139821067
hela_rnapii_0919_peak_21349	FBXW5	chr9	139834884	139839206
hela_rnapii_0919_peak_21354	LOC100289341	chr9	139979397	139981269
hela_rnapii_0919_peak_21353	MAN1B1	chr9	139981378	140003639
hela_rnapii_0919_peak_21358	TPRN	chr9	140086068	140095163
hela_rnapii_0919_peak_21360	TUBB4B	chr9	140135710	140138159
hela_rnapii_0919_peak_21362	FAM166A	chr9	140138036	140142222
hela_rnapii_0919_peak_21363	EXD3	chr9	140201347	140317714
hela_rnapii_0919_peak_21369	WDR85	chr9	140449360	140473387
hela_rnapii_0919_peak_21371	C9orf37	chr9	140509783	140513308
hela_rnapii_0919_peak_21378	CACNA1B	chr9	140772240	141019076
hela_rnapii_0919_peak_21412	TMSB4X	chrX	12993225	12995346
hela_rnapii_0919_peak_21459	KLHL15	chrX	24001832	24045303
hela_rnapii_0919_peak_21464	ZFX-AS1	chrX	24164341	24167771
hela_rnapii_0919_peak_21465	ZFX	chrX	24167761	24234372
hela_rnapii_0919_peak_21515	MID1IP1	chrX	38660684	38665783
hela_rnapii_0919_peak_21540	BCOR	chrX	39910498	40036582
hela_rnapii_0919_peak_21557	DDX3X	chrX	41192650	41209524
hela_rnapii_0919_peak_21586	CDK16	chrX	47077527	47089394
hela_rnapii_0919_peak_21596	RBM3	chrX	48432740	48439553
hela_rnapii_0919_peak_21601	OTUD5	chrX	48779302	48814893
hela_rnapii_0919_peak_21620	SMC1A	chrX	53401069	53449618
hela_rnapii_0919_peak_21623	HUWE1	chrX	53559056	53713697
hela_rnapii_0919_peak_21674	RPS4X	chrX	71492452	71497141
hela_rnapii_0919_peak_21691	PGK1	chrX	77359665	77382324
hela_rnapii_0919_peak_21692	TAF9B	chrX	77385244	77395179
hela_rnapii_0919_peak_21741	RPL36A	chrX	100645877	100648840
hela_rnapii_0919_peak_21787	PLS3	chrX	114795176	114885179
hela_rnapii_0919_peak_21804	RPL39	chrX	118920468	118925606
hela_rnapii_0919_peak_21837	ZNF280C	chrX	129336672	129402922
hela_rnapii_0919_peak_21865	RBMX	chrX	135951352	135962939
hela_rnapii_0919_peak_21899	GABRE	chrX	151121595	151143151
hela_rnapii_0919_peak_21905	ARHGAP4	chrX	153172829	153191714
hela_rnapii_0919_peak_21906	TMEM187	chrX	153237990	153248646
hela_rnapii_0919_peak_21910	FLNA	chrX	153576899	153603006
hela_rnapii_0919_peak_21915	RPL10	chrX	153626570	153630680
hela_rnapii_0919_peak_21917	IKBKG	chrX	153770458	153793261

## Sheet: HeLa RNAPII Ser2P peaks
RNAPII Ser2P peak ID	Associated gene	Chr	Start	End
hela_ser2_0919_peak_1	LOC100288069	chr1	700244	714068
hela_ser2_0919_peak_18	LOC100130417	chr1	852952	854817
hela_ser2_0919_peak_26	SAMD11	chr1	861120	879961
hela_ser2_0919_peak_34	PLEKHN1	chr1	901876	910484
hela_ser2_0919_peak_70	AGRN	chr1	955502	991499
hela_ser2_0919_peak_88	C1orf159	chr1	1017197	1051736
hela_ser2_0919_peak_98	TNFRSF4	chr1	1146705	1149548
hela_ser2_0919_peak_108	SDF4	chr1	1152287	1167447
hela_ser2_0919_peak_118	FAM132A	chr1	1177825	1182102
hela_ser2_0919_peak_136	UBE2J2	chr1	1189291	1209234
hela_ser2_0919_peak_140	SCNN1D	chr1	1215815	1227409
hela_ser2_0919_peak_147	ACAP3	chr1	1227763	1243269
hela_ser2_0919_peak_161	PUSL1	chr1	1243993	1247057
hela_ser2_0919_peak_177	GLTPD1	chr1	1260142	1264276
hela_ser2_0919_peak_190	DVL1	chr1	1270657	1284492
hela_ser2_0919_peak_197	MXRA8	chr1	1288070	1293915
hela_ser2_0919_peak_208	AURKAIP1	chr1	1309109	1310580
hela_ser2_0919_peak_231	CCNL2	chr1	1321090	1334718
hela_ser2_0919_peak_247	ATAD3B	chr1	1407163	1431582
hela_ser2_0919_peak_268	ATAD3A	chr1	1447522	1470067
hela_ser2_0919_peak_280	TMEM240	chr1	1470157	1475740
hela_ser2_0919_peak_295	SSU72	chr1	1477052	1510262
hela_ser2_0919_peak_323	MIB2	chr1	1550794	1565990
hela_ser2_0919_peak_345	CDK11B	chr1	1571099	1655775
hela_ser2_0919_peak_342	SLC35E2B	chr1	1592938	1624243
hela_ser2_0919_peak_346	SLC35E2	chr1	1656276	1677438
hela_ser2_0919_peak_351	NADK	chr1	1682670	1690081
hela_ser2_0919_peak_398	GNB1	chr1	1716724	1822526
hela_ser2_0919_peak_428	PRKCZ	chr1	1981908	2116834
hela_ser2_0919_peak_432	C1orf86	chr1	2115898	2139172
hela_ser2_0919_peak_452	SKI	chr1	2160133	2241652
hela_ser2_0919_peak_490	MORN1	chr1	2252695	2322993
hela_ser2_0919_peak_508	RER1	chr1	2323213	2336885
hela_ser2_0919_peak_526	PLCH2	chr1	2407753	2436964
hela_ser2_0919_peak_542	PANK4	chr1	2439974	2458035
hela_ser2_0919_peak_552	FAM213B	chr1	2517898	2522908
hela_ser2_0919_peak_560	ARHGEF16	chr1	3371146	3397677
hela_ser2_0919_peak_569	MEGF6	chr1	3404505	3528059
hela_ser2_0919_peak_581	TPRG1L	chr1	3541555	3546694
hela_ser2_0919_peak_583	WRAP73	chr1	3547330	3566671
hela_ser2_0919_peak_585	TP73	chr1	3569128	3652765
hela_ser2_0919_peak_602	LRRC47	chr1	3696783	3713068
hela_ser2_0919_peak_609	DFFB	chr1	3773844	3801993
hela_ser2_0919_peak_612	LOC100133612	chr1	3816967	3832011
hela_ser2_0919_peak_624	NPHP4	chr1	5922869	6052533
hela_ser2_0919_peak_645	KCNAB2	chr1	6052357	6161253
hela_ser2_0919_peak_647	CHD5	chr1	6161846	6240194
hela_ser2_0919_peak_652	RPL22	chr1	6245079	6259679
hela_ser2_0919_peak_672	RNF207	chr1	6266188	6281359
hela_ser2_0919_peak_673	ICMT	chr1	6281252	6296044
hela_ser2_0919_peak_706	NOL9	chr1	6581406	6614658
hela_ser2_0919_peak_722	ZBTB48	chr1	6640062	6649340
hela_ser2_0919_peak_727	KLHL21	chr1	6650783	6662929
hela_ser2_0919_peak_744	THAP3	chr1	6684924	6693642
hela_ser2_0919_peak_745	DNAJC11	chr1	6694227	6761966
hela_ser2_0919_peak_777	CAMTA1	chr1	6845383	6932107
hela_ser2_0919_peak_800	VAMP3	chr1	7831328	7841492
hela_ser2_0919_peak_812	PARK7	chr1	8021713	8045342
hela_ser2_0919_peak_854	ENO1	chr1	8921058	8931635
hela_ser2_0919_peak_856	ENO1-AS1	chr1	8938893	8939943
hela_ser2_0919_peak_866	GPR157	chr1	9164475	9189229
hela_ser2_0919_peak_892	SPSB1	chr1	9352940	9429590
hela_ser2_0919_peak_903	TMEM201	chr1	9648931	9665020
hela_ser2_0919_peak_917	PIK3CD	chr1	9711789	9789172
hela_ser2_0919_peak_924	CLSTN1	chr1	9789078	9884550
hela_ser2_0919_peak_936	NMNAT1	chr1	10003485	10045556
hela_ser2_0919_peak_944	UBE4B	chr1	10093040	10241296
hela_ser2_0919_peak_981	KIF1B	chr1	10270763	10441661
hela_ser2_0919_peak_991	PGD	chr1	10459084	10480201
hela_ser2_0919_peak_1010	APITD1-CORT	chr1	10490158	10512060
hela_ser2_0919_peak_1024	PEX14	chr1	10535002	10690815
hela_ser2_0919_peak_1043	TARDBP	chr1	11072678	11085549
hela_ser2_0919_peak_1054	MASP2	chr1	11086579	11107296
hela_ser2_0919_peak_1065	SRM	chr1	11114648	11120091
hela_ser2_0919_peak_1071	EXOSC10	chr1	11126675	11159938
hela_ser2_0919_peak_1091	MTOR	chr1	11166587	11322608
hela_ser2_0919_peak_1099	UBIAD1	chr1	11333254	11348491
hela_ser2_0919_peak_1121	FBXO6	chr1	11724149	11734409
hela_ser2_0919_peak_1136	AGTRAP	chr1	11796141	11810828
hela_ser2_0919_peak_1149	MTHFR	chr1	11845786	11866160
hela_ser2_0919_peak_1152	CLCN6	chr1	11866152	11903201
hela_ser2_0919_peak_1169	NPPA-AS1	chr1	11900375	11907673
hela_ser2_0919_peak_1182	PLOD1	chr1	11994723	12035599
hela_ser2_0919_peak_1193	MFN2	chr1	12040237	12073572
hela_ser2_0919_peak_1201	MIIP	chr1	12079298	12092106
hela_ser2_0919_peak_1274	DHRS3	chr1	12627938	12677820
hela_ser2_0919_peak_1297	PRDM2	chr1	14026734	14151574
hela_ser2_0919_peak_1310	TMEM51	chr1	15479027	15546974
hela_ser2_0919_peak_1330	EFHD2	chr1	15736390	15756839
hela_ser2_0919_peak_1332	CTRC	chr1	15764937	15773153
hela_ser2_0919_peak_1341	CELA2B	chr1	15802595	15817895
hela_ser2_0919_peak_1348	CASP9	chr1	15818768	15850940
hela_ser2_0919_peak_1384	AGMAT	chr1	15898193	15911605
hela_ser2_0919_peak_1389	DDI2	chr1	15943952	15987552
hela_ser2_0919_peak_1405	PLEKHM2	chr1	16010826	16061264
hela_ser2_0919_peak_1409	SLC25A34	chr1	16062808	16067884
hela_ser2_0919_peak_1425	FLJ37453	chr1	16160709	16174642
hela_ser2_0919_peak_1460	SPEN	chr1	16174358	16266950
hela_ser2_0919_peak_1462	ZBTB17	chr1	16268363	16302627
hela_ser2_0919_peak_1489	EPHA2	chr1	16450831	16482582
hela_ser2_0919_peak_1513	RSG1	chr1	16558181	16563659
hela_ser2_0919_peak_1529	SZRD1	chr1	16693524	16724643
hela_ser2_0919_peak_1533	SPATA21	chr1	16725137	16763919
hela_ser2_0919_peak_1544	CROCCP3	chr1	16793930	16819196
hela_ser2_0919_peak_1565	SDHB	chr1	17345224	17380665
hela_ser2_0919_peak_1570	RCC2	chr1	17733250	17765059
hela_ser2_0919_peak_1656	UBR4	chr1	19400999	19536746
hela_ser2_0919_peak_1665	EMC1	chr1	19542157	19578053
hela_ser2_0919_peak_1682	MRTO4	chr1	19578074	19586622
hela_ser2_0919_peak_1696	PQLC2	chr1	19638739	19655794
hela_ser2_0919_peak_1715	CAPZB	chr1	19665266	19812066
hela_ser2_0919_peak_1753	C1orf151-NBL1	chr1	19923470	19984949
hela_ser2_0919_peak_1740	MINOS1	chr1	19923470	19956315
hela_ser2_0919_peak_1761	HTR6	chr1	19991779	20006055
hela_ser2_0919_peak_1806	CDA	chr1	20915443	20945400
hela_ser2_0919_peak_1826	PINK1	chr1	20959947	20978004
hela_ser2_0919_peak_1830	DDOST	chr1	20978259	20988037
hela_ser2_0919_peak_1842	SH2D5	chr1	21046224	21059133
hela_ser2_0919_peak_1871	HP1BP3	chr1	21069170	21113181
hela_ser2_0919_peak_1951	EIF4G3	chr1	21132784	21503381
hela_ser2_0919_peak_2023	ECE1	chr1	21543739	21606183
hela_ser2_0919_peak_2026	LOC100506801	chr1	21619782	21626362
hela_ser2_0919_peak_2052	RAP1GAP	chr1	21922707	21995856
hela_ser2_0919_peak_2078	USP48	chr1	22004791	22109688
hela_ser2_0919_peak_2087	LDLRAD2	chr1	22138757	22151714
hela_ser2_0919_peak_2175	HSPG2	chr1	22148736	22263750
hela_ser2_0919_peak_2193	CDC42	chr1	22379119	22419436
hela_ser2_0919_peak_2224	WNT4	chr1	22443797	22469519
hela_ser2_0919_peak_2237	ZBTB40	chr1	22778343	22857650
hela_ser2_0919_peak_2266	KDM1A	chr1	23345940	23410184
hela_ser2_0919_peak_2267	LUZP1	chr1	23410515	23495351
hela_ser2_0919_peak_2345	HNRNPR	chr1	23636275	23670853
hela_ser2_0919_peak_2364	ZNF436	chr1	23685940	23696357
hela_ser2_0919_peak_2368	TCEA3	chr1	23707554	23751261
hela_ser2_0919_peak_2384	ID3	chr1	23884420	23886285
hela_ser2_0919_peak_2396	RPL11	chr1	24018268	24022915
hela_ser2_0919_peak_2425	TCEB3	chr1	24069855	24088549
hela_ser2_0919_peak_2440	PITHD1	chr1	24104875	24114722
hela_ser2_0919_peak_2446	LYPLA2	chr1	24117645	24122029
hela_ser2_0919_peak_2457	GALE	chr1	24122088	24127034
hela_ser2_0919_peak_2461	HMGCL	chr1	24128366	24151949
hela_ser2_0919_peak_2471	PNRC2	chr1	24286300	24289949
hela_ser2_0919_peak_2508	SRRM1	chr1	24969593	24999772
hela_ser2_0919_peak_2528	CLIC4	chr1	25071759	25170815
hela_ser2_0919_peak_2541	SYF2	chr1	25548766	25559013
hela_ser2_0919_peak_2551	C1orf63	chr1	25568739	25573985
hela_ser2_0919_peak_2556	TMEM50A	chr1	25664788	25688852
hela_ser2_0919_peak_2570	LDLRAP1	chr1	25870075	25895377
hela_ser2_0919_peak_2580	SEPN1	chr1	26126666	26144713
hela_ser2_0919_peak_2582	MTFR1L	chr1	26146396	26159433
hela_ser2_0919_peak_2595	STMN1	chr1	26210676	26232993
hela_ser2_0919_peak_2603	PDIK1L	chr1	26437655	26452039
hela_ser2_0919_peak_2629	CEP85	chr1	26560692	26605299
hela_ser2_0919_peak_2635	UBXN11	chr1	26608772	26633195
hela_ser2_0919_peak_2658	DHDDS	chr1	26758772	26797795
hela_ser2_0919_peak_2676	RPS6KA1	chr1	26856248	26901520
hela_ser2_0919_peak_2687	ARID1A	chr1	27022521	27108601
hela_ser2_0919_peak_2716	PIGV	chr1	27114453	27124894
hela_ser2_0919_peak_2722	SFN	chr1	27189632	27190947
hela_ser2_0919_peak_2733	GPN2	chr1	27205872	27216869
hela_ser2_0919_peak_2762	NUDC	chr1	27248212	27273362
hela_ser2_0919_peak_2765	TRNP1	chr1	27320194	27327377
hela_ser2_0919_peak_2767	FAM46B	chr1	27331510	27339333
hela_ser2_0919_peak_2771	SLC9A1	chr1	27425299	27481621
hela_ser2_0919_peak_2780	TMEM222	chr1	27648635	27662891
hela_ser2_0919_peak_2787	SYTL1	chr1	27668482	27680423
hela_ser2_0919_peak_2813	WASF2	chr1	27730733	27816678
hela_ser2_0919_peak_2833	AHDC1	chr1	27860755	27930143
hela_ser2_0919_peak_2843	PPP1R8	chr1	28157251	28178183
hela_ser2_0919_peak_2867	RPA2	chr1	28218048	28241236
hela_ser2_0919_peak_2869	XKR8	chr1	28286503	28294604
hela_ser2_0919_peak_2877	EYA3	chr1	28296854	28415148
hela_ser2_0919_peak_2899	ATPIF1	chr1	28562601	28564616
hela_ser2_0919_peak_2906	SESN2	chr1	28585962	28609002
hela_ser2_0919_peak_2937	PHACTR4	chr1	28696092	28826881
hela_ser2_0919_peak_2944	RCC1	chr1	28832454	28865708
hela_ser2_0919_peak_2979	TRNAU1AP	chr1	28879528	28905057
hela_ser2_0919_peak_2980	SNORA16A	chr1	28907431	28907565
hela_ser2_0919_peak_2991	TAF12	chr1	28929608	28969604
hela_ser2_0919_peak_2995	RNU11	chr1	28975111	28975246
hela_ser2_0919_peak_3000	GMEB1	chr1	28995239	29042115
hela_ser2_0919_peak_3009	YTHDF2	chr1	29063132	29096287
hela_ser2_0919_peak_3046	EPB41	chr1	29213602	29446558
hela_ser2_0919_peak_3050	TMEM200B	chr1	29445936	29450421
hela_ser2_0919_peak_3087	SRSF4	chr1	29474249	29508637
hela_ser2_0919_peak_3103	MECR	chr1	29519384	29557454
hela_ser2_0919_peak_3137	PUM1	chr1	31404352	31538564
hela_ser2_0919_peak_3195	SNRNP40	chr1	31732414	31769644
hela_ser2_0919_peak_3201	ZCCHC17	chr1	31769841	31837780
hela_ser2_0919_peak_3208	FABP3	chr1	31838099	31845923
hela_ser2_0919_peak_3212	SERINC2	chr1	31882411	31907527
hela_ser2_0919_peak_3228	PTP4A2	chr1	32372021	32385259
hela_ser2_0919_peak_3269	KHDRBS1	chr1	32479294	32509482
hela_ser2_0919_peak_3291	TMEM39B	chr1	32538502	32568467
hela_ser2_0919_peak_3307	KPNA6	chr1	32573643	32642168
hela_ser2_0919_peak_3312	TXLNA	chr1	32645344	32663886
hela_ser2_0919_peak_3330	CCDC28B	chr1	32666201	32670991
hela_ser2_0919_peak_3334	IQCC	chr1	32671235	32674288
hela_ser2_0919_peak_3339	DCDC2B	chr1	32674694	32681797
hela_ser2_0919_peak_3351	EIF3I	chr1	32687970	32697205
hela_ser2_0919_peak_3360	MTMR9LP	chr1	32697260	32707311
hela_ser2_0919_peak_3377	HDAC1	chr1	32757707	32799224
hela_ser2_0919_peak_3379	MARCKSL1	chr1	32799429	32801840
hela_ser2_0919_peak_3389	FAM229A	chr1	32826870	32827844
hela_ser2_0919_peak_3390	TSSK3	chr1	32827861	32829924
hela_ser2_0919_peak_3401	BSDC1	chr1	32830704	32860062
hela_ser2_0919_peak_3409	ZBTB8A	chr1	33004771	33071542
hela_ser2_0919_peak_3426	ZBTB8OS	chr1	33087306	33116185
hela_ser2_0919_peak_3462	RBBP4	chr1	33116748	33151812
hela_ser2_0919_peak_3466	SYNC	chr1	33145506	33168361
hela_ser2_0919_peak_3495	KIAA1522	chr1	33207511	33240571
hela_ser2_0919_peak_3522	S100PBP	chr1	33283042	33324480
hela_ser2_0919_peak_3543	FNDC5	chr1	33327868	33336414
hela_ser2_0919_peak_3585	AK2	chr1	33473540	33502512
hela_ser2_0919_peak_3596	ZNF362	chr1	33722173	33766320
hela_ser2_0919_peak_3614	PHC2	chr1	33789223	33841194
hela_ser2_0919_peak_3638	SMIM12	chr1	35315962	35324646
hela_ser2_0919_peak_3651	ZMYM1	chr1	35544971	35581455
hela_ser2_0919_peak_3664	SFPQ	chr1	35649200	35658743
hela_ser2_0919_peak_3685	ZMYM4	chr1	35734567	35887545
hela_ser2_0919_peak_3699	KIAA0319L	chr1	35899090	36023037
hela_ser2_0919_peak_3713	NCDN	chr1	36023392	36032380
hela_ser2_0919_peak_3729	PSMB2	chr1	36065142	36107152
hela_ser2_0919_peak_3746	C1orf216	chr1	36179476	36184790
hela_ser2_0919_peak_3766	EIF2C3	chr1	36396682	36522063
hela_ser2_0919_peak_3781	TRAPPC3	chr1	36602169	36615115
hela_ser2_0919_peak_3826	THRAP3	chr1	36690016	36770957
hela_ser2_0919_peak_3837	SH3D21	chr1	36771993	36786948
hela_ser2_0919_peak_3847	EVA1B	chr1	36787631	36789755
hela_ser2_0919_peak_3862	STK40	chr1	36805224	36851485
hela_ser2_0919_peak_3868	OSCP1	chr1	36883506	36916086
hela_ser2_0919_peak_3879	ZC3H12A	chr1	37940118	37949978
hela_ser2_0919_peak_3890	MEAF6	chr1	37955560	37980420
hela_ser2_0919_peak_3893	SNIP1	chr1	38000049	38019945
[truncated: 7,668 more rows]

## Sheet: HeLa RNAPII Ser5P peaks
RNAPII Ser5P peak ID	Associated gene	Chr	Start	End
[truncated: 8,834 more rows]

[truncated: 3 more sheets: HeLa SPT5 peaks, MEF RNAPII peaks, MycOE mouse breast lines]
