# Supplementary material for: PTEN interacts with the transcription machinery on chromatin and regulates RNA polymerase II-mediated transcription
Source: Nucleic Acids Res. 2019 Apr 24;47(11):5573–86. doi: 10.1093/nar/gkz272 (PMC6582409; doi:10.1093/nar/gkz272)
Supplement: gkz272_Supplemental_Files [file gkz272_supplemental_files.zip › Table S5.xlsx]

## Sheet: Sheet1
	PTEN (Ab #1)		PTEN (Ab #2)		PTEN (Ab #1&2)		RNAPII		RNAPII Ser2P		RNAPII Ser5P		SPT5		Input
HeLa PTEN WT	18305420		16917880				20307779		16938491		10247724		20318287		23370818
HeLa CRISPR-PTEN					16381481		26997577		10638457		7702204		17817335
Pten WT MEFs							40852887								47343871
Pten-/- MEFs							42915512
MycOE Pik3ca Mut							41835464								42288636
MycOE Pten Null							19035458
